# Supplementary material for: The crystal structure of 5-(tri­fluoro­meth­yl)picolinic acid monohydrate reveals a water-bridged hydrogen-bonding network
Source: Acta Crystallogr E Crystallogr Commun. 2020 Oct 16;76(Pt 11):1752–6. doi: 10.1107/S2056989020013523 (PMC7643231; doi:10.1107/S2056989020013523)
Supplement: Supplementary file 1 [file e-76-01752-sup1.cif]

##############################################################################
#                                                                            #
# This CIF contains the data in a paper accepted for publication in          #
# Acta Crystallographica Section E. It conforms to the requirements of       #
# Notes for Authors for Acta Crystallographica Section E, and has been       #
# peer reviewed under the auspices of the IUCr Commission on Journals.       #
#                                                                            #
# Full details of the Crystallographic Information File format               #
# are given in the paper "The Crystallographic Information File (CIF):       #
# a New Standard Archive File for Crystallography" by S. R. Hall, F. H.      #
# Allen and I. D. Brown [Acta Cryst. (1991), A47, 655-685].                  #
#                                                                            #
# The current version of the core CIF dictionary is obtainable from          #
# ftp://ftp.iucr.org/pub/cif_core.dic.                                       #
#                                                                            #
# Software is freely available for graphical display of the structure(s)     #
# in this CIF. For information consult the CIF software page                 #
# http://www.iucr.org/resources/cif/software.                                #
#                                                                            #
# This file may be used for bona fide research purposes within the           #
# scientific community so long as proper attribution is given to the journal # 
# article from which it was obtained.                                        #
#                                                                            #
##############################################################################
data_global
_audit_creation_method     'APEX3 v2019.1-0'
_journal_date_recd_electronic     2020-09-24
_journal_date_accepted     2020-10-08
_journal_name_full     'Acta Crystallographica, Section E'
_journal_year     2020
_journal_volume     76
_journal_issue     11
_journal_page_first     1752
_journal_page_last     1756
_journal_paper_category     GO
_journal_paper_doi     10.1107/S2056989020013523
_journal_coeditor_code     DJ2015
_publ_contact_author_name     'Joseph M. Tanski'
_publ_contact_author_address
;
Department of Chemistry
Vassar College
Poughkeepsie, NY 12604
USA
;
_publ_contact_author_email     'jotanski@vassar.edu'
_publ_contact_author_fax     '845-437-5747'
_publ_contact_author_phone     '845-437-5731'
_publ_section_title
;
The crystal structure of 5-(trifluoromethyl)picolinic acid monohydrate reveals a
water-bridged hydrogen-bonding network
;
loop_
    _publ_author_name
    _publ_author_footnote
    _publ_author_address
    'Ye, Naike' .
;
Department of Chemistry
Vassar College
Poughkeepsie, NY 12604
USA
;
    'Tanski, Joseph M.' .
;
Department of Chemistry
Vassar College
Poughkeepsie, NY 12604
USA
;
_publ_section_synopsis
;
The title compound, [systematic name: 5-(trifluoromethyl)pyridine-2-carboxylic
acid monohydrate], C~7~H~4~F~3~NO~2~\\cdotH~2~O, is the acid hydrate of a
pyridine with a carboxylic acid group and a trifluoromethyl substituent
situated <i>para</i> to one another on the aromatic ring. The molecule forms a
centrosymmetric water-bridged hydrogen-bonding dimer with graph-set notation
<i>R</i>^4^~4~ (12). The dimers are further linked into a two-dimensional
sheet <i>via</i> two longer intermolecular hydrogen-bonding interactions
between the second hydrogen atom on the bridging water molecule and both a
pyridine nitrogen atom and carbonyl oxygen. The trifluoromethyl groups extend
out the faces of the sheet providing for F...F and C---H...F contacts between
the sheets, completing the three-dimensional packing.
;
data_I
_chemical_name_systematic
;
5-(Trifluoromethyl)pyridine-2-carboxylic acid monohydrate
;
_chemical_name_common
;
5-(Trifluoromethyl)picolinic acid monohydrate
;
_chemical_formula_moiety     'C7 H4 F3 N O2, H2 O'
_chemical_formula_sum     'C7 H6 F3 N O3'
_chemical_formula_iupac     'C7 H4 F3 N O2, H2 O'
_chemical_formula_weight     209.13
_chemical_melting_point     ?
_space_group_crystal_system     monoclinic
_space_group_name_H-M_alt     'P 21/c'
_space_group_name_Hall     '-P 2ybc'
loop_
    _space_group_symop_operation_xyz
    'x, y, z'
    '-x, y+1/2, -z+1/2'
    '-x, -y, -z'
    'x, -y-1/2, z-1/2'
_cell_length_a     8.9213(10)
_cell_length_b     10.0759(12)
_cell_length_c     9.1010(11)
_cell_angle_alpha     90
_cell_angle_beta     99.983(2)
_cell_angle_gamma     90
_cell_volume     805.70(16)
_cell_formula_units_Z     4
_cell_measurement_reflns_used     7786
_cell_measurement_theta_min     3.0418
_cell_measurement_theta_max     30.1946
_cell_measurement_temperature     125.(2)
_exptl_crystal_description     block
_exptl_crystal_colour     colourless
_exptl_crystal_size_max     0.320
_exptl_crystal_size_mid     0.250
_exptl_crystal_size_min     0.140
_exptl_crystal_density_diffrn     1.724
_exptl_crystal_density_meas     ?
_exptl_crystal_density_method     'not measured'
_exptl_crystal_F_000     424
_exptl_absorpt_coefficient_mu     0.177
_exptl_absorpt_correction_type     multi-scan
_exptl_absorpt_process_details
;
(SADABS; Bruker, 2017)
;
_exptl_absorpt_correction_T_min     0.89
_exptl_absorpt_correction_T_max     0.98
_exptl_special_details
;
;
_diffrn_ambient_temperature     125(2)
_diffrn_radiation_type     MoK\a
_diffrn_radiation_wavelength     0.71073
_diffrn_radiation_source     'fine-focus sealed tube'
_diffrn_radiation_monochromator     graphite
_diffrn_measurement_device_type     'Bruker APEXII CCD'
_diffrn_measurement_method     '\f and \w scans'
_diffrn_detector_area_resol_mean     8.3333
_diffrn_reflns_number     19282
_diffrn_reflns_av_R_equivalents     0.0255
_diffrn_reflns_av_unetI/netI     0.0135
_diffrn_reflns_theta_min     2.32
_diffrn_reflns_theta_max     30.52
_diffrn_reflns_theta_full     30.52
_diffrn_measured_fraction_theta_max     0.997
_diffrn_measured_fraction_theta_full     0.997
_diffrn_reflns_limit_h_min     -12
_diffrn_reflns_limit_h_max     12
_diffrn_reflns_limit_k_min     -14
_diffrn_reflns_limit_k_max     14
_diffrn_reflns_limit_l_min     -13
_diffrn_reflns_limit_l_max     13
_refine_special_details
;
;
_reflns_number_total     2463
_reflns_number_gt     2126
_reflns_threshold_expression     'I > 2\s(I)'
_refine_ls_structure_factor_coef     Fsqd
_refine_ls_matrix_type     full
_refine_ls_R_factor_all     0.0402
_refine_ls_R_factor_gt     0.0342
_refine_ls_wR_factor_gt     0.0968
_refine_ls_wR_factor_ref     0.1025
_refine_ls_goodness_of_fit_ref     1.069
_refine_ls_restrained_S_all     1.069
_refine_ls_number_reflns     2463
_refine_ls_number_parameters     139
_refine_ls_number_restraints     0
_refine_ls_number_constraints     ?
_refine_ls_hydrogen_treatment     mixed
_refine_ls_weighting_scheme     calc
_refine_ls_weighting_details
              'w=1/[\s^2^(Fo^2^)+(0.0559P)^2^+0.2301P] where P=(Fo^2^+2Fc^2^)/3'
_atom_sites_solution_hydrogens     mixed
_atom_sites_solution_primary     dual
_atom_sites_solution_secondary     difmap
_refine_ls_shift/su_max     0.000
_refine_ls_shift/su_mean     0.000
_refine_diff_density_max     0.499
_refine_diff_density_min     -0.261
_refine_ls_extinction_method     none
_refine_ls_extinction_coef     ?
loop_
    _atom_type_symbol
    _atom_type_description
    _atom_type_scat_dispersion_real
    _atom_type_scat_dispersion_imag
    _atom_type_scat_source
    C C 0.0033 0.0016 'International Tables Vol C Tables 4.2.6.8 and 6.1.1.4'
    H H 0.0000 0.0000 'International Tables Vol C Tables 4.2.6.8 and 6.1.1.4'
    F F 0.0171 0.0103 'International Tables Vol C Tables 4.2.6.8 and 6.1.1.4'
    N N 0.0061 0.0033 'International Tables Vol C Tables 4.2.6.8 and 6.1.1.4'
    O O 0.0106 0.0060 'International Tables Vol C Tables 4.2.6.8 and 6.1.1.4'
_computing_data_collection
;
<i>APEX2</i> (Bruker, 2017)
;
_computing_cell_refinement
;
SAINT (Bruker, 2017)
;
_computing_data_reduction
;
SAINT (Bruker, 2017)
;
_computing_structure_solution
;
<i>SHELXT2014/5</i> (Sheldrick, 2015a)
;
_computing_structure_refinement
;
<i>SHELXL2017/1</i> (Sheldrick, 2015b)
;
_computing_molecular_graphics
;
SHELXTL2014 (Sheldrick, 2008)
;
_computing_publication_material
;
SHELXTL2014 (Sheldrick, 2008), <i>OLEX2</i> (Dolomanov <i>et al.</i>,
2009), and
Mercury (Macrae <i>et al.</i>,  2020)
;
loop_
    _atom_site_type_symbol
    _atom_site_label
    _atom_site_fract_x
    _atom_site_fract_y
    _atom_site_fract_z
    _atom_site_U_iso_or_equiv
    _atom_site_adp_type
    _atom_site_calc_flag
    _atom_site_occupancy
    _atom_site_disorder_assembly
    _atom_site_disorder_group
    F F1 1.02797(8) 0.44945(10) 0.19056(8) 0.0387(2) Uani d 1 . .
    F F2 0.91945(11) 0.63911(8) 0.13936(9) 0.0398(2) Uani d 1 . .
    F F3 0.80545(8) 0.45876(7) 0.06062(7) 0.02763(17) Uani d 1 . .
    O O1 0.62864(9) 0.36976(7) 0.76271(8) 0.02126(17) Uani d 1 . .
    H H1 0.572(2) 0.365(2) 0.838(2) 0.056(6) Uiso d 1 . .
    O O2 0.57174(9) 0.58725(7) 0.74769(8) 0.02259(17) Uani d 1 . .
    N N 0.69746(10) 0.60686(8) 0.49521(9) 0.01815(18) Uani d 1 . .
    C C1 0.62637(11) 0.48809(9) 0.70248(10) 0.01643(18) Uani d 1 . .
    C C2 0.70005(11) 0.48977(9) 0.56536(10) 0.01547(18) Uani d 1 . .
    C C3 0.76396(12) 0.37599(9) 0.51689(11) 0.01936(19) Uani d 1 . .
    H H3A 0.762813 0.29467 0.569519 0.023 Uiso calc 1 . .
    C C4 0.82968(12) 0.38369(10) 0.38964(11) 0.0205(2) Uani d 1 . .
    H H4A 0.87462 0.307748 0.353174 0.025 Uiso calc 1 . .
    C C5 0.82825(11) 0.50451(10) 0.31708(11) 0.01741(19) Uani d 1 . .
    C C6 0.76044(12) 0.61375(10) 0.37220(11) 0.01917(19) Uani d 1 . .
    H H6A 0.758767 0.695976 0.32085 0.023 Uiso calc 1 . .
    C C7 0.89493(12) 0.51403(10) 0.17683(11) 0.0210(2) Uani d 1 . .
    O O1W 0.46520(10) 0.34230(8) 0.96069(9) 0.02433(18) Uani d 1 . .
    H H2W 0.469(2) 0.3734(17) 1.043(2) 0.040(5) Uiso d 1 . .
    H H1W 0.4241(19) 0.2651(19) 0.9607(19) 0.043(5) Uiso d 1 . .
loop_
    _atom_site_aniso_label
    _atom_site_aniso_U_11
    _atom_site_aniso_U_22
    _atom_site_aniso_U_33
    _atom_site_aniso_U_12
    _atom_site_aniso_U_13
    _atom_site_aniso_U_23
    F1 0.0238(4) 0.0669(6) 0.0280(4) 0.0091(3) 0.0118(3) -0.0011(4)
    F2 0.0630(5) 0.0278(4) 0.0368(4) -0.0179(3) 0.0317(4) -0.0058(3)
    F3 0.0315(4) 0.0352(4) 0.0167(3) -0.0061(3) 0.0055(2) -0.0055(3)
    O1 0.0303(4) 0.0167(3) 0.0190(3) 0.0011(3) 0.0104(3) 0.0034(3)
    O2 0.0328(4) 0.0185(3) 0.0189(3) 0.0026(3) 0.0112(3) -0.0006(3)
    N 0.0240(4) 0.0154(4) 0.0161(4) 0.0013(3) 0.0066(3) 0.0005(3)
    C1 0.0192(4) 0.0165(4) 0.0135(4) -0.0014(3) 0.0027(3) 0.0004(3)
    C2 0.0180(4) 0.0150(4) 0.0136(4) -0.0004(3) 0.0031(3) -0.0006(3)
    C3 0.0252(5) 0.0151(4) 0.0188(4) 0.0012(3) 0.0066(4) 0.0006(3)
    C4 0.0248(5) 0.0174(4) 0.0207(4) 0.0015(3) 0.0078(4) -0.0033(3)
    C5 0.0182(4) 0.0197(4) 0.0153(4) -0.0028(3) 0.0056(3) -0.0031(3)
    C6 0.0252(5) 0.0167(4) 0.0168(4) -0.0006(3) 0.0070(3) 0.0006(3)
    C7 0.0218(5) 0.0234(5) 0.0194(4) -0.0044(4) 0.0079(4) -0.0036(4)
    O1W 0.0376(4) 0.0188(3) 0.0198(4) -0.0073(3) 0.0140(3) -0.0031(3)
_geom_special_details
;
All esds (except the esd in the dihedral angle between two l.s. planes)
are estimated using the full covariance matrix.  The cell esds are taken
into account individually in the estimation of esds in distances, angles
and torsion angles; correlations between esds in cell parameters are only
used when they are defined by crystal symmetry.  An approximate (isotropic)
treatment of cell esds is used for estimating esds involving l.s. planes.
;
loop_
    _geom_bond_atom_site_label_1
    _geom_bond_atom_site_label_2
    _geom_bond_site_symmetry_2
    _geom_bond_distance
    _geom_bond_publ_flag
    F1 C7 . 1.3402(13) ?
    F2 C7 . 1.3335(13) ?
    F3 C7 . 1.3317(12) ?
    O1 C1 . 1.3109(11) ?
    O1 H1 . 0.92(2) ?
    O2 C1 . 1.2143(12) ?
    N C6 . 1.3387(12) ?
    N C2 . 1.3397(12) ?
    C1 C2 . 1.5081(13) ?
    C2 C3 . 1.3861(13) ?
    C3 C4 . 1.3879(13) ?
    C3 H3A . 0.95 ?
    C4 C5 . 1.3840(14) ?
    C4 H4A . 0.95 ?
    C5 C6 . 1.3908(13) ?
    C5 C7 . 1.5019(13) ?
    C6 H6A . 0.95 ?
    O1W H2W . 0.808(19) ?
    O1W H1W . 0.859(19) ?
loop_
    _geom_angle_atom_site_label_1
    _geom_angle_atom_site_label_2
    _geom_angle_atom_site_label_3
    _geom_angle_site_symmetry_1
    _geom_angle_site_symmetry_3
    _geom_angle
    _geom_angle_publ_flag
    C1 O1 H1 . . 113.0(13) ?
    C6 N C2 . . 117.98(8) ?
    O2 C1 O1 . . 125.78(9) ?
    O2 C1 C2 . . 121.95(8) ?
    O1 C1 C2 . . 112.26(8) ?
    N C2 C3 . . 123.42(9) ?
    N C2 C1 . . 115.48(8) ?
    C3 C2 C1 . . 121.09(8) ?
    C2 C3 C4 . . 118.41(9) ?
    C2 C3 H3A . . 120.8 ?
    C4 C3 H3A . . 120.8 ?
    C5 C4 C3 . . 118.49(9) ?
    C5 C4 H4A . . 120.8 ?
    C3 C4 H4A . . 120.8 ?
    C4 C5 C6 . . 119.52(9) ?
    C4 C5 C7 . . 119.30(9) ?
    C6 C5 C7 . . 121.14(9) ?
    N C6 C5 . . 122.17(9) ?
    N C6 H6A . . 118.9 ?
    C5 C6 H6A . . 118.9 ?
    F3 C7 F2 . . 107.12(9) ?
    F3 C7 F1 . . 105.68(8) ?
    F2 C7 F1 . . 107.51(9) ?
    F3 C7 C5 . . 112.15(8) ?
    F2 C7 C5 . . 112.61(8) ?
    F1 C7 C5 . . 111.38(9) ?
    H2W O1W H1W . . 107.4(16) ?
loop_
    _geom_hbond_atom_site_label_D
    _geom_hbond_atom_site_label_H
    _geom_hbond_atom_site_label_A
    _geom_hbond_site_symmetry_A
    _geom_hbond_distance_DH
    _geom_hbond_distance_HA
    _geom_hbond_distance_DA
    _geom_hbond_angle_DHA
    _geom_hbond_publ_flag
    O1 H1 O1W . 0.92(2) 1.60(2) 2.5219(11) 174.(2) y
    O1W H2W O2 3_667 0.808(19) 2.038(19) 2.8213(11) 163.2(17) y
    O1W H1W O2 2_646 0.859(19) 2.615(18) 3.1769(11) 124.1(13) y
    O1W H1W N 2_646 0.859(19) 2.008(18) 2.8455(11) 164.5(16) y
_shelx_hkl_file
;
  -1   0   0    1.20    0.10
  -1   0   0    0.90    0.10
   1   0   0    0.90    0.10
   1   0   0    0.90    0.10
   1   0   0    1.30    0.20
   1   0   0    0.90    0.10
  -1   0   0    1.00    0.10
   2   0   0  239.08    3.80
   2   0   0  230.68    4.10
  -2   0   0  239.58    4.10
   2   0   0  232.58    4.00
  -2   0   0  243.08    4.10
  -2   0   0  239.88    4.10
  -3   0   0   47.70    1.30
   3   0   0   46.70    1.00
  -3   0   0   50.19    1.40
  -3   0   0   48.60    1.30
   3   0   0   49.30    1.30
   3   0   0   50.19    1.40
   3   0   0   48.50    1.40
   4   0   0    0.80    0.30
   4   0   0    1.30    0.40
   4   0   0    1.00    0.20
   4   0   0    0.50    0.20
  -4   0   0    0.60    0.20
  -4   0   0    0.90    0.30
  -4   0   0    2.80    0.40
   5   0   0  191.78    4.00
  -5   0   0  198.48    4.10
  -5   0   0  202.88    4.10
  -5   0   0  191.38    4.20
   5   0   0  191.88    4.20
   5   0   0  197.38    4.30
   5   0   0  189.88    3.50
  -6   0   0    0.80    0.40
  -6   0   0    0.10    0.30
   6   0   0    0.00    0.30
   6   0   0    0.10    0.20
   6   0   0   -0.10    0.20
  -6   0   0    0.00    0.30
   6   0   0    0.40    0.30
   7   0   0    4.50    0.70
   7   0   0    5.70    0.80
   7   0   0    5.40    0.90
  -7   0   0    4.60    0.80
  -7   0   0    6.40    0.80
   8   0   0   26.30    1.70
  -8   0   0   26.20    1.50
   8   0   0   26.50    1.60
   8   0   0   29.80    1.50
  -8   0   0   26.30    1.60
  -9   0   0    2.00    0.70
   9   0   0    3.30    0.90
   9   0   0    2.20    0.70
   9   0   0    2.10    0.60
  -9   0   0    1.90    0.60
  10   0   0    8.70    1.30
 -10   0   0    5.40    1.10
  11   0   0   17.30    1.90
 -11   0   0   17.20    1.90
 -12   0   0    6.70    1.40
  12   0   0    4.20    1.20
   0   1   0    2.50    0.10
   1  -1   0    1.20    0.10
  -1  -1   0    1.70    0.10
   1  -1   0    1.80    0.20
  -1  -1   0    1.80    0.20
  -1   1   0    1.70    0.10
   1   1   0    1.40    0.20
  -1   1   0    1.70    0.20
   1   1   0    1.50    0.20
  -1   1   0    1.80    0.20
   1   1   0    1.90    0.20
   1   1   0    1.70    0.20
   1   1   0    1.60    0.20
  -1   1   0    2.00    0.20
   2  -1   0    4.50    0.30
  -2  -1   0    4.80    0.30
   2  -1   0    4.50    0.30
  -2  -1   0    4.20    0.30
   2  -1   0    4.20    0.30
   2  -1   0    4.30    0.40
  -2  -1   0    4.70    0.30
  -2   1   0    4.20    0.40
   2   1   0    4.60    0.40
   2   1   0    4.00    0.30
   2   1   0    4.20    0.40
  -2   1   0    4.80    0.40
  -2   1   0    5.20    0.40
   3  -1   0  348.97    6.30
  -3  -1   0  361.76    6.10
   3  -1   0  364.16    6.00
   3  -1   0  352.66    6.30
  -3  -1   0  356.66    6.20
   3  -1   0  353.66    6.00
  -3  -1   0  369.86    6.20
  -3   1   0  361.66    6.20
   3   1   0  356.86    6.30
   3   1   0  352.26    6.20
   3   1   0  353.96    5.60
  -3   1   0  355.06    6.30
  -3   1   0  355.96    6.20
   3   1   0  365.26    6.30
   4  -1   0   95.09    2.40
  -4  -1   0   92.49    2.20
   4  -1   0   93.19    2.10
  -4  -1   0   96.29    2.20
  -4  -1   0   92.69    2.30
   4  -1   0   93.69    2.30
   4  -1   0   87.79    2.00
  -4   1   0   94.49    2.40
  -4   1   0   93.69    2.30
   4   1   0   95.09    2.30
  -4   1   0   91.09    2.20
   4   1   0   95.19    2.40
   4   1   0   95.29    2.30
   4   1   0   92.59    1.70
   5  -1   0  533.55    9.50
   5  -1   0  518.55    8.90
   5  -1   0  512.85    9.30
  -5  -1   0  539.55    9.20
   5  -1   0  526.65    8.70
  -5  -1   0  532.55    9.10
  -5  -1   0  510.45    9.30
   5   1   0  513.65    9.30
   5   1   0  515.75    8.30
  -5   1   0  519.35    9.10
  -5   1   0  527.65    9.30
   5   1   0  521.25    9.30
   5   1   0  532.45    9.50
  -5   1   0  519.85    9.40
   6  -1   0  188.78    4.40
   6  -1   0  187.68    4.00
   6  -1   0  190.98    4.40
  -6  -1   0  190.38    4.10
   6  -1   0  187.28    3.70
  -6  -1   0  186.68    4.30
  -6  -1   0  198.08    4.50
  -6   1   0  187.78    4.10
   6   1   0  190.88    4.50
   6   1   0  188.78    4.20
  -6   1   0  189.68    4.30
   6   1   0  186.98    4.30
   6   1   0  184.18    3.30
  -6   1   0  183.78    4.30
  -7  -1   0   19.90    1.30
  -7  -1   0   20.50    1.20
   7  -1   0   20.40    1.30
   7  -1   0   20.70    1.10
   7  -1   0   20.00    1.30
   7  -1   0   19.20    0.90
  -7   1   0   20.50    1.20
  -7   1   0   19.10    1.30
   7   1   0   20.80    1.20
   7   1   0   22.70    1.40
   7   1   0   19.80    1.30
   8  -1   0    3.10    0.70
   8  -1   0    1.90    0.50
  -8  -1   0    2.60    0.70
  -8  -1   0    1.80    0.70
   8  -1   0    3.10    0.70
  -8   1   0    1.90    0.60
   8   1   0    3.20    0.70
   8   1   0    3.20    0.70
   8   1   0    2.40    0.70
  -8   1   0    3.20    0.80
  -9  -1   0    2.90    0.80
   9  -1   0    1.60    0.60
  -9  -1   0    2.60    0.80
  -9   1   0    3.50    0.80
   9   1   0    1.60    0.70
  -9   1   0    2.60    0.70
   9   1   0    2.80    0.80
   9   1   0    1.20    0.60
 -10  -1   0    9.00    1.70
  10  -1   0    7.90    1.20
 -10  -1   0   11.60    1.60
  10   1   0    9.30    1.20
  10   1   0    9.60    1.40
 -10   1   0   10.10    1.40
  11  -1   0    0.30    0.60
 -11  -1   0    1.50    0.80
  11   1   0    0.50    0.60
 -11   1   0    1.40    0.90
 -12  -1   0   -0.20    0.90
  12  -1   0   -0.20    0.70
 -12   1   0   -0.40    0.80
  12   1   0    0.00    0.60
   0  -2   0 4812.72   83.99
   0   2   0 5482.15   81.79
   0   2   0 4795.32   91.99
   0   2   0 5569.44   81.19
   0   2   0 5291.27   82.39
   0   2   0 5318.77   82.39
   1  -2   0  424.26    6.70
  -1  -2   0  424.46    6.60
   1  -2   0  446.36    6.90
  -1  -2   0  410.06    6.80
   1   2   0  419.86    6.90
   1   2   0  411.96    6.70
   1   2   0  415.16    7.00
  -1   2   0  414.36    6.80
  -1   2   0  422.26    6.60
  -1   2   0  413.26    7.00
   1   2   0  412.46    6.70
   1   2   0  411.76    6.70
  -1   2   0  414.96    6.90
   2  -2   0  228.58    4.10
  -2  -2   0  226.98    4.00
   2  -2   0  222.08    4.00
   2  -2   0  229.18    4.00
  -2  -2   0  230.78    3.60
   2   2   0  221.38    4.00
  -2   2   0  230.48    4.10
   2   2   0  225.68    4.00
  -2   2   0  235.28    4.20
  -2   2   0  223.08    4.10
   2   2   0  226.28    4.00
   2   2   0  225.38    4.20
  -2   2   0  222.78    3.60
   2   2   0  224.88    4.20
   3  -2   0   20.30    0.80
  -3  -2   0   20.10    0.80
  -3  -2   0   19.60    0.80
   3  -2   0   18.60    0.70
   3   2   0   18.80    0.80
  -3   2   0   19.40    0.80
  -3   2   0   19.50    0.80
   3   2   0   19.40    0.90
  -3   2   0   18.50    0.90
  -3   2   0   20.10    0.60
   3   2   0   18.30    0.80
   4  -2   0   19.40    0.70
  -4  -2   0   17.90    0.90
   4  -2   0   19.30    0.80
   4  -2   0   19.90    1.00
   4  -2   0   20.00    1.00
  -4  -2   0   18.10    0.90
  -4   2   0   20.10    0.90
  -4   2   0   20.00    1.00
  -4   2   0   19.10    0.90
   4   2   0   17.90    0.90
   4   2   0   18.60    0.90
   4   2   0   18.70    1.00
  -5  -2   0  174.98    3.70
   5  -2   0  173.28    3.90
  -5  -2   0  170.18    3.80
  -5  -2   0  176.58    3.70
   5  -2   0  176.38    4.00
   5  -2   0  173.38    3.40
   5  -2   0  171.08    3.50
   5   2   0  170.88    3.90
  -5   2   0  168.98    3.80
   5   2   0  174.48    3.80
  -5   2   0  165.58    3.90
  -5   2   0  177.28    3.80
   5   2   0  168.38    3.90
   6  -2   0   68.09    2.30
   6  -2   0   72.39    1.90
   6  -2   0   67.39    2.30
  -6  -2   0   73.09    2.30
  -6  -2   0   70.29    2.20
   6  -2   0   68.19    1.90
  -6   2   0   69.59    2.30
  -6   2   0   67.99    2.20
   6   2   0   69.89    2.30
   6   2   0   67.69    2.20
   6   2   0   67.19    2.30
  -6   2   0   66.99    2.30
   7  -2   0    6.40    0.90
  -7  -2   0    7.50    0.90
   7  -2   0    6.80    0.70
   7  -2   0    8.30    1.00
   7  -2   0    7.00    0.70
  -7  -2   0    7.20    0.90
   7   2   0    8.80    1.00
  -7   2   0    7.40    0.90
   7   2   0    7.30    1.00
   7   2   0    9.10    1.00
  -7   2   0    8.00    1.10
  -7   2   0    8.10    1.00
   8  -2   0   29.50    1.40
  -8  -2   0   27.90    1.60
  -8  -2   0   29.70    1.70
   8  -2   0   29.90    1.80
  -8   2   0   29.00    1.60
   8   2   0   28.20    1.60
   8   2   0   29.70    1.70
  -8   2   0   26.40    1.70
   8   2   0   27.40    1.70
   9  -2   0    4.80    1.00
  -9  -2   0    8.30    1.10
  -9  -2   0    6.50    1.10
   9   2   0    7.40    1.20
  -9   2   0    7.70    1.20
   9   2   0    8.80    1.10
   9   2   0    6.50    1.00
  -9   2   0    7.20    1.00
  10  -2   0   23.00    1.90
 -10  -2   0   25.50    1.90
 -10  -2   0   20.60    1.70
  10   2   0   27.00    1.80
  10   2   0   26.70    1.90
 -10   2   0   27.00    2.00
  10   2   0   22.40    1.80
  11  -2   0    6.10    1.20
 -11  -2   0    4.40    1.10
 -11   2   0    4.00    1.20
  11   2   0    5.00    1.20
  11   2   0    5.30    1.60
  12  -2   0    4.80    1.20
 -12  -2   0    4.00    1.20
  12   2   0    5.90    1.30
 -12   2   0    4.50    1.30
   0  -3   0    0.00    0.10
   0  -3   0    0.10    0.10
   0   3   0    0.10    0.10
   0   3   0    0.30    0.10
   0   3   0    0.10    0.20
   0   3   0    0.10    0.10
   0   3   0   -0.20    0.10
   1  -3   0    1.50    0.20
  -1  -3   0    1.20    0.20
   1  -3   0    1.40    0.20
  -1  -3   0    1.10    0.20
   1   3   0    1.10    0.20
  -1   3   0    1.40    0.30
   1   3   0    1.30    0.20
  -1   3   0    1.50    0.20
   1   3   0    0.70    0.20
   1   3   0    1.10    0.20
  -1   3   0    2.50    0.30
  -1   3   0    1.00    0.30
   1   3   0    0.70    0.20
   2  -3   0   28.20    0.90
   2  -3   0   27.90    0.90
  -2  -3   0   25.90    0.90
   2  -3   0   26.00    0.90
  -2  -3   0   28.00    0.70
   2   3   0   26.20    0.80
   2   3   0   27.20    0.80
  -2   3   0   27.60    0.90
  -2   3   0   27.60    1.00
   2   3   0   27.30    1.00
  -2   3   0   26.60    0.60
   2   3   0   28.30    0.80
  -2   3   0   28.50    1.10
   3  -3   0  323.27    5.80
  -3  -3   0  317.47    5.80
   3  -3   0  326.67    5.80
   3  -3   0  309.97    5.70
  -3   3   0  327.37    6.00
   3   3   0  323.17    5.80
   3   3   0  322.87    6.00
  -3   3   0  326.77    5.90
   3   3   0  320.97    6.00
  -3   3   0  320.47    5.90
   3   3   0  319.67    5.70
  -3   3   0  327.77    5.20
   3   3   0  318.57    5.70
   4  -3   0  266.27    5.20
  -4  -3   0  263.17    5.20
   4  -3   0  273.57    5.30
   4  -3   0  276.27    5.10
  -4  -3   0  277.37    5.20
   4   3   0  269.17    5.20
  -4   3   0  270.87    5.30
  -4   3   0  273.67    5.50
   4   3   0  269.27    5.20
  -4   3   0  269.57    5.30
  -4   3   0  271.47    4.50
   4   3   0  277.97    5.50
   5  -3   0  502.05    9.00
   5  -3   0  485.35    8.60
   5  -3   0  495.15    9.10
  -5  -3   0  508.55    8.90
  -5  -3   0  490.45    8.90
  -5   3   0  492.15    9.00
  -5   3   0  491.95    8.10
  -5   3   0  493.05    8.90
  -5   3   0  496.85    9.20
   5   3   0  498.95    9.00
   5   3   0  500.95    9.20
   5   3   0  495.25    8.90
  -6  -3   0  117.79    3.00
   6  -3   0  110.59    2.80
  -6  -3   0  112.89    3.10
   6  -3   0  118.79    3.20
  -6   3   0  117.19    3.10
  -6   3   0  116.89    3.30
  -6   3   0  111.09    2.40
   6   3   0  112.49    3.10
  -6   3   0  118.29    3.20
   6   3   0  117.69    3.30
   6   3   0  115.09    3.20
  -7  -3   0    3.80    0.70
  -7  -3   0    6.30    0.90
   7  -3   0    4.80    0.70
   7  -3   0    4.30    0.80
   7   3   0    4.20    0.80
  -7   3   0    6.20    1.00
  -7   3   0    3.80    0.70
   7   3   0    3.90    0.80
  -7   3   0    6.30    1.00
   7   3   0    6.90    1.00
  -8  -3   0   12.50    1.30
   8  -3   0   14.50    1.00
   8  -3   0   13.40    1.40
  -8  -3   0   13.80    1.30
  -8   3   0   13.10    1.50
  -8   3   0   12.50    1.20
   8   3   0   12.90    1.30
   8   3   0   15.10    1.30
   8   3   0   14.90    1.50
  -9  -3   0    0.60    0.70
  -9  -3   0   -0.30    0.50
   9  -3   0    0.40    0.50
   9   3   0   -0.80    0.40
   9   3   0    0.30    0.60
  -9   3   0    0.10    0.60
  -9   3   0    0.10    0.50
   9   3   0    0.10    0.40
  10  -3   0   55.29    2.80
 -10  -3   0   54.59    2.70
 -10  -3   0   55.49    2.60
  10   3   0   56.79    2.80
 -10   3   0   56.99    2.80
  10   3   0   59.59    2.80
  10   3   0   54.09    2.60
  11  -3   0    0.10    0.60
 -11  -3   0    0.80    0.80
 -11   3   0    0.30    0.80
  11   3   0    0.20    0.60
  11   3   0   -0.40    0.60
 -12  -3   0   -0.50    0.80
  12  -3   0    0.90    0.80
  12   3   0    0.10    0.70
 -12   3   0    1.20    1.00
   0  -4   0 1218.38   18.90
   0  -4   0 1216.08   18.50
   0   4   0 1160.28   18.70
   0   4   0 1169.78   19.20
   0   4   0 1203.08   19.20
   0   4   0 1194.88   18.90
   0   4   0 1172.68   18.80
  -1  -4   0  346.77    5.80
   1  -4   0  354.16    6.00
  -1  -4   0  335.97    6.00
   1  -4   0  350.46    5.60
  -1   4   0  340.87    6.20
  -1   4   0  337.27    5.90
   1   4   0  331.27    5.80
   1   4   0  335.67    6.10
   1   4   0  331.27    5.50
  -1   4   0  346.17    5.70
  -1   4   0  335.07    5.90
  -1   4   0  337.47    6.20
   1   4   0  337.57    6.30
   1   4   0  341.67    5.80
  -2  -4   0   22.50    0.70
  -2  -4   0   23.70    1.00
   2  -4   0   22.70    0.80
   2  -4   0   22.10    0.90
  -2   4   0   22.30    0.90
   2   4   0   22.50    1.00
   2   4   0   22.20    1.00
  -2   4   0   21.90    1.00
  -2   4   0   23.80    0.70
   2   4   0   22.10    0.70
  -2   4   0   21.50    1.00
   2   4   0   23.30    0.80
   2   4   0   21.80    0.80
   3  -4   0    0.70    0.20
   3  -4   0    0.60    0.20
   3  -4   0    1.00    0.30
  -3  -4   0    0.30    0.10
  -3  -4   0    0.50    0.30
   3   4   0    0.20    0.20
  -3   4   0    0.70    0.30
  -3   4   0    0.50    0.30
  -3   4   0    0.90    0.30
   3   4   0    0.30    0.20
  -3   4   0    0.50    0.10
   3   4   0    0.60    0.30
   3   4   0    0.40    0.20
   3   4   0    0.60    0.20
  -4  -4   0   43.80    1.60
   4  -4   0   46.10    1.60
   4  -4   0   48.90    1.60
  -4  -4   0   50.59    1.70
   4  -4   0   47.90    1.60
  -4   4   0   49.50    1.70
  -4   4   0   49.00    1.80
   4   4   0   47.90    1.80
   4   4   0   49.50    1.60
   4   4   0   47.70    1.50
  -4   4   0   47.20    1.70
  -4   4   0   47.70    1.00
   5  -4   0    2.20    0.50
  -5  -4   0    2.40    0.50
   5  -4   0    1.90    0.40
  -5  -4   0    1.70    0.50
   5  -4   0    2.30    0.50
   5   4   0    2.40    0.50
  -5   4   0    2.70    0.60
  -5   4   0    1.50    0.50
  -5   4   0    1.60    0.20
   5   4   0    1.70    0.40
   5   4   0    2.20    0.40
  -5   4   0    1.40    0.40
   6  -4   0  121.29    3.10
  -6  -4   0  121.59    3.30
   6  -4   0  131.79    3.50
  -6  -4   0  127.19    3.30
  -6   4   0  124.19    3.60
   6   4   0  128.79    3.60
  -6   4   0  123.99    3.40
  -6   4   0  126.09    3.40
   6   4   0  128.69    3.30
   6   4   0  127.19    3.40
  -7  -4   0    8.10    1.00
   7  -4   0    6.00    0.90
  -7  -4   0    5.70    0.90
   7  -4   0    6.70    0.80
  -7   4   0    4.60    0.90
   7   4   0    7.30    1.00
   7   4   0    6.20    0.90
   7   4   0    7.30    1.00
  -7   4   0    6.00    0.90
  -7   4   0    5.80    0.90
   8  -4   0    1.70    0.60
   8  -4   0    3.30    0.60
  -8  -4   0    3.70    0.80
  -8  -4   0    2.40    0.70
  -8   4   0    2.50    0.70
  -8   4   0    3.10    0.90
   8   4   0    3.40    0.80
   8   4   0    2.40    0.70
   8   4   0    3.80    0.80
  -9  -4   0    8.20    1.30
   9  -4   0    8.20    1.20
  -9  -4   0    8.60    1.20
   9  -4   0    7.00    1.20
  -9   4   0    8.00    1.10
   9   4   0    9.60    1.30
   9   4   0    7.60    1.20
  -9   4   0    9.70    1.40
   9   4   0    9.00    1.30
  10  -4   0   34.30    2.20
 -10  -4   0   37.70    2.30
 -10  -4   0   33.60    2.00
  10   4   0   44.50    2.40
  10   4   0   41.20    2.40
 -10   4   0   32.20    2.20
  10   4   0   40.30    2.30
 -11  -4   0    5.50    1.30
  11  -4   0    3.90    1.00
  11   4   0    6.40    1.20
 -11   4   0    5.30    1.20
  11   4   0    5.10    1.20
  11   4   0    3.40    1.10
  12  -4   0    6.40    1.80
 -12  -4   0    6.10    1.40
  12   4   0    7.20    1.30
  12   4   0    8.90    1.50
 -12   4   0    5.70    1.40
   0  -5   0    0.10    0.20
   0   5   0    0.20    0.20
   0   5   0    0.00    0.20
   0   5   0   -0.30    0.20
   0   5   0    0.00    0.20
   0   5   0   -0.10    0.10
  -1  -5   0   40.60    1.20
   1  -5   0   42.80    1.40
   1  -5   0   41.50    1.00
  -1  -5   0   40.90    1.40
  -1   5   0   43.40    1.60
   1   5   0   39.00    1.20
  -1   5   0   40.00    1.30
  -1   5   0   41.30    1.30
   1   5   0   39.60    1.40
  -1   5   0   42.00    1.50
  -1   5   0   43.30    1.20
   1   5   0   39.70    1.20
   1   5   0   40.60    1.50
   1   5   0   39.80    0.90
   2  -5   0   79.79    1.80
  -2  -5   0   79.89    1.80
  -2  -5   0   79.69    2.10
   2  -5   0   80.89    2.10
  -2   5   0   79.19    2.30
  -2   5   0   80.89    1.70
   2   5   0   83.29    1.90
   2   5   0   81.39    2.40
  -2   5   0   80.99    2.10
   2   5   0   76.79    1.90
  -2   5   0   78.99    2.30
   2   5   0   82.39    1.70
   2   5   0   82.79    2.30
  -3  -5   0   17.30    0.60
   3  -5   0   18.30    0.80
   3  -5   0   16.10    0.90
  -3  -5   0   17.70    1.00
  -3   5   0   17.60    1.10
   3   5   0   16.20    1.00
   3   5   0   17.20    0.80
   3   5   0   17.50    1.10
  -3   5   0   17.30    1.00
   3   5   0   18.50    0.80
  -3   5   0   16.60    0.60
  -3   5   0   18.30    0.90
   3   5   0   16.80    0.80
   4  -5   0    8.80    0.70
   4  -5   0    8.40    0.70
  -4  -5   0    9.70    0.80
  -4  -5   0    7.90    0.40
   4   5   0    9.10    1.00
  -4   5   0    8.10    0.90
   4   5   0    8.20    0.70
  -4   5   0    7.80    0.40
  -4   5   0    7.90    0.80
   4   5   0    8.20    0.60
   4   5   0    7.50    0.90
  -4   5   0    8.70    0.90
  -5  -5   0   11.50    1.00
  -5  -5   0   11.00    0.90
   5  -5   0   12.90    0.90
   5  -5   0   11.00    0.80
   5   5   0   12.30    1.00
  -5   5   0   12.00    1.20
   5   5   0   11.00    0.80
   5   5   0   12.80    0.90
  -5   5   0   11.50    1.00
  -5   5   0   12.40    1.20
   6  -5   0   47.80    2.00
  -6  -5   0   47.90    2.00
  -6  -5   0   48.40    2.00
   6  -5   0   48.40    1.80
  -6   5   0   51.29    2.10
  -6   5   0   50.59    2.20
   6   5   0   51.29    2.20
  -6   5   0   49.60    2.00
   6   5   0   51.49    2.00
   6   5   0   49.60    1.90
   7  -5   0   11.30    1.20
   7  -5   0   13.10    1.00
  -7  -5   0   12.10    1.30
  -7  -5   0   12.30    1.20
  -7   5   0   11.10    1.20
   7   5   0   11.40    1.20
  -7   5   0   10.50    1.30
  -7   5   0   10.00    1.20
   7   5   0   11.00    1.30
   7   5   0   11.80    1.20
  -8  -5   0   54.69    2.40
  -8  -5   0   54.99    2.30
   8  -5   0   57.99    2.20
   8  -5   0   55.99    2.50
   8   5   0   55.09    2.40
   8   5   0   53.89    2.40
  -8   5   0   55.79    2.60
  -8   5   0   55.29    2.40
   8   5   0   53.09    2.50
  -9  -5   0   32.80    2.10
   9  -5   0   30.50    1.70
  -9  -5   0   33.20    2.00
   9  -5   0   33.70    2.10
   9   5   0   33.40    2.10
   9   5   0   32.50    2.00
  -9   5   0   32.30    1.90
   9   5   0   35.20    2.00
  -9   5   0   32.40    2.20
  10  -5   0   21.60    1.90
 -10  -5   0   24.60    1.90
 -10  -5   0   20.80    2.00
 -10   5   0   19.50    2.00
  10   5   0   22.80    2.20
  10   5   0   19.60    1.90
  10   5   0   20.30    1.70
 -11  -5   0    2.90    1.00
  11  -5   0    0.40    0.70
 -11   5   0    2.60    1.10
  11   5   0    1.00    0.70
  11   5   0    1.70    0.90
  11   5   0    0.50    0.70
   0  -6   0  222.28    4.30
   0  -6   0  218.48    4.50
   0   6   0  212.38    4.20
   0   6   0  216.38    4.20
   0   6   0  216.28    4.40
   0   6   0  211.48    4.70
   0   6   0  215.98    4.80
  -1  -6   0    3.50    0.50
   1  -6   0    3.50    0.30
   1  -6   0    3.00    0.50
  -1  -6   0    2.60    0.40
   1   6   0    2.90    0.40
   1   6   0    3.30    0.50
  -1   6   0    2.50    0.40
  -1   6   0    3.20    0.50
  -1   6   0    5.40    0.70
   1   6   0    3.70    0.50
  -1   6   0    2.70    0.40
   1   6   0    3.70    0.70
  -1   6   0    2.90    0.60
  -2  -6   0    2.20    0.40
  -2  -6   0    3.50    0.50
   2  -6   0    2.30    0.40
   2  -6   0    2.30    0.30
   2   6   0    2.60    0.50
   2   6   0    2.90    0.30
  -2   6   0    3.30    0.40
   2   6   0    3.40    0.40
   2   6   0    3.10    0.60
  -2   6   0    3.80    0.60
  -2   6   0    1.80    0.40
   2   6   0    1.40    0.30
  -2   6   0    2.60    0.60
  -3  -6   0   34.80    1.10
  -3  -6   0   33.00    1.40
   3  -6   0   31.50    1.40
   3  -6   0   36.90    1.20
   3   6   0   32.90    1.30
  -3   6   0   35.30    1.00
  -3   6   0   33.10    1.60
   3   6   0   33.70    1.10
  -3   6   0   35.40    1.40
   3   6   0   30.90    1.50
   3   6   0   37.50    1.70
  -3   6   0   37.20    1.60
   4  -6   0   70.19    2.10
   4  -6   0   74.09    2.30
  -4  -6   0   74.79    2.40
  -4   6   0   76.39    2.50
   4   6   0   75.29    2.60
  -4   6   0   71.89    2.50
   4   6   0   77.29    2.20
  -4   6   0   74.69    2.40
   4   6   0   73.09    2.50
   4   6   0   74.39    2.00
   5  -6   0   79.89    2.40
  -5  -6   0   79.59    2.50
   5  -6   0   76.79    2.50
  -5  -6   0   83.59    2.60
   5   6   0   81.29    2.40
  -5   6   0   80.39    2.60
   5   6   0   78.89    2.80
   5   6   0   79.89    2.30
  -5   6   0   78.39    2.80
  -5   6   0   77.09    2.70
  -6  -6   0    9.40    1.10
   6  -6   0    8.10    1.00
  -6  -6   0    9.90    1.10
   6  -6   0    7.90    0.90
  -6   6   0    9.40    1.10
  -6   6   0   10.00    1.10
   6   6   0    9.90    1.00
  -6   6   0    9.30    1.20
   6   6   0    7.80    1.10
   6   6   0    8.80    1.00
  -7  -6   0   43.40    2.10
  -7  -6   0   40.70    2.00
   7  -6   0   38.00    1.90
   7  -6   0   40.40    1.90
  -7   6   0   41.30    2.20
  -7   6   0   42.90    2.10
   7   6   0   40.10    1.90
   7   6   0   37.00    1.80
   7   6   0   41.60    2.20
  -7   6   0   44.50    2.10
  -8  -6   0    6.50    1.10
   8  -6   0    8.40    1.20
   8  -6   0    6.60    1.00
  -8  -6   0    7.60    1.10
   8   6   0    7.20    1.00
  -8   6   0    5.20    1.00
   8   6   0    7.30    1.00
   8   6   0    7.30    1.20
  -8   6   0    6.70    1.20
  -9  -6   0    7.50    1.20
   9  -6   0    8.00    1.20
   9  -6   0    7.10    1.00
  -9  -6   0    8.10    1.30
  -9   6   0    6.70    1.20
   9   6   0    6.90    1.30
  -9   6   0    6.60    1.10
   9   6   0    7.20    1.10
   9   6   0    6.60    1.10
 -10  -6   0    3.20    1.00
  10  -6   0    4.60    1.10
 -10  -6   0    3.70    1.10
  10   6   0    3.40    1.10
  10   6   0    2.80    0.90
 -10   6   0    5.00    1.20
  10   6   0    5.30    1.30
 -11  -6   0   16.50    1.90
  11  -6   0   19.90    2.20
  11   6   0   21.50    2.20
  11   6   0   20.90    2.10
 -11   6   0   16.60    2.00
   0  -7   0    0.30    0.30
   0  -7   0   -0.10    0.20
   0   7   0    0.00    0.20
   0   7   0   -0.10    0.20
   0   7   0    0.10    0.30
   1  -7   0   70.89    2.10
   1  -7   0   69.79    1.50
  -1  -7   0   65.39    2.10
  -1  -7   0   68.69    1.90
   1   7   0   67.19    1.90
   1   7   0   67.99    2.40
  -1   7   0   67.49    2.40
  -1   7   0   70.09    1.90
  -1   7   0   67.79    2.00
  -1   7   0   67.99    2.40
   1   7   0   67.49    2.20
   2  -7   0   47.50    1.80
  -2  -7   0   51.39    1.50
  -2  -7   0   50.29    1.80
   2  -7   0   49.00    1.30
   2   7   0   50.49    1.90
  -2   7   0   51.79    2.00
  -2   7   0   49.00    1.70
  -2   7   0   49.90    2.10
   2   7   0   48.50    1.60
  -2   7   0   49.20    1.40
   2   7   0   55.99    2.10
   3  -7   0   67.29    2.20
   3  -7   0   67.99    1.90
  -3  -7   0   70.69    1.80
  -3  -7   0   69.29    2.30
  -3   7   0   67.79    2.20
  -3   7   0   69.89    2.50
  -3   7   0   65.39    2.40
   3   7   0   71.09    2.50
   3   7   0   64.89    2.50
   3   7   0   68.09    2.00
   4  -7   0    0.30    0.40
  -4  -7   0    1.00    0.50
   4  -7   0    0.70    0.30
   4   7   0    1.00    0.50
   4   7   0    0.90    0.40
  -4   7   0    1.00    0.40
   4   7   0    0.90    0.50
  -4   7   0    1.10    0.50
  -4   7   0    0.60    0.40
  -5  -7   0    3.90    0.70
   5  -7   0    4.70    0.70
   5  -7   0    4.00    0.70
   5   7   0    5.30    0.80
   5   7   0    4.80    0.90
  -5   7   0    4.40    0.80
  -5   7   0    5.80    0.90
   5   7   0    6.10    1.00
  -5   7   0    7.70    1.10
   6  -7   0    1.30    0.50
   6  -7   0    2.30    0.60
  -6  -7   0    2.30    0.70
  -6  -7   0    2.60    0.70
   6   7   0    1.30    0.70
   6   7   0    1.00    0.40
  -6   7   0    1.80    0.70
  -6   7   0    0.80    0.50
  -6   7   0    1.50    0.60
  -7  -7   0    0.30    0.60
  -7  -7   0    0.00    0.50
   7  -7   0    0.00    0.40
   7  -7   0   -0.10    0.40
  -7   7   0   -0.10    0.40
  -7   7   0    0.40    0.50
  -7   7   0   -0.20    0.50
   7   7   0   -0.40    0.50
   7   7   0    0.30    0.40
  -8  -7   0    0.30    0.60
   8  -7   0    0.60    0.50
   8  -7   0    0.80    0.60
  -8  -7   0    1.60    0.70
  -8   7   0    0.20    0.50
  -8   7   0    0.30    0.70
   8   7   0   -0.30    0.50
   8   7   0    1.30    0.60
   9  -7   0   58.69    2.70
   9  -7   0   52.79    2.40
  -9  -7   0   49.40    2.50
  -9  -7   0   53.19    2.70
  -9   7   0   54.29    3.20
   9   7   0   53.49    2.60
   9   7   0   54.79    2.90
  -9   7   0   55.99    3.00
 -10  -7   0    1.90    0.90
  10  -7   0    1.90    0.80
  10  -7   0    1.10    0.70
 -10  -7   0    2.00    0.80
 -10   7   0    2.10    1.00
  10   7   0    0.70    0.80
  10   7   0    1.40    0.70
   0  -8   0  732.93   13.10
   0  -8   0  761.82   12.80
   0   8   0  717.83   12.60
   0   8   0  746.43   13.60
   0   8   0  756.92   12.90
   1  -8   0    1.40    0.50
  -1  -8   0    1.50    0.40
  -1  -8   0    0.10    0.30
   1   8   0    1.00    0.50
  -1   8   0    0.50    0.40
  -1   8   0    0.50    0.30
  -1   8   0    0.00    0.30
   1   8   0    0.20    0.30
   1   8   0    0.60    0.40
  -1   8   0    0.70    0.30
  -2  -8   0  153.28    4.00
   2  -8   0  170.28    4.00
  -2  -8   0  169.18    3.60
  -2   8   0  164.28    4.50
   2   8   0  163.38    3.70
  -2   8   0  160.68    3.90
  -2   8   0  167.38    4.40
   2   8   0  168.58    4.20
   2   8   0  163.18    4.40
  -3  -8   0    8.80    1.00
  -3  -8   0    8.30    0.70
   3  -8   0    9.30    1.10
   3   8   0    8.40    1.00
  -3   8   0    8.80    0.90
  -3   8   0   10.40    1.20
  -3   8   0    7.40    1.00
   3   8   0    8.90    1.20
   3   8   0    9.50    0.80
  -4  -8   0   50.69    2.10
   4  -8   0   52.89    2.10
   4   8   0   57.09    2.00
   4   8   0   52.39    2.40
  -4   8   0   55.29    2.20
   4   8   0   53.69    2.40
  -4   8   0   55.59    2.40
  -4   8   0   55.99    2.50
  -5  -8   0    6.80    1.00
   5  -8   0    6.80    1.00
   5   8   0    7.50    1.20
   5   8   0    5.30    0.80
   5   8   0    6.80    1.10
  -5   8   0    6.20    1.00
  -5   8   0    6.70    1.10
  -5   8   0    7.20    1.00
   6  -8   0    6.20    1.00
  -6  -8   0    6.80    1.10
  -6  -8   0    6.40    1.00
   6   8   0    6.80    1.20
  -6   8   0    8.30    1.20
   6   8   0    5.40    0.80
  -6   8   0    5.70    1.00
  -6   8   0    6.10    1.10
   7  -8   0   12.60    1.60
   7  -8   0   13.80    1.40
  -7  -8   0   13.80    1.50
  -7  -8   0   13.60    1.50
  -7   8   0   10.10    1.50
   7   8   0   14.30    1.50
  -7   8   0   12.80    1.40
   7   8   0   16.50    1.80
  -7   8   0   13.10    1.50
   8  -8   0    3.00    1.30
  -8  -8   0    2.80    0.90
  -8  -8   0    3.00    0.90
   8  -8   0    5.00    1.00
  -8   8   0    4.20    1.10
   8   8   0    2.80    0.80
  -8   8   0    3.10    0.80
   8   8   0    4.20    1.10
  -9  -8   0   13.00    1.60
  -9  -8   0   12.80    1.70
   9  -8   0   10.40    1.30
   9   8   0   10.30    1.40
  -9   8   0   13.30    1.90
   9   8   0   10.90    1.70
 -10  -8   0    0.90    1.00
  10  -8   0    0.00    0.60
 -10  -8   0   -0.70    0.90
  10   8   0   -0.80    0.60
  10   8   0    0.20    0.60
 -10   8   0    0.30    0.80
   0  -9   0    0.10    0.40
   0  -9   0   -0.30    0.30
   0   9   0   -0.30    0.30
   0   9   0    0.40    0.30
   0   9   0    0.30    0.50
   1  -9   0   76.29    2.50
  -1  -9   0   80.79    2.70
   1  -9   0   80.99    2.70
  -1  -9   0   81.99    2.50
   1   9   0   85.69    3.10
  -1   9   0   80.29    2.50
   1   9   0   81.29    2.40
  -1   9   0   80.59    3.10
   1   9   0   83.29    2.70
  -1   9   0   87.19    3.10
   2  -9   0  174.58    4.40
  -2  -9   0  174.48    4.50
  -2  -9   0  183.98    4.00
   2   9   0  183.98    4.20
  -2   9   0  179.68    5.00
  -2   9   0  177.68    4.80
  -2   9   0  177.58    4.30
   2   9   0  178.28    4.90
   2   9   0  179.48    4.60
  -3  -9   0   22.70    1.50
   3  -9   0   21.60    1.40
   3   9   0   22.60    1.20
  -3   9   0   22.10    1.40
  -3   9   0   19.70    1.50
   3   9   0   22.80    1.60
  -3   9   0   18.70    1.50
   3   9   0   23.70    1.60
  -4  -9   0   42.00    2.10
   4  -9   0   43.20    2.00
   4   9   0   43.80    2.20
  -4   9   0   45.50    2.10
  -4   9   0   42.90    2.30
   4   9   0   40.60    2.20
   4   9   0   41.50    1.80
  -4   9   0   47.20    2.30
  -5  -9   0   12.00    1.30
   5  -9   0   11.90    1.30
  -5   9   0   14.30    1.60
  -5   9   0   12.50    1.50
   5   9   0   13.30    1.60
   5   9   0   11.00    1.10
   5   9   0    9.10    1.30
  -5   9   0   12.20    1.30
  -6  -9   0   26.50    1.80
   6  -9   0   26.60    1.70
  -6  -9   0   25.50    1.70
  -6   9   0   29.30    1.90
  -6   9   0   23.20    1.80
   6   9   0   26.40    1.60
   6   9   0   24.70    1.90
  -6   9   0   27.50    2.00
   7  -9   0   -0.80    0.40
  -7  -9   0   -0.50    0.50
  -7  -9   0   -0.20    0.60
  -7   9   0   -0.20    0.50
   7   9   0    0.80    0.60
   7   9   0   -0.10    0.40
  -7   9   0   -0.20    0.60
  -7   9   0    0.10    0.60
  -8  -9   0    8.20    1.30
   8  -9   0    5.40    1.00
  -8  -9   0    6.30    1.20
   8   9   0    4.50    1.00
  -8   9   0    5.10    1.20
   8   9   0    3.50    1.10
  -8   9   0    5.20    1.10
  -9  -9   0    0.70    0.80
   9  -9   0    0.50    0.60
  -9  -9   0    0.00    0.80
   9   9   0    0.70    0.60
   9   9   0    0.60    0.90
  -9   9   0    1.50    0.90
   0 -10   0   31.10    1.60
   0 -10   0   31.70    1.70
   0  10   0   31.40    2.00
   0  10   0   31.00    1.50
   0  10   0   31.10    1.60
   1 -10   0   12.50    1.20
  -1 -10   0    9.70    1.00
  -1 -10   0    8.60    1.10
   1 -10   0   11.20    1.20
   1  10   0    9.80    1.10
   1  10   0    9.30    1.30
  -1  10   0   11.00    1.10
  -1  10   0   11.10    1.50
   1  10   0   10.60    1.00
  -2 -10   0   98.99    3.20
  -2 -10   0   98.99    2.80
   2 -10   0   95.29    3.10
   2  10   0   98.79    3.60
   2  10   0   93.99    2.80
  -2  10   0   99.09    3.00
  -2  10   0   94.09    3.40
  -2  10   0   94.39    3.50
   2  10   0   90.19    3.20
  -3 -10   0    9.10    1.10
   3 -10   0   12.90    1.30
  -3  10   0   10.10    1.40
  -3  10   0    6.70    1.20
   3  10   0    9.40    1.00
   3  10   0    9.60    1.30
   3  10   0    9.80    1.30
  -3  10   0    8.70    1.10
   4 -10   0    7.50    1.10
  -4 -10   0    4.80    1.00
   4  10   0    6.80    1.20
  -4  10   0    7.00    1.00
   4  10   0    4.90    1.00
   4  10   0    7.80    1.00
  -4  10   0    7.20    1.30
  -4  10   0    7.10    1.20
  -5 -10   0    2.40    0.80
   5 -10   0    3.10    0.80
  -5  10   0    0.90    0.60
   5  10   0    1.60    0.80
  -5  10   0    1.80    0.80
  -5  10   0    2.10    0.70
   5  10   0    1.70    0.60
   5  10   0    2.10    0.80
  -6 -10   0    0.30    0.60
   6 -10   0    0.50    0.60
  -6 -10   0    0.40    0.60
  -6  10   0    1.30    0.80
   6  10   0   -0.10    0.60
   6  10   0    0.00    0.40
  -6  10   0    0.30    0.50
  -6  10   0   -0.10    0.60
  -7 -10   0   30.20    2.00
  -7 -10   0   27.10    2.00
   7 -10   0   22.50    1.80
  -7  10   0   26.90    2.20
   7  10   0   24.70    2.40
   7  10   0   23.90    1.70
  -7  10   0   30.20    2.20
  -7  10   0   26.50    2.00
  -8 -10   0    3.20    1.00
  -8 -10   0    2.20    1.00
   8 -10   0    2.40    0.80
   8  10   0    1.50    1.00
  -8  10   0    1.20    0.90
   8  10   0    0.90    0.60
  -8  10   0    1.60    1.00
  -9 -10   0    4.30    1.20
   9 -10   0    2.80    0.90
  -9  10   0    3.40    1.30
   9  10   0    2.80    1.10
   0 -11   0   -0.10    0.40
   0 -11   0    0.20    0.50
   0  11   0   -0.10    0.30
   0  11   0    0.40    0.60
   1 -11   0   10.80    1.30
  -1 -11   0   11.30    1.10
   1 -11   0   13.60    1.40
  -1 -11   0   12.40    1.40
   1  11   0   10.70    1.50
  -1  11   0   12.20    1.60
   1  11   0   13.90    1.40
   1  11   0   10.90    1.10
  -1  11   0   12.70    1.30
   2 -11   0   11.80    1.30
   2 -11   0   11.50    1.30
  -2 -11   0   13.10    1.40
   2  11   0   12.70    1.60
  -2  11   0   11.90    1.30
   2  11   0   12.20    1.20
  -2  11   0   11.90    1.60
   2  11   0   10.60    1.30
   3 -11   0   15.60    1.60
  -3 -11   0   18.00    1.80
   3  11   0   17.40    1.90
   3  11   0   16.10    1.20
  -3  11   0   17.00    2.00
   3  11   0   18.00    1.80
  -3  11   0   15.30    1.50
  -3  11   0   16.70    1.80
  -4 -11   0   28.50    2.00
   4 -11   0   24.50    1.80
  -4  11   0   27.20    2.00
  -4  11   0   26.90    1.80
   4  11   0   26.60    1.60
  -4  11   0   28.80    2.10
   4  11   0   29.00    2.10
   4  11   0   26.60    2.00
  -5 -11   0    0.00    0.70
   5 -11   0    0.10    0.60
   5  11   0    0.20    0.60
  -5  11   0    0.90    0.60
   5  11   0    0.70    0.70
   5  11   0   -0.30    0.30
  -5  11   0    0.80    0.80
  -5  11   0    0.00    0.60
   6 -11   0    4.50    1.00
  -6 -11   0    3.00    0.90
  -6 -11   0    3.90    1.00
   6  11   0    2.10    0.90
   6  11   0    3.00    0.80
  -6  11   0    3.50    1.10
   6  11   0    2.50    1.00
  -6  11   0    2.80    1.00
  -6  11   0    4.00    1.00
  -7 -11   0    3.60    1.10
   7 -11   0    3.50    1.00
  -7 -11   0    5.40    1.20
  -7  11   0    4.00    1.20
   7  11   0    4.10    1.10
  -7  11   0    4.80    1.20
  -7  11   0    4.60    1.10
   7  11   0    5.70    1.00
  -8 -11   0    1.00    0.90
  -8  11   0    0.70    0.90
   8  11   0    3.20    1.40
  -8  11   0    0.00    0.90
   0 -12   0    5.00    1.00
   0 -12   0    3.00    0.70
   0  12   0    2.40    0.90
   0  12   0    4.80    0.90
   1 -12   0   32.00    1.90
  -1 -12   0   33.70    2.00
  -1 -12   0   31.70    2.00
   1 -12   0   31.60    2.00
   1  12   0   35.10    2.40
  -1  12   0   32.10    1.80
   1  12   0   29.70    1.70
  -1  12   0   35.30    2.40
  -2 -12   0   40.40    2.30
   2 -12   0   47.90    2.40
   2 -12   0   45.60    2.40
  -2  12   0   45.30    2.70
  -2  12   0   44.40    2.10
   2  12   0   41.50    2.60
   2  12   0   43.00    2.00
   2  12   0   38.40    2.30
   3 -12   0    1.40    0.70
   3 -12   0    1.60    0.70
  -3 -12   0    0.90    0.70
   3  12   0    0.90    0.50
   3  12   0   -0.50    0.60
  -3  12   0    1.60    0.60
   3  12   0    0.70    0.70
  -3  12   0    1.60    0.80
  -4 -12   0   10.50    1.50
   4 -12   0    7.40    1.20
   4  12   0   11.10    1.70
   4  12   0    8.10    1.30
   4  12   0    9.10    1.20
  -4  12   0    8.50    1.30
  -4  12   0    8.70    1.50
  -4  12   0    7.60    1.30
  -5 -12   0   23.10    1.90
   5 -12   0   21.00    1.80
   5  12   0   20.80    2.30
   5  12   0   16.60    1.90
   5  12   0   20.80    1.50
  -5  12   0   17.00    2.00
  -5  12   0   25.10    1.90
  -5  12   0   24.10    2.10
   6 -12   0   -0.30    0.60
  -6 -12   0    0.50    0.80
  -6 -12   0    1.90    0.90
   6  12   0    0.50    0.80
  -6  12   0    2.80    0.90
   6  12   0    0.90    0.80
   6  12   0    1.10    0.60
  -6  12   0    1.40    0.70
  -6  12   0    0.80    0.90
   0 -13   0   -0.50    0.50
   0 -13   0    0.30    0.60
   0  13   0   -0.30    0.60
   0  13   0    0.30    0.50
  -1 -13   0   18.50    1.90
   1 -13   0   15.30    1.60
   1 -13   0   18.30    1.90
   1  13   0   17.00    2.10
   1  13   0   16.90    1.40
  -1  13   0   17.30    1.70
  -1  13   0   22.40    2.40
   2 -13   0    1.00    0.60
   2 -13   0    1.60    0.70
  -2 -13   0    1.20    0.70
  -2  13   0    0.80    0.60
   2  13   0    0.40    0.50
  -2  13   0    2.50    1.00
   2  13   0    1.20    0.80
  -3 -13   0   -0.60    0.60
   3 -13   0    0.30    0.60
   3 -13   0   -0.40    0.50
   3  13   0    0.40    0.50
  -3  13   0   -1.20    0.60
   3  13   0   -0.20    0.70
  -3  13   0    0.00    0.50
   4 -13   0   18.00    1.90
   4 -13   0   22.30    1.90
  -4 -13   0   24.60    2.00
   4  13   0   19.00    1.50
  -4  13   0   22.00    1.80
   4  13   0   20.10    2.30
  -4  13   0   19.70    2.30
   4  13   0   18.10    2.00
   5 -13   0    0.30    0.80
   5 -13   0    0.60    0.70
  -5 -13   0    0.10    0.80
  -5  13   0   -0.40    0.60
   5  13   0   -0.10    0.80
   5  13   0    1.00    1.10
  -5  13   0    0.20    0.70
  -5  13   0    1.40    1.00
   5  13   0    0.00    0.70
   0 -14   0    1.80    0.90
   0  14   0    2.50    0.70
   0  14   0    2.40    1.00
   1 -14   0    0.30    0.70
   1 -14   0    0.70    0.70
  -1 -14   0    0.30    0.70
  -1  14   0    0.50    0.90
   1  14   0    0.80    0.90
   1  14   0    0.60    0.60
  -1  14   0   -0.40    0.50
   2 -14   0   15.20    1.70
  -2 -14   0   20.30    2.80
   2 -14   0   17.60    1.90
   2  14   0   19.60    3.50
  -2  14   0   19.40    1.90
  -2  14   0   18.50    2.80
   2  14   0   18.20    2.00
  12   0  -1    0.00    0.70
 -12   0   1   -0.40    0.80
  11   0  -1   -0.70    0.50
 -11   0   1    0.20    0.70
 -11   0   1   -0.50    0.70
 -10   0   1   -0.60    0.50
  10   0  -1   -0.10    0.50
 -10   0   1    0.30    0.60
   9   0  -1    0.30    0.40
  -9   0   1   -0.50    0.50
   9   0  -1    0.20    0.50
  -9   0   1    0.50    0.50
   8   0  -1    0.30    0.40
  -8   0   1    0.20    0.40
   8   0  -1   -0.30    0.30
  -8   0   1    0.00    0.40
   8   0  -1    0.10    0.40
   7   0  -1    0.20    0.20
   7   0  -1    0.10    0.30
   7   0  -1   -0.30    0.30
  -7   0   1    0.00    0.30
  -7   0   1   -0.30    0.30
   7   0  -1   -0.20    0.20
   6   0  -1   -0.30    0.20
   6   0  -1   -0.10    0.10
   6   0  -1    0.50    0.30
  -6   0   1   -0.30    0.30
  -6   0   1    0.20    0.30
  -6   0   1    0.80    0.30
   6   0  -1   -0.10    0.20
   5   0  -1    0.20    0.20
   5   0  -1    0.20    0.10
  -5   0   1    0.10    0.20
  -5   0   1    0.20    0.20
   5   0  -1   -0.20    0.20
  -5   0   1    0.30    0.30
   5   0  -1    0.40    0.20
  -4   0   1    0.00    0.20
   4   0  -1    0.10    0.20
   4   0  -1   -0.10    0.20
  -4   0   1    0.00    0.20
  -4   0   1    0.10    0.20
   4   0  -1    0.20    0.20
   4   0  -1    0.00    0.10
  -3   0   1    0.10    0.10
   3   0  -1   -0.10    0.10
   3   0  -1    0.00    0.10
  -3   0   1    0.00    0.10
  -3   0   1    0.30    0.20
  -3   0   1    0.10    0.20
   3   0  -1    0.00    0.10
   2   0  -1    0.50    0.20
   2   0  -1    0.30    0.10
  -2   0   1   -0.20    0.10
  -2   0   1    0.10    0.20
  -2   0   1    0.30    0.10
   2   0  -1    0.30    0.20
  -2   0   1    0.00    0.10
  -1   0   1    0.30    0.10
   1   0  -1    0.40    0.10
   1   0  -1    0.40    0.10
  -1   0   1    0.50    0.10
   0   0  -1    0.00    0.10
   0   0   1    0.00    0.10
   0   0   1    0.00    0.10
   0   0   1    0.00    0.10
   0   0   1    0.00    0.10
   0   0  -1    0.10    0.10
   0   0   1    0.10    0.10
   1   0   1    0.40    0.10
   1   0   1    1.30    0.20
   1   0   1    0.30    0.10
   1   0   1    0.50    0.20
  -1   0  -1    0.40    0.10
  -2   0  -1    0.30    0.20
  -2   0  -1    0.40    0.10
   2   0   1    0.30    0.10
   2   0   1    0.30    0.20
  -2   0  -1    0.30    0.20
   2   0   1    0.40    0.20
   2   0   1    0.30    0.20
  -3   0  -1    0.00    0.20
   3   0   1    0.10    0.20
  -3   0  -1    0.10    0.20
   3   0   1    0.50    0.20
  -3   0  -1    0.20    0.20
   3   0   1   -0.10    0.10
   3   0   1    0.10    0.20
   4   0   1    0.10    0.20
  -4   0  -1    0.00    0.20
   4   0   1    0.30    0.20
  -4   0  -1    0.30    0.20
   4   0   1    0.30    0.20
   4   0   1    0.10    0.10
  -4   0  -1    0.00    0.20
   5   0   1    0.10    0.20
  -5   0  -1    0.20    0.30
   5   0   1    0.10    0.20
  -5   0  -1    0.20    0.30
   5   0   1    0.10    0.10
   5   0   1    0.20    0.30
  -5   0  -1    0.00    0.20
   6   0   1    0.20    0.30
   6   0   1    0.00    0.20
  -6   0  -1    0.00    0.30
   6   0   1    0.10    0.20
  -6   0  -1    0.00    0.30
   6   0   1   -0.10    0.20
   7   0   1    0.00    0.30
   7   0   1    1.60    0.50
  -7   0  -1   -0.20    0.30
   7   0   1    0.10    0.30
  -7   0  -1   -0.60    0.40
   8   0   1   -0.50    0.30
  -8   0  -1    0.00    0.40
  -8   0  -1    0.30    0.50
   8   0   1    0.40    0.40
   8   0   1   -0.30    0.30
   9   0   1    0.50    0.40
   9   0   1   -0.10    0.40
  -9   0  -1    0.20    0.60
   9   0   1    0.60    0.50
 -10   0  -1   -1.20    0.50
  10   0   1   -0.70    0.50
  11   0   1   -0.60    0.50
 -11   0  -1    0.40    0.80
 -12   0  -1   -0.50    0.80
  12   0   1    0.90    0.70
 -12  -1   1    0.20    0.80
  12  -1  -1    0.80    0.80
 -12   1   1    1.60    1.00
  12   1  -1    0.40    0.70
  11  -1  -1   53.39    2.80
 -11  -1   1   50.39    2.70
 -11  -1   1   57.09    2.70
 -11   1   1   52.49    2.80
 -11   1   1   54.99    3.50
  11   1  -1   53.49    2.90
 -10  -1   1   24.00    1.80
  10  -1  -1   23.60    1.80
 -10  -1   1   24.00    1.70
 -10   1   1   26.90    1.90
  10   1  -1   24.00    2.00
  10   1  -1   22.00    1.80
 -10   1   1   24.10    1.70
   9  -1  -1  106.59    3.70
  -9  -1   1  110.29    3.50
  -9  -1   1  110.19    3.50
  -9   1   1  112.39    3.60
   9   1  -1  110.09    3.60
   9   1  -1  113.69    3.80
   9   1  -1  109.69    3.40
  -9   1   1  108.99    3.50
   8  -1  -1   47.30    1.80
   8  -1  -1   45.00    2.10
  -8  -1   1   47.70    2.10
  -8  -1   1   45.10    2.00
  -8   1   1   44.90    2.00
  -8   1   1   45.30    2.00
   8   1  -1   50.49    2.20
   8   1  -1   43.10    2.10
   8   1  -1   47.30    1.90
  -7  -1   1   62.39    2.20
   7  -1  -1   57.89    2.30
  -7  -1   1   57.09    2.10
   7  -1  -1   57.69    1.90
   7  -1  -1   59.19    1.70
   7  -1  -1   60.69    2.20
  -7   1   1   65.39    2.20
   7   1  -1   62.49    2.10
   7   1  -1   62.89    2.30
  -7   1   1   60.49    2.20
   7   1  -1   61.99    2.30
  -7   1   1   62.69    2.30
   6  -1  -1   91.59    2.30
   6  -1  -1   88.89    2.70
  -6  -1   1   91.99    2.60
  -6  -1   1   93.19    2.60
   6  -1  -1   92.69    2.70
   6  -1  -1   90.89    2.10
  -6  -1   1   95.29    2.60
   6   1  -1   93.99    2.70
  -6   1   1   97.59    2.70
  -6   1   1   92.99    2.60
  -6   1   1   92.09    2.60
   6   1  -1   89.09    2.70
   6   1  -1   91.89    1.90
   6   1  -1   90.29    2.50
  -5  -1   1  206.38    4.30
  -5  -1   1  211.58    4.30
  -5  -1   1  208.58    4.30
   5  -1  -1  203.48    4.40
   5  -1  -1  199.88    3.80
   5  -1  -1  213.58    4.50
   5  -1  -1  211.58    4.00
  -5   1   1  198.78    4.30
   5   1  -1  207.48    4.40
   5   1  -1  214.28    4.30
   5   1  -1  206.68    3.60
  -5   1   1  207.48    4.40
  -5   1   1  212.58    4.40
   4  -1  -1   38.40    1.30
   4  -1  -1   37.30    1.10
  -4  -1   1   36.60    1.20
  -4  -1   1   36.70    0.90
  -4  -1   1   37.50    1.30
  -4  -1   1   37.30    1.30
   4  -1  -1   36.90    1.10
   4  -1  -1   36.80    1.30
   4   1  -1   37.30    1.30
  -4   1   1   38.20    1.30
   4   1  -1   37.20    1.30
   4   1  -1   37.50    1.30
  -4   1   1   37.40    1.30
  -4   1   1   36.40    1.30
   3  -1  -1    9.70    0.60
  -3  -1   1    9.60    0.50
   3  -1  -1   10.00    0.40
   3  -1  -1    9.50    0.50
  -3  -1   1    9.10    0.60
  -3  -1   1    9.50    0.40
  -3  -1   1   10.00    0.60
   3  -1  -1    7.70    0.50
  -3   1   1    9.60    0.60
   3   1  -1   10.10    0.60
   3   1  -1    9.20    0.50
  -3   1   1   10.10    0.50
  -3   1   1    9.20    0.60
   2  -1  -1  348.27    5.90
  -2  -1   1  347.37    5.60
  -2  -1   1  362.36    5.90
   2  -1  -1  351.66    5.80
   2  -1  -1  342.77    5.50
  -2  -1   1  341.57    5.90
  -2  -1   1  345.67    5.70
  -2   1   1  358.06    5.80
   2   1  -1  344.57    5.90
  -2   1   1  347.57    6.00
  -2   1   1  349.37    5.90
  -2   1   1  346.07    5.90
   2   1  -1  359.96    5.80
   2   1  -1  346.27    5.90
   1  -1  -1   38.20    0.90
  -1  -1   1   38.10    0.90
   1  -1  -1   37.80    0.70
  -1  -1   1   39.50    0.90
  -1  -1   1   38.10    0.80
  -1   1   1   37.90    0.80
   1   1  -1   38.40    0.90
  -1   1   1   37.50    1.00
  -1   1   1   39.50    0.80
  -1   1   1   36.70    0.80
   1   1  -1   37.30    0.80
   1   1  -1   37.30    0.90
   0  -1   1   35.20    0.80
   0  -1   1   36.10    0.80
   0  -1   1   35.50    0.70
   0  -1   1   34.70    0.70
   0   1   1   37.40    0.80
   0   1   1   35.80    0.80
   0   1  -1   34.90    0.80
   0   1   1   34.40    0.80
   0   1  -1   34.00    0.80
   0   1   1   34.50    0.80
   0   1   1   34.80    0.80
   1  -1   1  499.35    8.10
  -1  -1  -1  505.05    8.10
  -1  -1  -1  507.95    8.00
   1  -1   1  508.05    8.10
   1  -1   1  497.85    8.20
  -1   1  -1  504.25    8.00
   1   1   1  501.65    8.00
  -1   1  -1  511.55    8.00
   1   1   1  517.55    7.90
   1   1   1  512.05    7.90
   1   1   1  499.05    8.20
  -1   1  -1  512.55    8.20
   2  -1   1 9758.62  145.89
  -2  -1  -1 9701.73  144.79
  -2  -1  -1 8679.13  145.69
   2  -1   1 9584.64  146.79
   2   1   1 8775.22  161.18
   2   1   1 9532.35  147.09
  -2   1  -1 9298.67  144.99
  -2   1  -1 9813.02  144.79
  -2   1  -1 9350.26  145.89
   2   1   1 8291.47  153.68
   2   1   1 9442.46  145.29
   2   1   1 9277.97  146.59
  -2   1  -1 9999.00  147.19
  -3  -1  -1 1351.76   21.10
  -3  -1  -1 1346.17   21.50
   3  -1   1 1346.17   21.10
   3  -1   1 1341.77   21.50
   3  -1   1 1364.46   21.50
   3  -1   1 1342.07   21.30
  -3   1  -1 1373.06   21.60
   3   1   1 1327.97   21.30
   3   1   1 1357.36   21.50
  -3   1  -1 1327.67   21.40
   3   1   1 1378.06   20.90
   3   1   1 1355.76   21.60
  -3   1  -1 1325.07   21.10
   4  -1   1  130.19    3.00
   4  -1   1  127.19    2.80
   4  -1   1  125.29    2.90
   4  -1   1  128.29    2.60
  -4  -1  -1  133.29    3.00
  -4  -1  -1  132.19    2.70
   4   1   1  126.29    2.30
  -4   1  -1  125.69    2.70
  -4   1  -1  127.69    3.00
  -4   1  -1  124.09    2.90
   4   1   1  125.99    3.00
   4   1   1  122.39    2.90
   4   1   1  129.89    3.10
   5  -1   1    5.20    0.60
  -5  -1  -1    4.30    0.60
   5  -1   1    5.00    0.50
   5  -1   1    5.10    0.60
   5  -1   1    5.30    0.70
  -5  -1  -1    4.80    0.60
  -5  -1  -1    4.00    0.50
  -5   1  -1    4.20    0.50
  -5   1  -1    5.40    0.80
  -5   1  -1    4.70    0.60
   5   1   1    5.60    0.80
   5   1   1    5.00    0.70
   5   1   1    4.60    0.30
   5   1   1    3.80    0.60
   6  -1   1   92.69    2.80
   6  -1   1   84.99    2.40
   6  -1   1   88.59    2.70
   6  -1   1   89.99    2.20
  -6  -1  -1   90.49    2.70
  -6  -1  -1   91.89    2.40
   6   1   1   92.99    2.70
   6   1   1   90.79    2.70
   6   1   1   88.09    2.80
  -6   1  -1   92.79    2.40
  -6   1  -1   88.99    2.80
  -6   1  -1   89.39    2.60
  -7  -1  -1   54.49    1.90
   7  -1   1   53.99    1.60
   7  -1   1   57.89    2.00
  -7  -1  -1   53.19    2.20
   7  -1   1   55.39    2.20
   7  -1   1   53.69    2.30
  -7   1  -1   56.39    2.30
   7   1   1   54.99    2.20
  -7   1  -1   52.99    1.90
   7   1   1   51.49    2.10
   7   1   1   54.49    2.30
  -8  -1  -1   56.89    2.40
   8  -1   1   61.99    2.60
  -8  -1  -1   61.09    2.20
   8  -1   1   57.39    2.10
  -8   1  -1   57.59    2.10
  -8   1  -1   57.59    2.50
   8   1   1   55.29    2.30
   8   1   1   52.99    2.40
   8   1   1   59.19    2.40
  -9  -1  -1    7.20    1.20
   9  -1   1    6.70    1.20
   9   1   1    8.00    1.20
  -9   1  -1    6.30    1.10
   9   1   1    7.30    1.00
   9   1   1    7.70    1.20
 -10  -1  -1    4.10    1.10
  10  -1   1    7.40    1.30
  10   1   1    4.20    1.00
 -10   1  -1    5.30    1.10
  10   1   1    6.30    1.10
  10   1   1    6.10    1.20
  11  -1   1    0.30    0.70
 -11  -1  -1    0.90    0.80
  11   1   1    0.10    0.60
 -11   1  -1   -0.40    0.70
  12  -1   1    2.20    0.90
 -12  -1  -1    0.40    0.90
  12   1   1    1.90    0.90
 -12   1  -1    0.90    0.90
 -12  -2   1    2.90    1.10
  12  -2  -1    5.10    1.20
 -12   2   1    2.30    1.10
  12   2  -1    2.00    0.90
  11  -2  -1   -0.50    0.60
 -11  -2   1   -0.40    0.60
 -11  -2   1    0.40    0.80
 -11   2   1   -0.90    0.60
  11   2  -1    0.60    0.70
  10  -2  -1    5.20    1.00
 -10  -2   1    4.70    1.00
 -10  -2   1    8.30    1.20
 -10   2   1    5.90    1.20
  10   2  -1    8.40    1.20
 -10   2   1    7.60    1.20
  10   2  -1    8.40    1.30
  -9  -2   1   21.00    1.60
   9  -2  -1   25.30    1.70
  -9  -2   1   25.30    1.70
  -9   2   1   29.00    1.80
  -9   2   1   24.80    1.60
   9   2  -1   24.90    1.70
   9   2  -1   24.50    1.60
   9   2  -1   23.50    1.70
  -8  -2   1   24.60    1.50
  -8  -2   1   24.70    1.50
   8  -2  -1   23.50    1.50
   8  -2  -1   23.20    1.10
   8   2  -1   19.90    1.40
  -8   2   1   21.70    1.50
   8   2  -1   25.70    1.60
  -8   2   1   22.70    1.50
   8   2  -1   24.60    1.50
   7  -2  -1  166.18    4.30
   7  -2  -1  166.18    3.50
   7  -2  -1  168.28    5.00
  -7  -2   1  160.78    4.00
  -7  -2   1  163.48    4.10
   7  -2  -1  163.28    3.50
  -7   2   1  159.58    4.10
   7   2  -1  165.08    4.20
  -7   2   1  163.48    4.10
   7   2  -1  160.88    4.10
   7   2  -1  166.78    4.20
  -7   2   1  163.08    4.10
   6  -2  -1   79.49    2.50
   6  -2  -1   85.89    2.60
  -6  -2   1   87.79    2.50
   6  -2  -1   84.59    2.00
   6  -2  -1   85.19    2.10
  -6  -2   1   79.19    2.40
   6   2  -1   80.59    2.50
  -6   2   1   84.09    2.50
   6   2  -1   84.49    2.50
   6   2  -1   78.49    2.50
  -6   2   1   80.19    2.50
  -6   2   1   83.99    2.50
  -5  -2   1    0.60    0.30
   5  -2  -1    0.10    0.30
   5  -2  -1    0.20    0.20
   5  -2  -1    0.30    0.20
   5  -2  -1    0.30    0.20
  -5  -2   1   -0.10    0.20
  -5  -2   1    0.30    0.30
  -5   2   1    0.30    0.30
   5   2  -1    0.30    0.20
  -5   2   1    0.20    0.30
   5   2  -1    1.00    0.40
   5   2  -1    0.30    0.10
  -5   2   1    0.50    0.30
   5   2  -1    0.20    0.20
  -4  -2   1  259.47    4.90
  -4  -2   1  250.37    4.80
   4  -2  -1  247.18    4.30
   4  -2  -1  248.48    4.60
   4  -2  -1  252.97    4.90
  -4  -2   1  244.38    4.10
  -4  -2   1  251.27    4.80
   4  -2  -1  259.07    4.90
  -4   2   1  249.97    5.00
   4   2  -1  251.77    4.90
   4   2  -1  261.77    4.90
   4   2  -1  251.37    5.00
  -4   2   1  255.77    4.90
  -4   2   1  258.07    4.90
  -3  -2   1 1069.79   16.90
   3  -2  -1 1035.00   16.10
   3  -2  -1 1038.40   16.60
  -3  -2   1 1046.10   16.70
   3  -2  -1 1045.30   16.80
   3  -2  -1 1064.59   16.80
  -3  -2   1 1025.00   16.20
  -3  -2   1 1030.40   16.60
  -3   2   1 1042.20   16.80
   3   2  -1 1060.19   16.80
  -3   2   1 1066.29   16.80
  -3   2   1 1042.70   16.90
   3   2  -1 1041.70   16.70
   3   2  -1 1027.50   16.90
   2  -2  -1   15.70    0.60
  -2  -2   1   14.30    0.50
  -2  -2   1   15.20    0.60
   2  -2  -1   16.10    0.60
  -2  -2   1   15.60    0.70
  -2   2   1   14.90    0.60
   2   2  -1   15.40    0.70
   2   2  -1   15.20    0.60
   2   2  -1   15.60    0.60
  -2   2   1   16.00    0.70
  -2   2   1   14.80    0.60
   2   2  -1   15.40    0.70
  -1  -2   1    5.90    0.30
   1  -2  -1    5.60    0.30
  -1  -2   1    5.60    0.40
   1   2  -1    5.90    0.40
   1   2  -1    5.20    0.40
  -1   2   1    5.40    0.40
  -1   2   1    6.00    0.30
   1   2  -1    5.50    0.40
   1   2  -1    5.80    0.20
  -1   2   1    6.10    0.30
  -1   2   1    5.60    0.40
  -1   2   1    5.40    0.20
   0  -2   1  205.08    3.50
   0  -2   1  205.08    3.30
   0  -2   1  204.78    3.60
   0  -2   1  206.28    3.60
   0   2   1  206.68    3.50
   0   2   1  200.78    3.60
   0   2   1  204.88    3.60
   0   2   1  199.58    3.50
   0   2  -1  204.28    3.60
   0   2   1  205.08    3.60
   0   2  -1  202.28    3.50
   0   2  -1  199.18    3.60
   1  -2   1   28.00    0.90
   1  -2   1   27.20    0.80
  -1  -2  -1   28.10    0.80
   1  -2   1   27.80    0.80
  -1   2  -1   27.30    0.70
   1   2   1   28.80    0.90
  -1   2  -1   27.70    0.90
   1   2   1   27.80    0.80
  -1   2  -1   27.80    0.80
   1   2   1   29.10    0.90
   1   2   1   28.40    0.70
  -2  -2  -1  616.64    9.90
   2  -2   1  616.64   10.00
  -2  -2  -1  604.24   10.10
   2  -2   1  624.54   10.20
   2  -2   1  634.14   10.00
  -2   2  -1  609.44    9.90
  -2   2  -1  602.44   10.10
   2   2   1  609.94    9.80
   2   2   1  608.74    9.80
   2   2   1  614.44   10.20
   2   2   1  599.04    9.60
   2   2   1  621.44   10.10
  -2   2  -1  614.44    9.80
  -2   2  -1  624.24   10.30
   3  -2   1  106.19    2.50
  -3  -2  -1  107.99    2.30
   3  -2   1  107.49    2.30
  -3  -2  -1  110.69    2.50
   3  -2   1  104.49    2.50
   3   2   1  106.29    2.60
  -3   2  -1  112.49    2.60
  -3   2  -1  109.59    2.50
   3   2   1  106.79    2.30
   3   2   1  108.99    2.50
  -3   2  -1  107.19    2.10
   3   2   1  106.89    2.30
  -3   2  -1  107.69    2.30
  -4  -2  -1    6.50    0.50
   4  -2   1    7.50    0.50
  -4  -2  -1    7.80    0.70
   4  -2   1    8.00    0.70
   4   2   1    7.10    0.60
   4   2   1    7.80    0.80
  -4   2  -1    7.80    0.80
  -4   2  -1    7.10    0.70
  -4   2  -1    7.30    0.50
  -4   2  -1    8.70    0.60
   4   2   1    7.80    0.80
   5  -2   1  357.26    6.40
  -5  -2  -1  344.87    6.80
  -5  -2  -1  350.46    6.40
   5  -2   1  351.96    6.80
   5  -2   1  358.16    6.90
   5  -2   1  352.66    6.30
  -5   2  -1  348.97    6.90
   5   2   1  346.37    6.70
   5   2   1  349.96    6.90
   5   2   1  353.66    6.90
  -5   2  -1  358.36    6.80
  -5   2  -1  354.56    6.50
  -6  -2  -1   30.90    1.50
   6  -2   1   33.80    1.60
   6  -2   1   34.00    1.60
  -6  -2  -1   31.40    1.40
   6  -2   1   32.80    1.20
   6  -2   1   34.60    1.30
   6   2   1   33.70    1.50
  -6   2  -1   32.90    1.40
   6   2   1   33.70    1.60
  -6   2  -1   32.70    1.50
   6   2   1   30.60    1.60
  -6   2  -1   32.20    1.60
   7  -2   1  171.08    4.50
   7  -2   1  168.08    3.80
   7  -2   1  166.78    4.30
   7  -2   1  170.58    3.70
  -7  -2  -1  157.48    4.20
  -7  -2  -1  174.18    4.00
  -7   2  -1  162.88    3.90
   7   2   1  163.18    4.30
   7   2   1  168.18    4.40
  -7   2  -1  168.98    4.40
   7   2   1  168.08    4.30
   8  -2   1  124.79    3.90
  -8  -2  -1  124.79    3.40
  -8  -2  -1  124.69    3.80
   8   2   1  123.79    3.70
  -8   2  -1  128.59    3.90
   8   2   1  119.39    3.80
   8   2   1  126.29    3.70
  -8   2  -1  122.39    3.40
   9  -2   1   26.00    1.90
  -9  -2  -1   24.50    1.80
  -9   2  -1   28.20    1.90
   9   2   1   27.30    1.90
   9   2   1   29.50    1.90
   9   2   1   28.10    1.80
 -10  -2  -1    0.30    0.70
  10  -2   1    0.50    0.60
  10   2   1    0.60    0.60
  10   2   1    0.50    0.70
 -10   2  -1    0.20    0.70
  10   2   1    0.80    0.60
  11  -2   1    6.90    1.30
 -11  -2  -1    5.10    1.20
  11   2   1    6.50    1.20
 -11   2  -1    7.60    1.40
  11   2   1    7.60    1.40
 -12  -2  -1    2.20    1.10
  12  -2   1    1.00    0.90
 -12   2  -1    3.90    1.20
  12   2   1    3.20    1.10
 -12  -3   1    1.10    0.90
  12  -3  -1    0.50    0.70
  12   3  -1   -1.00    0.60
 -12   3   1    0.20    0.90
  11  -3  -1    3.70    1.00
 -11  -3   1    0.90    0.80
 -11  -3   1    1.70    0.80
  11   3  -1    2.10    0.90
 -11   3   1    1.60    0.90
  11   3  -1    1.10    0.70
 -10  -3   1    1.30    0.80
 -10  -3   1    2.40    0.80
  10  -3  -1    2.20    0.80
  10   3  -1    1.30    0.70
 -10   3   1    1.70    0.90
  10   3  -1    2.80    0.80
 -10   3   1    2.50    0.80
  10   3  -1    2.90    0.80
  -9  -3   1   36.10    2.00
  -9  -3   1   34.80    1.90
   9  -3  -1   28.70    1.90
  -9   3   1   31.10    1.90
  -9   3   1   34.10    2.00
   9   3  -1   37.70    2.10
   9   3  -1   38.90    2.10
   9   3  -1   34.30    2.00
  -8  -3   1   13.20    1.30
  -8  -3   1   12.70    1.30
   8  -3  -1   13.90    1.40
   8  -3  -1   12.20    0.90
  -8   3   1   15.10    1.50
   8   3  -1   13.50    1.40
   8   3  -1   14.10    1.40
  -8   3   1   14.50    1.40
   8   3  -1   15.90    1.30
  -7  -3   1    0.00    0.40
   7  -3  -1    0.10    0.30
  -7  -3   1    0.50    0.40
   7  -3  -1    0.20    0.30
   7   3  -1    0.30    0.40
   7   3  -1   -0.20    0.30
  -7   3   1    0.00    0.40
  -7   3   1   -0.10    0.40
  -7   3   1    0.40    0.40
   7   3  -1    0.20    0.30
   6  -3  -1    0.00    0.30
  -6  -3   1    0.00    0.30
   6  -3  -1   -0.10    0.40
   6  -3  -1    0.10    0.30
   6  -3  -1    0.10    0.30
  -6  -3   1    0.40    0.30
   6   3  -1   -0.30    0.20
   6   3  -1   -0.30    0.20
   6   3  -1    0.10    0.30
  -6   3   1    0.40    0.40
  -6   3   1    0.30    0.40
  -6   3   1   -0.10    0.30
  -5  -3   1  733.33   12.70
  -5  -3   1  760.12   12.50
   5  -3  -1  734.63   12.40
  -5  -3   1  736.43   12.60
   5  -3  -1  740.13   12.80
  -5   3   1  740.23   12.80
   5   3  -1  740.33   12.90
  -5   3   1  746.63   12.90
   5   3  -1  746.63   12.70
   5   3  -1  738.33   12.70
  -5   3   1  746.43   12.90
  -4  -3   1  391.06    7.00
  -4  -3   1  394.56    7.20
   4  -3  -1  398.36    7.10
   4  -3  -1  403.16    7.20
  -4  -3   1  399.76    7.00
   4  -3  -1  389.16    6.90
   4   3  -1  391.96    7.20
   4   3  -1  390.26    7.30
  -4   3   1  387.16    7.30
  -4   3   1  389.06    7.10
   4   3  -1  397.46    7.00
  -4   3   1  396.16    7.20
  -3  -3   1    0.20    0.20
   3  -3  -1   -0.20    0.10
  -3  -3   1    0.20    0.20
   3  -3  -1    0.10    0.10
  -3  -3   1   -0.10    0.10
   3   3  -1    0.00    0.10
  -3   3   1   -0.10    0.20
   3   3  -1   -0.10    0.20
   3   3  -1   -0.10    0.10
  -3   3   1    0.30    0.20
  -3   3   1    0.10    0.20
   3   3  -1    0.00    0.20
  -2  -3   1  795.22   13.20
   2  -3  -1  808.52   13.00
   2  -3  -1  837.42   13.10
  -2  -3   1  803.02   12.80
  -2   3   1  817.02   13.30
   2   3  -1  826.22   12.80
  -2   3   1  812.72   13.40
   2   3  -1  817.42   13.30
  -2   3   1  818.12   13.00
   2   3  -1  781.32   13.10
   2   3  -1  814.32   13.30
   1  -3  -1  441.06    7.10
  -1  -3   1  428.96    7.30
   1  -3  -1  437.26    7.30
  -1  -3   1  448.36    7.20
   1   3  -1  434.96    7.40
  -1   3   1  427.26    7.00
   1   3  -1  430.36    7.40
  -1   3   1  429.96    7.00
  -1   3   1  434.46    7.50
   1   3  -1  437.26    7.30
  -1   3   1  426.66    7.40
  -1   3   1  436.66    7.00
   0  -3   1    0.90    0.20
   0  -3   1    0.90    0.20
   0  -3  -1    1.10    0.20
   0  -3   1    1.10    0.20
   0   3   1    0.80    0.20
   0   3  -1    1.00    0.30
   0   3   1    0.80    0.20
   0   3  -1    1.60    0.20
   0   3   1    0.70    0.20
   0   3  -1    0.70    0.20
   0   3   1    0.60    0.20
   1  -3   1  451.95    7.90
   1  -3   1  457.25    7.60
  -1  -3  -1  482.05    7.60
  -1  -3  -1  485.75    7.90
   1  -3   1  478.85    7.90
  -1   3  -1  476.85    8.00
  -1   3  -1  472.95    7.90
   1   3   1  472.35    8.10
   1   3   1  466.45    8.00
  -1   3  -1  486.15    7.70
   1   3   1  472.35    7.80
   2  -3   1  664.63   10.90
   2  -3   1  671.33   11.10
  -2  -3  -1  672.63   11.00
   2  -3   1  674.23   11.10
  -2  -3  -1  685.83   10.60
   2   3   1  676.33   11.00
   2   3   1  676.43   11.30
  -2   3  -1  679.33   10.70
  -2   3  -1  658.63   11.10
   2   3   1  674.63   11.30
   2   3   1  672.03   10.70
  -2   3  -1  664.93   11.10
   2   3   1  664.03   10.70
  -2   3  -1  683.53   11.30
   3  -3   1   54.59    1.60
   3  -3   1   55.19    1.50
   3  -3   1   49.30    1.50
  -3  -3  -1   52.99    1.60
  -3  -3  -1   52.39    1.00
  -3  -3  -1   51.89    1.40
   3   3   1   50.69    1.40
  -3   3  -1   53.39    1.60
  -3   3  -1   51.79    1.70
   3   3   1   54.09    1.70
   3   3   1   53.49    1.40
  -3   3  -1   51.89    1.30
   3   3   1   49.30    1.50
  -3   3  -1   52.59    1.50
   4  -3   1   64.09    1.90
  -4  -3  -1   61.49    1.70
  -4  -3  -1   63.79    1.90
   4  -3   1   61.19    1.90
   4  -3   1   61.99    1.80
   4   3   1   65.59    2.00
   4   3   1   62.79    2.00
   4   3   1   66.09    1.80
  -4   3  -1   60.39    2.00
   4   3   1   62.69    1.70
  -4   3  -1   64.39    1.50
  -4   3  -1   63.29    1.80
  -4   3  -1   62.79    1.90
   5  -3   1    2.00    0.50
  -5  -3  -1    1.30    0.40
   5  -3   1    1.00    0.30
  -5  -3  -1    1.30    0.40
   5  -3   1    1.70    0.40
  -5   3  -1    1.50    0.50
   5   3   1    2.00    0.50
  -5   3  -1    2.50    0.50
  -5   3  -1    2.40    0.50
   5   3   1    1.40    0.50
   5   3   1    1.20    0.30
  -5   3  -1    1.70    0.30
   6  -3   1    6.40    0.90
   6  -3   1    5.70    0.70
  -6  -3  -1    5.00    0.80
  -6  -3  -1    5.00    0.70
   6  -3   1    7.20    0.90
  -6   3  -1    6.80    0.60
  -6   3  -1    5.40    0.80
  -6   3  -1    6.10    0.80
   6   3   1    6.20    0.90
   6   3   1    6.60    0.90
  -6   3  -1    6.40    0.90
   6   3   1    4.90    0.70
  -7  -3  -1   20.60    1.40
   7  -3   1   21.30    1.10
  -7  -3  -1   21.40    1.30
   7  -3   1   20.80    1.40
   7   3   1   24.30    1.50
   7   3   1   22.20    1.30
  -7   3  -1   22.70    1.50
   7   3   1   23.90    1.50
  -7   3  -1   22.50    1.30
  -8  -3  -1    0.10    0.40
   8  -3   1   -0.50    0.30
   8  -3   1   -0.20    0.30
  -8  -3  -1    0.40    0.50
   8   3   1   -0.20    0.40
   8   3   1   -0.20    0.40
   8   3   1    0.20    0.50
  -8   3  -1   -0.20    0.60
  -8   3  -1    0.20    0.40
  -9  -3  -1    0.70    0.70
   9  -3   1    0.60    0.60
   9   3   1    0.60    0.50
  -9   3  -1   -0.40    0.60
   9   3   1   -0.10    0.50
   9   3   1    1.30    0.70
  10  -3   1    0.90    0.70
 -10  -3  -1    0.30    0.70
  10   3   1    0.60    0.60
  10   3   1    0.10    0.60
 -10   3  -1   -0.80    0.60
  10   3   1    0.10    0.60
  11  -3   1    7.80    1.40
 -11  -3  -1    8.90    1.50
 -11   3  -1    7.30    1.40
  11   3   1    7.50    1.40
  11   3   1    8.70    1.40
  11   3   1    7.20    1.30
 -12  -3  -1   10.20    1.80
  12   3   1   12.10    1.80
 -12   3  -1   12.20    1.90
 -12  -4   1   -0.90    0.70
  12  -4  -1   -0.50    0.60
 -12   4   1   -0.40    0.90
  12   4  -1   -0.50    0.70
  12   4  -1    0.90    0.90
 -11  -4   1    0.30    0.80
  11  -4  -1    0.50    0.70
 -11  -4   1    0.20    0.70
  11   4  -1    0.10    0.70
 -11   4   1    0.90    0.90
  11   4  -1    0.20    0.70
 -10  -4   1    6.70    1.20
  10  -4  -1    6.80    1.20
 -10  -4   1    7.00    1.20
  10   4  -1    9.80    1.40
 -10   4   1    6.60    1.20
  10   4  -1    7.70    1.20
  10   4  -1    8.70    1.30
 -10   4   1    6.20    1.10
   9  -4  -1    3.60    0.80
   9  -4  -1    3.00    0.70
  -9  -4   1    3.40    0.80
  -9  -4   1    2.30    0.80
  -9   4   1    4.30    0.90
   9   4  -1    2.00    0.70
   9   4  -1    3.00    0.90
  -9   4   1    3.30    0.80
   9   4  -1    3.00    0.80
  -8  -4   1   77.09    2.80
  -8  -4   1   76.99    2.80
   8  -4  -1   78.29    2.90
   8  -4  -1   82.79    2.50
  -8   4   1   84.19    3.00
   8   4  -1   83.69    3.00
  -8   4   1   85.09    3.00
   8   4  -1   85.39    2.90
   8   4  -1   87.79    3.00
  -8   4   1   84.49    3.10
   7  -4  -1   48.50    2.10
  -7  -4   1   54.89    2.10
  -7  -4   1   51.89    2.10
   7  -4  -1   55.19    1.90
   7   4  -1   50.89    2.20
  -7   4   1   54.49    2.20
   7   4  -1   53.49    2.10
  -7   4   1   58.59    2.30
  -7   4   1   53.69    2.20
   7   4  -1   54.29    2.20
   6  -4  -1    5.40    0.70
   6  -4  -1    5.00    0.70
  -6  -4   1    6.70    0.80
  -6  -4   1    5.70    0.80
  -6   4   1    6.70    0.90
  -6   4   1    7.40    1.00
   6   4  -1    6.30    0.80
  -6   4   1    5.10    0.70
   6   4  -1    6.50    0.90
   6   4  -1    7.00    0.80
  -5  -4   1  136.79    3.40
  -5  -4   1  136.79    3.30
   5  -4  -1  141.99    3.20
   5  -4  -1  136.99    3.40
  -5   4   1  141.89    3.60
   5   4  -1  140.19    3.30
   5   4  -1  134.59    3.60
  -5   4   1  136.49    3.50
  -5   4   1  143.79    3.50
   5   4  -1  133.59    3.40
   4  -4  -1   18.90    0.90
   4  -4  -1   19.00    1.00
  -4  -4   1   18.20    1.00
  -4  -4   1   18.50    0.60
   4  -4  -1   17.10    0.90
  -4   4   1   16.00    1.00
   4   4  -1   19.90    0.90
   4   4  -1   19.50    1.10
  -4   4   1   18.80    1.10
   4   4  -1   17.90    1.10
  -4   4   1   17.30    1.00
   4   4  -1   17.70    0.90
  -3  -4   1    1.80    0.40
   3  -4  -1    1.70    0.30
  -3  -4   1    1.20    0.20
   3  -4  -1    1.40    0.30
   3   4  -1    2.20    0.30
   3   4  -1    1.70    0.30
  -3   4   1    0.90    0.30
  -3   4   1    2.40    0.40
   3   4  -1    1.60    0.40
  -3   4   1    1.80    0.40
   3   4  -1    1.40    0.40
  -2  -4   1  349.47    5.90
  -2  -4   1  358.96    6.30
   2  -4  -1  349.77    6.20
   2  -4  -1  353.46    6.00
   2   4  -1  348.67    5.70
  -2   4   1  359.76    6.40
   2   4  -1  339.37    6.40
  -2   4   1  351.16    6.50
  -2   4   1  345.97    6.10
   2   4  -1  345.57    6.20
  -2   4   1  331.07    5.50
   2   4  -1  350.46    6.40
  -2   4   1  338.47    6.00
   1  -4  -1  298.47    5.40
  -1  -4   1  313.47    5.30
   1  -4  -1  311.27    5.20
  -1  -4   1  300.77    5.50
   1   4  -1  304.97    5.70
  -1   4   1  306.87    5.20
  -1   4   1  305.27    5.20
  -1   4   1  308.87    5.70
   1   4  -1  302.67    5.40
   1   4  -1  304.67    5.60
  -1   4   1  307.47    5.20
  -1   4   1  304.27    5.70
   0  -4   1  722.93   11.90
   0  -4  -1  737.73   11.80
   0  -4  -1  732.93   11.50
   0  -4   1  716.23   11.90
   0   4  -1  725.63   12.20
   0   4  -1  711.23   11.90
   0   4   1  721.63   11.40
   0   4   1  722.23   12.10
   0   4   1  727.73   11.40
   0   4   1  736.33   11.80
   0   4  -1  731.93   11.90
   0   4   1  729.03   12.10
   1  -4   1  152.28    3.10
  -1  -4  -1  150.28    3.10
   1  -4   1  154.78    3.10
   1  -4   1  147.79    2.70
  -1  -4  -1  153.78    2.90
   1   4   1  155.18    3.30
   1   4   1  155.38    3.20
  -1   4  -1  144.49    3.10
  -1   4  -1  155.18    3.20
   1   4   1  148.19    2.70
  -1   4  -1  149.88    2.90
   1   4   1  148.99    2.90
  -1   4  -1  157.18    3.40
   1   4   1  149.49    2.70
   2  -4   1  157.88    3.20
  -2  -4  -1  154.38    2.80
   2  -4   1  152.88    3.00
  -2  -4  -1  152.08    3.20
   2  -4   1  154.18    3.20
   2   4   1  156.08    2.90
  -2   4  -1  158.78    3.30
   2   4   1  152.38    2.80
  -2   4  -1  156.58    2.90
   2   4   1  152.98    3.10
   2   4   1  155.48    3.50
  -2   4  -1  152.58    3.50
  -2   4  -1  149.19    3.30
   2   4   1  148.09    3.40
   3  -4   1   12.60    0.70
  -3  -4  -1   12.50    0.70
  -3  -4  -1   13.00    0.40
   3  -4   1   14.60    0.80
   3  -4   1   12.90    0.80
  -3   4  -1   13.40    0.90
   3   4   1   13.30    0.90
   3   4   1   13.20    0.90
  -3   4  -1   13.40    0.80
   3   4   1   13.10    0.60
  -3   4  -1   14.30    0.60
   3   4   1   12.40    0.70
  -3   4  -1   13.20    0.80
   3   4   1   12.10    0.60
   4  -4   1  228.38    4.70
   4  -4   1  231.78    4.80
  -4  -4  -1  224.28    4.80
  -4  -4  -1  232.38    4.60
   4  -4   1  235.28    4.80
  -4   4  -1  221.58    4.80
   4   4   1  235.98    5.10
   4   4   1  236.58    4.60
   4   4   1  235.58    4.70
   4   4   1  230.38    4.50
  -4   4  -1  231.08    4.10
  -4   4  -1  233.78    5.10
  -4   4  -1  232.88    4.70
   5  -4   1   38.20    1.60
  -5  -4  -1   39.40    1.50
  -5  -4  -1   40.20    1.60
   5  -4   1   39.10    1.50
   5  -4   1   41.40    1.60
   5   4   1   35.50    1.40
  -5   4  -1   39.80    1.50
  -5   4  -1   37.70    1.70
   5   4   1   37.20    1.60
  -5   4  -1   37.70    1.10
   5   4   1   36.60    1.70
  -5   4  -1   37.60    1.60
  -6  -4  -1    2.60    0.60
   6  -4   1    2.90    0.60
   6  -4   1    2.70    0.60
  -6  -4  -1    2.60    0.60
  -6   4  -1    2.10    0.60
  -6   4  -1    2.90    0.70
   6   4   1    2.60    0.60
   6   4   1    2.20    0.50
   6   4   1    2.30    0.60
  -6   4  -1    2.50    0.60
   7  -4   1   -0.20    0.30
   7  -4   1    0.10    0.40
  -7  -4  -1    0.20    0.50
  -7  -4  -1    0.50    0.40
   7   4   1   -0.20    0.40
   7   4   1    0.10    0.40
  -7   4  -1    0.90    0.60
  -7   4  -1    0.00    0.40
   7   4   1    0.10    0.30
  -8  -4  -1    0.50    0.60
  -8  -4  -1    0.10    0.40
   8  -4   1    0.60    0.40
   8  -4   1    0.20    0.40
  -8   4  -1    0.10    0.40
   8   4   1    0.20    0.50
   8   4   1    2.00    0.70
   8   4   1    0.30    0.40
  -8   4  -1    0.80    0.60
  -9  -4  -1   12.30    1.50
   9  -4   1    7.50    1.20
   9   4   1    9.10    1.20
   9   4   1    8.30    1.20
   9   4   1    9.70    1.30
  -9   4  -1    8.60    1.40
  10  -4   1    1.70    0.80
 -10  -4  -1    1.90    0.90
  10   4   1    3.60    0.90
 -10   4  -1    1.40    0.90
  10   4   1    1.90    0.80
  10   4   1    2.40    0.80
 -11  -4  -1    0.20    0.90
  11  -4   1    0.40    0.70
  11   4   1    1.70    0.80
 -11   4  -1    2.50    1.10
  11   4   1    0.10    0.70
  11   4   1    0.40    0.70
  11  -5  -1    0.70    0.70
 -11  -5   1    0.20    0.70
 -11  -5   1    0.80    0.80
  11   5  -1    2.10    0.90
 -11   5   1    1.40    0.90
  11   5  -1   -0.30    0.60
  10  -5  -1    4.00    1.00
 -10  -5   1    3.60    1.10
 -10  -5   1    4.30    1.00
 -10   5   1    0.80    0.70
  10   5  -1    4.10    1.00
 -10   5   1    3.10    1.00
  10   5  -1    4.90    1.00
  10   5  -1    2.60    0.90
   9  -5  -1   38.20    2.10
   9  -5  -1   41.90    1.90
  -9  -5   1   37.60    2.20
  -9  -5   1   36.40    2.10
  -9   5   1   36.10    2.10
   9   5  -1   37.30    2.10
  -9   5   1   38.30    2.20
   9   5  -1   35.40    2.00
   9   5  -1   39.80    2.20
  -8  -5   1    0.40    0.50
   8  -5  -1    1.30    0.60
  -8  -5   1    1.80    0.60
   8  -5  -1    1.10    0.50
  -8   5   1    0.70    0.60
   8   5  -1    1.20    0.60
  -8   5   1    1.30    0.60
   8   5  -1    0.50    0.60
  -8   5   1    1.90    0.70
   8   5  -1    2.60    0.70
  -7  -5   1    1.80    0.60
   7  -5  -1    0.40    0.30
  -7  -5   1    0.30    0.50
   7  -5  -1    0.80    0.40
  -7   5   1    1.10    0.60
   7   5  -1    1.40    0.50
   7   5  -1    0.90    0.40
  -7   5   1    0.60    0.50
   7   5  -1    1.00    0.50
  -7   5   1    1.30    0.50
   6  -5  -1    5.40    0.70
   6  -5  -1    4.20    0.70
  -6  -5   1    5.90    0.80
  -6  -5   1    6.00    0.80
   6   5  -1    6.40    1.00
   6   5  -1    5.90    0.80
   6   5  -1    6.70    0.90
  -6   5   1    4.60    0.80
  -6   5   1    5.60    0.80
  -6   5   1    5.60    0.90
   5  -5  -1    3.20    0.50
  -5  -5   1    2.90    0.60
  -5  -5   1    4.20    0.70
   5  -5  -1    3.10    0.60
   5   5  -1    3.00    0.60
   5   5  -1    2.60    0.50
  -5   5   1    4.40    0.70
  -5   5   1    4.00    0.70
  -5   5   1    3.10    0.60
   5   5  -1    4.60    0.60
  -4  -5   1  325.07    6.30
  -4  -5   1  323.27    5.40
   4  -5  -1  325.77    6.10
   4  -5  -1  296.87    6.10
   4   5  -1  319.77    6.50
   4   5  -1  319.57    5.80
  -4   5   1  319.87    6.50
   4   5  -1  316.57    6.10
   4   5  -1  319.77    6.50
  -4   5   1  322.97    6.50
  -4   5   1  324.47    6.20
   3  -5  -1  402.66    7.20
   3  -5  -1  421.66    7.40
  -3  -5   1  408.96    7.50
  -3  -5   1  415.56    6.90
  -3   5   1  405.16    7.70
   3   5  -1  404.26    7.40
  -3   5   1  414.46    7.70
   3   5  -1  416.86    7.80
  -3   5   1  400.16    7.30
   3   5  -1  400.56    6.90
   3   5  -1  397.66    7.70
  -2  -5   1   87.59    2.00
  -2  -5   1   86.79    2.30
   2  -5  -1   91.29    2.00
   2  -5  -1   88.79    2.20
  -2   5   1   86.49    2.10
   2   5  -1   87.99    1.70
  -2   5   1   87.49    1.80
   2   5  -1   87.99    2.20
   2   5  -1   86.89    2.40
  -2   5   1   90.29    2.50
   2   5  -1   85.59    2.40
  -2   5   1   87.49    2.40
  -2   5   1   86.39    2.10
  -1  -5   1   16.30    0.90
   1  -5  -1   16.10    0.80
   1  -5  -1   14.50    0.60
  -1  -5   1   14.40    0.70
  -1   5   1   16.00    0.90
   1   5  -1   15.10    0.90
  -1   5   1   15.40    0.70
  -1   5   1   15.30    0.70
  -1   5   1   15.30    0.90
  -1   5   1   15.90    0.70
   1   5  -1   16.40    0.80
   1   5  -1   14.50    0.80
   0  -5   1  184.58    3.90
   0  -5  -1  189.78    3.40
   0  -5   1  196.88    3.80
   0  -5  -1  203.58    3.80
   0   5  -1  195.48    3.90
   0   5   1  188.28    3.50
   0   5   1  195.58    4.20
   0   5  -1  194.08    4.20
   0   5   1  186.08    3.50
   0   5   1  185.48    4.10
   0   5  -1  197.88    3.80
   0   5   1  187.58    3.80
   1  -5   1   15.90    0.50
  -1  -5  -1   14.70    0.80
  -1  -5  -1   14.70    0.70
   1  -5   1   15.90    0.80
  -1   5  -1   13.90    0.90
   1   5   1   15.70    0.60
   1   5   1   16.40    0.90
  -1   5  -1   15.20    0.70
  -1   5  -1   15.50    0.80
   1   5   1   14.90    0.90
   1   5   1   14.70    0.60
   1   5   1   15.30    0.60
  -1   5  -1   16.20    0.90
  -2  -5  -1  144.59    2.80
   2  -5   1  143.69    3.20
  -2  -5  -1  139.29    3.20
   2  -5   1  139.99    2.80
   2  -5   1  145.29    3.10
   2   5   1  141.09    2.70
  -2   5  -1  139.79    2.80
   2   5   1  145.59    3.40
  -2   5  -1  142.19    3.30
  -2   5  -1  141.69    3.20
   2   5   1  140.79    3.40
   2   5   1  134.09    2.90
   2   5   1  140.09    2.80
  -2   5  -1  142.39    3.50
   3  -5   1   22.20    1.10
  -3  -5  -1   19.80    1.00
   3  -5   1   19.40    1.00
   3  -5   1   19.70    0.90
  -3  -5  -1   19.90    0.70
   3   5   1   21.50    0.90
   3   5   1   19.70    0.80
   3   5   1   18.80    1.10
   3   5   1   18.80    1.10
  -3   5  -1   19.50    0.70
   3   5   1   19.50    0.80
  -3   5  -1   19.20    1.10
  -3   5  -1   20.60    1.20
  -3   5  -1   19.60    1.10
  -4  -5  -1    9.50    0.80
   4  -5   1   10.10    0.80
   4  -5   1   11.20    0.80
  -4  -5  -1    9.20    0.80
   4  -5   1   10.90    0.90
   4   5   1    7.50    1.00
   4   5   1    9.20    0.70
  -4   5  -1    9.60    0.80
  -4   5  -1   10.00    0.50
  -4   5  -1    8.80    1.00
   4   5   1    9.80    0.80
   5  -5   1    0.50    0.30
   5  -5   1    0.20    0.30
  -5  -5  -1   -0.10    0.30
  -5  -5  -1    0.50    0.40
   5   5   1    0.20    0.30
  -5   5  -1    0.20    0.40
   5   5   1    0.10    0.30
  -5   5  -1    0.40    0.30
   5   5   1    0.20    0.40
  -5   5  -1   -0.30    0.20
  -6  -5  -1   32.70    1.50
  -6  -5  -1   28.80    1.60
   6  -5   1   33.70    1.60
   6  -5   1   32.00    1.50
  -6   5  -1   32.80    1.70
   6   5   1   32.50    1.50
  -6   5  -1   34.70    1.60
   6   5   1   33.40    1.60
  -6   5  -1   32.50    1.80
   6   5   1   31.10    1.80
   7  -5   1    1.70    0.50
  -7  -5  -1    2.50    0.60
  -7  -5  -1    3.00    0.70
   7  -5   1    2.70    0.70
   7   5   1    2.10    0.60
   7   5   1    2.50    0.70
   7   5   1    2.50    0.60
  -7   5  -1    2.50    0.80
  -7   5  -1    2.70    0.80
  -7   5  -1    2.30    0.60
   8  -5   1    0.00    0.40
  -8  -5  -1    1.20    0.60
  -8  -5  -1   -0.40    0.60
   8  -5   1    0.30    0.50
   8   5   1    0.70    0.50
   8   5   1    0.40    0.40
  -8   5  -1    0.70    0.60
  -8   5  -1    1.50    0.70
   8   5   1    1.40    0.60
   9  -5   1   -0.20    0.40
  -9  -5  -1    0.00    0.60
   9  -5   1    0.10    0.50
   9   5   1   -0.40    0.40
   9   5   1   -0.20    0.50
   9   5   1    0.10    0.50
  -9   5  -1    0.70    0.70
 -10  -5  -1    1.40    0.80
  10  -5   1   -0.30    0.50
  10   5   1    0.50    0.70
 -10   5  -1    0.40    0.80
  10   5   1    2.00    0.90
  10   5   1    1.50    0.70
  11  -5   1    4.40    1.20
 -11  -5  -1    4.30    1.30
  11   5   1    4.60    1.20
  11   5   1    5.00    1.20
  11   5   1    4.40    1.20
 -11   5  -1    7.00    1.40
  11  -6  -1    9.30    1.50
 -11  -6   1   12.50    1.70
 -11  -6   1   12.70    1.70
 -11   6   1    9.10    1.60
  11   6  -1   12.30    1.70
  11   6  -1    9.20    1.60
 -10  -6   1   21.50    2.10
  10  -6  -1   20.90    2.20
  10  -6  -1   24.10    1.90
 -10  -6   1   18.80    1.90
  10   6  -1   24.00    2.00
 -10   6   1   23.20    1.90
  10   6  -1   19.30    2.00
 -10   6   1   19.40    2.00
   9  -6  -1    0.60    0.50
  -9  -6   1    1.30    0.80
   9  -6  -1    0.90    0.60
  -9  -6   1   -0.10    0.70
  -9   6   1    1.00    0.70
  -9   6   1    0.00    0.70
   9   6  -1    0.90    0.60
   9   6  -1    1.80    0.70
   9   6  -1    1.00    0.70
   8  -6  -1    4.70    0.80
  -8  -6   1    2.60    0.80
  -8  -6   1    2.70    0.80
   8  -6  -1    5.20    1.00
   8   6  -1    4.40    0.90
  -8   6   1    5.00    1.00
   8   6  -1    1.80    0.70
   8   6  -1    5.10    1.00
  -8   6   1    4.50    0.90
  -8   6   1    3.50    0.80
   7  -6  -1    9.80    1.10
   7  -6  -1    8.20    1.10
  -7  -6   1   10.40    1.20
  -7  -6   1    9.10    1.10
   7   6  -1   11.30    1.30
  -7   6   1    9.40    1.10
   7   6  -1    7.40    0.90
  -7   6   1    9.10    1.20
  -7   6   1    8.60    1.10
   7   6  -1    9.60    1.20
   6  -6  -1   13.00    1.00
   6  -6  -1   10.70    1.10
  -6  -6   1   13.20    1.30
  -6  -6   1   11.90    1.10
   6   6  -1   12.90    1.00
  -6   6   1   12.20    1.20
   6   6  -1   10.10    1.20
   6   6  -1   10.20    1.00
  -6   6   1   12.40    1.30
  -6   6   1   11.10    1.20
   5  -6  -1   33.60    1.50
  -5  -6   1   29.90    1.50
   5  -6  -1   32.90    1.50
  -5   6   1   32.80    1.70
   5   6  -1   31.90    1.30
  -5   6   1   34.80    1.60
   5   6  -1   30.80    1.60
  -5   6   1   31.50    1.70
   5   6  -1   30.60    1.50
   5   6  -1   31.00    1.70
  -4  -6   1  119.69    2.50
   4  -6  -1  126.89    3.20
  -4  -6   1  115.69    3.20
   4  -6  -1  122.59    2.90
  -4   6   1  121.29    3.40
   4   6  -1  120.19    3.10
   4   6  -1  118.09    3.40
  -4   6   1  115.09    3.00
  -4   6   1  118.49    3.40
   4   6  -1  119.19    2.70
   4   6  -1  118.59    3.40
  -3  -6   1  104.39    2.80
  -3  -6   1  102.89    2.30
   3  -6  -1  101.89    2.40
   3  -6  -1  100.69    2.70
   3   6  -1   99.49    2.90
   3   6  -1   98.79    2.10
   3   6  -1  103.69    3.00
   3   6  -1  100.09    2.60
  -3   6   1  100.29    2.60
  -3   6   1  103.09    3.00
  -3   6   1  104.29    3.00
  -2  -6   1  409.76    7.70
  -2  -6   1  414.06    7.30
   2  -6  -1  428.36    7.20
   2  -6  -1  422.86    7.60
  -2   6   1  424.06    7.40
  -2   6   1  419.66    8.00
  -2   6   1  423.96    8.10
  -2   6   1  410.56    7.00
   2   6  -1  415.76    8.00
  -2   6   1  413.16    7.40
   2   6  -1  411.56    7.90
   2   6  -1  413.16    7.50
   1  -6  -1  171.78    3.70
  -1  -6   1  171.78    3.50
   1  -6  -1  170.98    3.20
  -1  -6   1  172.68    3.80
   1   6  -1  172.88    4.10
  -1   6   1  176.38    3.40
   1   6  -1  172.08    3.80
  -1   6   1  174.68    4.10
  -1   6   1  169.88    3.40
  -1   6   1  169.88    4.00
  -1   6   1  166.08    3.40
   1   6  -1  166.88    3.60
   0  -6   1  353.56    6.50
   0  -6   1  346.87    6.60
   0  -6  -1  351.96    6.40
   0  -6  -1  369.86    5.90
   0   6  -1  353.36    6.60
   0   6   1  363.36    7.00
   0   6   1  346.47    6.40
   0   6   1  349.67    6.10
   0   6   1  351.16    6.90
   0   6  -1  355.46    7.00
   0   6  -1  350.66    6.50
   0   6   1  347.37    6.10
  -1  -6  -1    0.30    0.20
   1  -6   1    0.60    0.20
  -1  -6  -1    0.70    0.30
   1  -6   1    0.40    0.30
  -1   6  -1    0.50    0.30
   1   6   1    0.70    0.30
  -1   6  -1    0.80    0.40
  -1   6  -1    0.50    0.30
  -1   6  -1    0.40    0.20
   1   6   1    0.40    0.20
   1   6   1    0.20    0.20
   1   6   1    0.50    0.20
   1   6   1    0.70    0.20
   2  -6   1   67.59    1.60
  -2  -6  -1   70.29    1.70
  -2  -6  -1   71.19    2.10
   2  -6   1   70.49    2.10
   2   6   1   69.59    1.70
   2   6   1   69.19    1.70
   2   6   1   67.39    1.70
  -2   6  -1   70.89    2.10
   2   6   1   69.29    2.20
   2   6   1   69.99    2.30
  -2   6  -1   68.99    2.20
  -2   6  -1   69.29    2.40
  -2   6  -1   72.49    1.80
  -3  -6  -1   68.39    2.10
   3  -6   1   65.89    1.80
   3  -6   1   64.99    2.10
  -3  -6  -1   68.89    1.60
   3   6   1   66.09    1.80
  -3   6  -1   67.79    2.20
   3   6   1   64.49    1.80
   3   6   1   62.89    2.30
  -3   6  -1   61.99    2.20
   3   6   1   65.59    2.30
  -3   6  -1   65.19    1.70
  -3   6  -1   69.69    2.40
   3   6   1   64.19    1.80
  -4  -6  -1  304.97    6.10
   4  -6   1  302.27    6.20
   4  -6   1  306.47    5.90
   4   6   1  295.57    5.80
   4   6   1  303.87    5.90
   4   6   1  305.57    6.60
   4   6   1  305.37    6.60
  -4   6  -1  306.67    6.30
  -4   6  -1  309.47    6.70
  -4   6  -1  312.07    6.40
   5  -6   1   13.30    1.00
  -5  -6  -1   11.70    1.00
   5  -6   1   11.90    1.00
  -5  -6  -1   11.00    1.10
   5   6   1   12.20    0.90
   5   6   1   14.30    1.20
  -5   6  -1    9.80    1.20
  -5   6  -1   12.10    1.20
  -5   6  -1   11.50    1.10
   5   6   1   10.60    0.80
  -6  -6  -1   68.39    2.50
  -6  -6  -1   66.09    2.40
   6  -6   1   67.79    2.40
   6  -6   1   63.99    2.40
   6   6   1   66.39    2.40
  -6   6  -1   67.89    2.50
  -6   6  -1   67.69    2.80
  -6   6  -1   69.09    2.60
   6   6   1   65.89    2.30
   6   6   1   68.29    2.70
  -7  -6  -1   61.79    2.40
   7  -6   1   59.39    2.30
   7  -6   1   59.39    2.40
  -7  -6  -1   60.19    2.50
   7   6   1   60.59    2.70
  -7   6  -1   57.29    2.40
  -7   6  -1   55.49    2.60
   7   6   1   53.99    2.30
   7   6   1   58.89    2.30
  -7   6  -1   61.49    2.60
   8  -6   1   34.00    2.00
  -8  -6  -1   30.20    1.90
   8  -6   1   33.70    1.80
  -8  -6  -1   35.20    1.90
   8   6   1   30.30    1.80
  -8   6  -1   29.60    2.10
   8   6   1   33.20    1.90
   8   6   1   34.80    2.20
   9  -6   1    1.50    0.70
   9  -6   1    0.40    0.60
  -9  -6  -1    2.70    0.90
   9   6   1    1.20    0.70
  -9   6  -1    1.10    0.80
   9   6   1    1.50    0.80
   9   6   1    1.60    0.70
  10  -6   1    0.10    0.60
 -10  -6  -1    1.10    0.90
 -10   6  -1    0.10    0.80
  10   6   1   -0.70    0.60
  10   6   1    0.60    0.70
  10   6   1   -0.20    0.60
  11  -6   1    3.70    1.10
 -11  -6  -1    1.20    0.90
  11   6   1    0.10    0.70
 -11   6  -1    2.00    1.10
  11   6   1    3.20    0.90
 -11  -7   1   17.70    2.00
  11  -7  -1   17.30    1.90
 -11  -7   1   19.50    2.00
  11   7  -1   18.40    2.20
  11   7  -1   21.50    2.20
 -11   7   1   17.80    2.20
  10  -7  -1   10.00    1.30
 -10  -7   1    9.90    1.50
 -10  -7   1   11.30    1.60
  10  -7  -1    7.80    1.30
  10   7  -1    7.80    1.30
  10   7  -1   12.10    1.70
 -10   7   1   10.20    1.60
 -10   7   1    8.70    1.30
   9  -7  -1   41.70    2.30
  -9  -7   1   37.50    2.30
  -9  -7   1   39.60    2.30
   9  -7  -1   37.20    2.00
  -9   7   1   42.30    2.60
  -9   7   1   43.80    2.40
   9   7  -1   40.30    2.50
   9   7  -1   40.80    2.30
  -8  -7   1    0.20    0.60
  -8  -7   1   -0.10    0.50
   8  -7  -1    0.40    0.50
   8  -7  -1   -0.30    0.40
  -8   7   1   -0.10    0.60
   8   7  -1   -0.30    0.60
  -8   7   1   -0.50    0.40
  -8   7   1    0.10    0.50
   8   7  -1    0.70    0.50
  -7  -7   1   39.60    2.00
  -7  -7   1   37.60    2.00
   7  -7  -1   39.20    1.90
   7  -7  -1   41.10    2.00
   7   7  -1   38.50    2.00
   7   7  -1   37.00    2.10
  -7   7   1   39.60    2.20
  -7   7   1   42.10    2.20
  -7   7   1   34.20    2.00
   6  -7  -1    1.80    0.60
  -6  -7   1    2.80    0.70
   6  -7  -1    1.90    0.60
  -6  -7   1    3.30    0.70
  -6   7   1    3.10    0.80
   6   7  -1    2.10    0.60
   6   7  -1    2.60    0.70
  -6   7   1    1.70    0.70
  -6   7   1    4.00    0.80
   5  -7  -1  232.48    5.20
  -5  -7   1  232.58    5.30
   5  -7  -1  226.48    4.90
   5   7  -1  226.28    5.60
  -5   7   1  226.08    5.60
   5   7  -1  220.98    5.50
  -5   7   1  227.78    5.20
   5   7  -1  224.28    5.10
  -5   7   1  222.18    5.50
   4  -7  -1   -0.10    0.30
  -4  -7   1   -0.20    0.30
   4  -7  -1    0.00    0.20
   4   7  -1    0.20    0.40
  -4   7   1    0.10    0.40
   4   7  -1    0.50    0.40
  -4   7   1    0.10    0.30
   4   7  -1    0.30    0.30
  -4   7   1    0.00    0.30
   3  -7  -1  124.49    2.80
  -3  -7   1  129.99    2.80
  -3  -7   1  127.49    3.40
   3  -7  -1  121.09    3.20
   3   7  -1  128.29    3.20
  -3   7   1  126.89    3.60
  -3   7   1  127.09    3.60
   3   7  -1  116.39    3.50
  -3   7   1  125.09    3.10
   3   7  -1  123.39    3.50
  -2  -7   1    7.10    0.80
  -2  -7   1    9.30    0.70
   2  -7  -1    8.70    0.90
   2  -7  -1    6.90    0.50
   2   7  -1    6.10    0.80
  -2   7   1    7.90    1.00
   2   7  -1    7.60    0.80
  -2   7   1    8.00    0.70
  -2   7   1    7.40    0.90
   2   7  -1    7.20    0.90
  -2   7   1    8.10    0.50
  -1  -7   1   20.70    1.20
   1  -7  -1   20.90    1.10
  -1  -7   1   21.30    1.00
   1  -7  -1   21.10    0.70
  -1   7   1   19.70    1.30
  -1   7   1   20.70    0.90
  -1   7   1   20.60    1.30
   1   7  -1   19.60    1.10
   1   7  -1   20.10    1.30
  -1   7   1   18.10    0.90
   1   7  -1   21.30    1.10
   0  -7   1    1.30    0.40
   0  -7  -1    1.00    0.30
   0  -7   1    1.60    0.40
   0  -7  -1    1.20    0.20
   0   7   1    1.00    0.40
   0   7   1    1.60    0.40
   0   7   1    1.20    0.50
   0   7  -1    1.60    0.50
   0   7   1    1.40    0.30
   0   7   1    0.70    0.30
   0   7  -1    1.20    0.40
   0   7  -1    1.00    0.40
  -1  -7  -1    1.20    0.40
   1  -7   1    0.70    0.30
  -1  -7  -1    1.50    0.20
   1  -7   1    0.80    0.30
  -1  -7  -1    0.90    0.30
  -1   7  -1    1.60    0.50
   1   7   1    1.40    0.50
   1   7   1    1.50    0.40
   1   7   1    1.50    0.30
  -1   7  -1    1.20    0.50
  -1   7  -1    1.00    0.30
   1   7   1    1.40    0.30
  -1   7  -1    1.60    0.50
  -2  -7  -1  902.21   14.60
  -2  -7  -1  893.71   15.20
   2  -7   1  944.11   15.10
   2  -7   1  849.02   15.20
   2   7   1  883.21   14.40
   2   7   1  884.61   14.60
   2   7   1  868.31   15.40
  -2   7  -1  898.11   15.80
   2   7   1  899.11   15.70
  -2   7  -1  905.11   14.70
  -2   7  -1  891.21   15.20
  -2   7  -1  890.21   15.50
   3  -7   1   15.10    0.80
  -3  -7  -1   13.10    1.00
   3  -7   1   14.90    1.00
  -3  -7  -1   14.00    0.70
   3   7   1   15.00    1.20
  -3   7  -1   16.60    1.20
   3   7   1   16.10    0.80
   3   7   1   14.80    0.80
   3   7   1   13.90    1.20
  -3   7  -1   13.90    1.00
  -3   7  -1   13.00    1.30
   4  -7   1   34.00    1.60
   4  -7   1   32.30    1.40
  -4  -7  -1   32.60    1.60
   4   7   1   29.70    1.70
  -4   7  -1   31.10    1.60
   4   7   1   30.00    1.30
   4   7   1   30.10    1.70
  -4   7  -1   33.10    1.70
  -4   7  -1   30.70    1.80
   4   7   1   32.10    1.30
   5  -7   1    5.20    0.80
  -5  -7  -1    5.70    0.90
   5  -7   1    5.40    0.80
  -5  -7  -1    4.80    0.80
  -5   7  -1    4.60    0.80
   5   7   1    4.60    0.70
  -5   7  -1    3.90    0.80
   5   7   1    5.00    0.90
  -5   7  -1    5.00    1.00
   5   7   1    5.20    0.80
   6  -7   1   85.49    2.90
   6  -7   1   85.59    2.80
  -6  -7  -1   84.89    3.00
  -6  -7  -1   91.09    2.90
  -6   7  -1   84.69    3.10
   6   7   1   84.29    2.70
  -6   7  -1   90.29    3.40
   6   7   1   89.69    3.30
  -6   7  -1   92.79    3.10
  -7  -7  -1    2.80    0.80
   7  -7   1    2.00    0.60
   7  -7   1    2.90    0.70
  -7  -7  -1    1.60    0.60
   7   7   1    1.80    0.60
  -7   7  -1    2.50    0.80
  -7   7  -1    3.10    0.70
  -7   7  -1    2.70    0.90
   7   7   1    3.10    0.90
  -8  -7  -1    1.00    0.60
  -8  -7  -1    0.50    0.70
   8  -7   1    1.20    0.60
   8  -7   1    0.50    0.60
  -8   7  -1    0.30    0.70
   8   7   1    1.60    0.70
   8   7   1    0.40    0.50
   9  -7   1    0.40    0.60
  -9  -7  -1    0.80    0.80
   9  -7   1    0.30    0.60
  -9   7  -1   -0.10    0.60
   9   7   1    0.00    0.60
   9   7   1   -0.50    0.40
 -10  -7  -1    3.10    1.10
  10  -7   1    2.90    1.00
  10   7   1    2.20    1.00
  10   7   1    2.90    0.80
 -10   7  -1    4.30    1.30
  10  -8  -1    1.60    0.90
  10  -8  -1    2.30    0.80
 -10  -8   1    0.50    0.90
 -10  -8   1    0.30    0.90
  10   8  -1    1.10    0.70
  10   8  -1    2.10    1.00
 -10   8   1    1.00    0.90
  -9  -8   1    1.90    0.90
   9  -8  -1    2.30    0.80
  -9  -8   1    2.20    0.90
   9  -8  -1    2.70    0.80
  -9   8   1    2.30    0.90
   9   8  -1    2.70    0.80
  -9   8   1    4.30    1.10
   9   8  -1    4.70    1.20
   8  -8  -1    4.90    1.00
   8  -8  -1    3.80    0.90
  -8  -8   1    4.70    1.10
  -8  -8   1    4.80    1.00
   8   8  -1    3.50    0.90
   8   8  -1    2.70    1.00
  -8   8   1    5.10    1.20
  -8   8   1    3.20    0.90
  -8   8   1    5.60    1.10
   7  -8  -1    4.30    0.90
  -7  -8   1    3.20    0.90
  -7  -8   1    4.30    0.90
   7  -8  -1    2.30    0.70
  -7   8   1    4.20    1.00
   7   8  -1    1.10    0.70
  -7   8   1    3.80    0.90
   7   8  -1    4.50    0.80
  -7   8   1    3.60    0.90
   6  -8  -1  132.39    3.70
  -6  -8   1  136.29    4.10
  -6  -8   1  136.09    3.90
   6  -8  -1  134.39    3.90
  -6   8   1  141.19    4.30
  -6   8   1  133.89    4.00
   6   8  -1  139.49    4.40
  -6   8   1  137.39    4.30
   6   8  -1  130.39    3.80
   5  -8  -1   12.10    1.20
   5  -8  -1   12.50    1.00
  -5  -8   1   13.80    1.40
   5   8  -1   15.10    1.60
  -5   8   1   12.70    1.40
   5   8  -1   16.00    1.60
  -5   8   1   14.10    1.20
   5   8  -1   13.10    1.10
  -5   8   1   14.70    1.60
   4  -8  -1    0.90    0.40
  -4  -8   1    2.30    0.70
   4  -8  -1    1.70    0.50
  -4   8   1    1.80    0.60
   4   8  -1    1.30    0.50
  -4   8   1    2.10    0.70
  -4   8   1    1.40    0.50
   4   8  -1    1.00    0.50
   4   8  -1    1.10    0.50
  -3  -8   1   10.30    1.10
   3  -8  -1    8.30    0.90
  -3  -8   1    9.90    0.70
  -3   8   1   10.50    1.20
   3   8  -1   10.40    1.00
   3   8  -1   10.50    1.20
  -3   8   1   10.20    1.00
   3   8  -1    9.80    1.10
  -3   8   1   13.10    1.40
   2  -8  -1   -0.40    0.30
  -2  -8   1    0.00    0.30
  -2  -8   1    0.20    0.30
   2   8  -1    0.50    0.40
   2   8  -1    0.00    0.40
  -2   8   1    0.20    0.40
  -2   8   1    0.00    0.40
   2   8  -1    0.00    0.30
  -2   8   1    0.10    0.20
  -1  -8   1    4.50    0.70
   1  -8  -1    7.40    0.80
  -1  -8   1    6.70    0.70
  -1   8   1    5.60    0.70
  -1   8   1    5.10    0.90
   1   8  -1    5.30    0.90
   1   8  -1    4.30    0.70
  -1   8   1    5.00    0.60
   1   8  -1    5.10    0.70
  -1   8   1    4.90    0.80
   0  -8  -1  140.59    3.30
   0  -8   1  142.49    3.40
   0  -8  -1  137.99    3.50
   0  -8   1  137.99    3.50
   0   8  -1  129.49    3.80
   0   8   1  138.79    3.40
   0   8  -1  140.29    3.50
   0   8   1  138.09    3.10
   0   8   1  137.59    3.90
   0   8  -1  130.19    3.40
   1  -8   1  103.69    2.90
   1  -8   1   99.99    2.90
  -1  -8  -1  103.69    2.60
  -1  -8  -1  102.69    2.90
  -1   8  -1  103.49    2.70
  -1   8  -1   97.89    3.20
   1   8   1  100.59    3.20
  -1   8  -1   97.49    2.80
   1   8   1  100.79    2.50
   1   8   1  101.39    2.90
   2  -8   1  110.59    3.20
  -2  -8  -1  112.99    3.20
  -2  -8  -1  110.59    2.70
   2   8   1  115.79    3.50
  -2   8  -1  112.09    3.10
  -2   8  -1  112.59    3.50
   2   8   1  113.99    3.30
  -2   8  -1  110.79    2.80
  -2   8  -1  113.29    3.40
   2   8   1  112.09    2.70
  -3  -8  -1   40.50    1.80
   3  -8   1   40.20    1.80
  -3   8  -1   38.70    1.90
  -3   8  -1   38.20    1.80
  -3   8  -1   36.80    2.00
   3   8   1   38.40    1.50
   3   8   1   39.00    1.90
   3   8   1   36.00    1.90
  -4  -8  -1  250.57    5.70
   4  -8   1  251.27    5.80
   4   8   1  261.47    6.20
   4   8   1  258.37    5.30
   4   8   1  258.77    6.30
  -4   8  -1  257.87    6.00
  -4   8  -1  261.67    5.90
  -4   8  -1  251.17    6.30
  -5  -8  -1   38.80    1.90
   5  -8   1   37.10    1.90
  -5   8  -1   44.70    2.40
   5   8   1   39.00    2.10
   5   8   1   40.70    1.70
   5   8   1   36.40    2.10
  -5   8  -1   40.20    2.00
  -5   8  -1   42.40    2.10
   6  -8   1   25.50    1.60
  -6  -8  -1   27.30    1.70
  -6  -8  -1   26.20    1.70
  -6   8  -1   26.30    2.00
   6   8   1   25.80    1.90
   6   8   1   25.40    1.50
  -6   8  -1   27.40    1.80
  -6   8  -1   27.40    1.80
  -7  -8  -1    2.30    0.80
   7  -8   1    3.20    0.80
  -7  -8  -1    2.50    0.90
   7   8   1    3.10    0.70
  -7   8  -1    2.90    0.90
  -7   8  -1    1.30    0.70
   7   8   1    1.60    0.80
  -7   8  -1    2.50    0.70
  -8  -8  -1   -0.50    0.70
  -8  -8  -1   -0.20    0.60
   8  -8   1    0.40    0.60
   8   8   1    0.40    0.70
   8   8   1    1.20    0.60
  -8   8  -1    0.70    0.80
  -9  -8  -1   -0.20    0.70
   9  -8   1    1.00    0.60
   9   8   1    1.70    0.70
  -9   8  -1    0.30    0.80
   9   8   1    0.20    0.70
  10  -8   1   -0.50    0.60
 -10  -8  -1    0.40    0.90
 -10   8  -1    0.50    0.90
  10   8   1   -0.20    0.50
  10   8   1   -0.20    0.80
  -9  -9   1   -0.90    0.80
   9  -9  -1    0.40    0.70
  -9  -9   1   -0.10    0.80
   9   9  -1    1.30    0.70
  -9   9   1    0.20    0.70
  -9   9   1   -0.30    0.80
   9   9  -1    0.80    0.80
  -8  -9   1    0.20    0.70
  -8  -9   1   -0.40    0.70
   8  -9  -1    0.00    0.50
  -8   9   1   -0.20    0.60
  -8   9   1    0.10    0.60
  -8   9   1    0.20    0.60
   8   9  -1    0.40    0.50
   8   9  -1    0.50    0.70
   7  -9  -1   19.90    1.60
  -7  -9   1   22.10    1.70
  -7  -9   1   19.50    1.80
   7   9  -1   19.60    1.50
  -7   9   1   19.90    2.00
  -7   9   1   22.50    1.70
   7   9  -1   18.60    2.00
  -7   9   1   19.30    2.00
   6  -9  -1   12.40    1.30
  -6  -9   1   12.90    1.50
  -6   9   1   12.00    1.50
  -6   9   1   10.40    1.40
   6   9  -1   14.60    1.70
   6   9  -1   13.20    1.40
  -6   9   1   16.60    1.60
   6   9  -1   14.50    1.70
  -5  -9   1    5.00    0.90
   5  -9  -1    4.50    0.80
   5   9  -1    2.70    0.70
   5   9  -1    3.20    0.90
  -5   9   1    5.10    0.90
  -5   9   1    3.60    0.90
   5   9  -1    2.40    0.80
  -5   9   1    4.40    1.00
  -4  -9   1   33.80    1.90
   4  -9  -1   34.80    1.80
   4   9  -1   39.70    2.10
  -4   9   1   35.30    2.00
   4   9  -1   36.20    2.10
  -4   9   1   37.70    2.10
  -4   9   1   38.70    1.80
   4   9  -1   38.10    1.80
  -3  -9   1   40.40    1.90
   3  -9  -1   38.40    1.80
  -3   9   1   37.90    2.10
  -3   9   1   37.60    1.70
   3   9  -1   38.50    1.70
   3   9  -1   37.60    2.10
  -3   9   1   35.30    2.00
   3   9  -1   39.70    2.00
   2  -9  -1    3.00    0.70
  -2  -9   1    3.80    0.70
  -2  -9   1    3.40    0.60
  -2   9   1    3.40    0.80
   2   9  -1    3.20    0.60
  -2   9   1    3.40    0.60
   2   9  -1    2.60    0.70
   2   9  -1    3.40    0.80
  -2   9   1    3.80    0.80
  -1  -9   1    1.20    0.50
   1  -9  -1    2.30    0.60
  -1  -9   1    1.50    0.50
   1   9  -1    1.50    0.50
   1   9  -1    0.90    0.60
  -1   9   1    1.60    0.40
   1   9  -1    2.30    0.60
  -1   9   1    1.80    0.60
  -1   9   1    1.30    0.70
   0  -9  -1  433.96    8.80
   0  -9   1  464.75    8.90
   0  -9   1  462.25    8.60
   0  -9  -1  459.95    8.50
   0   9   1  461.45    9.40
   0   9  -1  444.26    8.60
   0   9   1  475.15    8.70
   0   9  -1  441.36    9.30
   0   9  -1  444.76    8.60
   0   9   1  437.76    8.20
  -1  -9  -1   15.10    1.00
   1  -9   1   16.00    1.10
  -1  -9  -1   13.70    1.10
   1  -9   1   12.80    1.10
   1   9   1   15.10    1.20
   1   9   1   15.60    1.60
  -1   9  -1   14.70    1.10
  -1   9  -1   15.70    1.10
  -1   9  -1   17.70    1.70
   1   9   1   14.60    0.90
   2  -9   1  430.16    8.40
  -2  -9  -1  424.96    8.50
  -2  -9  -1  440.76    7.90
   2  -9   1  409.76    8.40
   2   9   1  431.66    9.10
  -2   9  -1  424.76    8.80
   2   9   1  430.26    7.90
  -2   9  -1  416.16    9.10
  -2   9  -1  424.66    8.40
   2   9   1  427.96    8.70
  -3  -9  -1    0.00    0.40
   3  -9   1    0.80    0.50
  -3   9  -1    0.30    0.60
   3   9   1    0.40    0.30
  -3   9  -1    1.10    0.50
   3   9   1    0.20    0.50
   3   9   1    0.80    0.50
  -3   9  -1    1.10    0.60
  -4  -9  -1   44.20    2.10
   4  -9   1   43.70    2.10
   4   9   1   38.20    2.20
  -4   9  -1   47.90    2.20
   4   9   1   43.40    1.70
   4   9   1   45.70    2.30
  -4   9  -1   44.20    2.40
  -4   9  -1   46.60    2.30
   5  -9   1    6.40    1.00
  -5  -9  -1    5.00    1.00
  -5   9  -1    5.00    0.90
  -5   9  -1    5.30    1.10
   5   9   1    5.40    1.00
  -5   9  -1    4.20    0.90
   5   9   1    5.60    0.80
   5   9   1    3.40    0.90
   6  -9   1   12.90    1.40
  -6  -9  -1   12.50    1.40
  -6  -9  -1   12.40    1.40
  -6   9  -1   14.10    1.60
   6   9   1   12.90    1.30
  -6   9  -1   11.50    1.60
   6   9   1   14.20    1.70
  -6   9  -1   12.10    1.50
   7  -9   1    1.40    0.70
  -7  -9  -1    1.10    0.80
  -7  -9  -1    0.20    0.60
   7   9   1    2.40    0.90
  -7   9  -1    1.60    1.00
  -7   9  -1    0.90    0.70
   7   9   1    1.90    0.60
  -7   9  -1    2.20    0.80
  -8  -9  -1   24.80    1.90
   8  -9   1   26.60    1.90
  -8  -9  -1   22.30    2.10
   8   9   1   26.50    1.80
   8   9   1   27.60    2.30
  -8   9  -1   23.40    2.40
  -9  -9  -1    0.70    0.80
   9  -9   1    2.70    0.90
   9   9   1   -0.10    0.50
  -9   9  -1    3.40    1.30
   9   9   1    0.70    0.90
   9 -10  -1    0.80    0.70
  -9 -10   1    0.30    0.90
  -9 -10   1   -0.60    0.80
  -9  10   1   -0.20    0.80
  -9  10   1    0.60    0.80
   9  10  -1    0.20    0.60
  -8 -10   1   17.20    1.90
  -8 -10   1   15.10    1.80
   8 -10  -1   11.70    1.50
  -8  10   1   17.90    2.00
  -8  10   1   13.70    1.90
   8  10  -1   12.80    1.60
   8  10  -1   13.60    1.90
  -8  10   1   11.60    1.60
  -7 -10   1   10.20    1.50
   7 -10  -1    9.10    1.30
  -7 -10   1   12.10    1.60
   7  10  -1   10.70    1.60
   7  10  -1   11.60    1.40
  -7  10   1    9.40    1.40
  -7  10   1   12.60    1.70
  -7  10   1    8.40    1.40
   6 -10  -1   13.70    1.50
  -6 -10   1   12.20    1.50
   6  10  -1   13.20    1.40
  -6  10   1   12.20    1.50
   6  10  -1   14.80    1.80
  -6  10   1   12.10    1.60
  -6  10   1   15.40    1.80
   6  10  -1   15.90    1.80
   5 -10  -1    1.60    0.60
  -5 -10   1    1.00    0.60
  -5  10   1    1.10    0.70
  -5  10   1    1.50    0.70
  -5  10   1    1.10    0.60
   5  10  -1    1.00    0.50
   5  10  -1    1.70    0.80
   5  10  -1    2.30    0.80
   4 -10  -1    9.20    1.20
  -4 -10   1    8.90    1.20
   4  10  -1    7.60    1.30
  -4  10   1    8.20    1.20
  -4  10   1   10.50    1.50
   4  10  -1   10.30    1.40
  -4  10   1    8.80    1.10
   4  10  -1    7.90    1.00
  -3 -10   1   35.80    1.90
   3 -10  -1   31.60    1.80
   3  10  -1   33.50    2.10
  -3  10   1   34.40    1.70
   3  10  -1   32.10    1.70
   3  10  -1   35.80    2.00
  -3  10   1   32.30    2.10
  -3  10   1   33.20    2.10
  -2 -10   1   16.40    1.30
   2 -10  -1   14.40    1.20
  -2 -10   1   17.70    1.10
  -2  10   1   13.80    1.50
   2  10  -1   16.00    1.70
  -2  10   1   12.40    1.50
   2  10  -1   17.70    1.20
   2  10  -1   17.00    1.40
  -2  10   1   14.30    1.10
  -1 -10   1    0.60    0.50
   1 -10  -1    0.80    0.50
  -1 -10   1    0.70    0.40
   1 -10  -1    0.30    0.40
   1  10  -1    0.20    0.40
   1  10  -1    0.70    0.50
  -1  10   1   -0.30    0.40
   1  10  -1    0.50    0.40
  -1  10   1    0.90    0.40
   0 -10  -1  167.48    4.10
   0 -10  -1  166.38    4.40
   0 -10   1  162.68    4.40
   0 -10   1  163.48    4.20
   0  10  -1  162.28    4.80
   0  10  -1  165.68    4.30
   0  10   1  163.68    3.90
   0  10   1  166.88    4.90
   0  10  -1  160.98    4.20
   1 -10   1   34.60    1.80
  -1 -10  -1   31.10    1.50
  -1 -10  -1   32.80    1.80
   1 -10   1   38.20    1.80
   1  10   1   33.80    1.80
   1  10   1   36.80    1.60
  -1  10  -1   28.30    1.90
   1  10   1   31.30    2.00
  -1  10  -1   34.50    1.70
   2 -10   1    1.50    0.50
  -2 -10  -1    1.70    0.60
   2 -10   1    1.00    0.50
  -2  10  -1    1.70    0.60
  -2  10  -1    1.50    0.70
   2  10   1    1.60    0.70
   2  10   1    1.60    0.60
   2  10   1    1.10    0.40
  -3 -10  -1   14.90    1.50
   3 -10   1   13.50    1.40
  -3  10  -1   13.60    1.60
   3  10   1   13.60    1.00
   3  10   1   12.20    1.50
  -3  10  -1   12.90    1.50
   3  10   1   13.90    1.50
  -3  10  -1   14.00    1.40
  -4 -10  -1   35.90    2.00
   4 -10   1   34.40    1.90
  -4  10  -1   37.60    2.00
  -4  10  -1   38.20    2.20
   4  10   1   41.20    2.30
   4  10   1   39.10    2.30
   4  10   1   37.40    1.70
  -4  10  -1   40.00    2.40
  -5 -10  -1    2.30    0.70
   5 -10   1    2.30    0.80
  -5  10  -1    4.20    0.90
  -5  10  -1    2.40    0.80
  -5  10  -1    4.00    1.00
   5  10   1    4.20    1.10
   5  10   1    1.80    0.80
   5  10   1    1.60    0.50
   6 -10   1   20.30    1.60
  -6 -10  -1   21.70    1.70
  -6 -10  -1   23.70    1.80
  -6  10  -1   22.50    1.80
  -6  10  -1   20.60    2.20
   6  10   1   20.70    1.40
  -6  10  -1   22.40    1.80
   6  10   1   17.60    1.90
  -7 -10  -1    0.00    0.70
   7 -10   1    0.00    0.60
  -7 -10  -1    0.70    0.70
  -7  10  -1   -0.70    0.60
   7  10   1   -0.10    0.70
   7  10   1    0.20    0.40
  -7  10  -1    0.60    0.60
   8 -10   1    2.60    0.90
  -8 -10  -1    5.60    1.30
  -8 -10  -1    5.10    1.20
  -8  10  -1    3.10    1.10
   8  10   1    4.50    0.90
   8  10   1    4.60    1.20
  -8 -11   1   14.70    1.90
   8 -11  -1   15.70    2.00
  -8 -11   1   18.60    2.00
  -8  11   1   14.70    1.90
  -8  11   1   15.40    2.00
  -8  11   1   18.10    2.10
   8  11  -1   19.20    3.40
   8  11  -1   16.40    1.80
  -7 -11   1    1.20    0.80
  -7 -11   1    2.70    1.00
   7 -11  -1    1.50    0.80
  -7  11   1    1.60    0.90
  -7  11   1    3.70    1.10
   7  11  -1    1.60    0.80
   7  11  -1    2.50    0.80
  -7  11   1    1.10    0.80
   6 -11  -1   15.60    1.70
  -6 -11   1   19.40    1.90
   6  11  -1   19.60    2.10
  -6  11   1   18.60    1.90
   6  11  -1   19.70    1.60
  -6  11   1   15.80    1.80
   6  11  -1   15.00    1.90
  -6  11   1   17.00    2.00
  -5 -11   1   25.60    1.90
   5 -11  -1   25.50    1.80
   5  11  -1   25.90    2.10
   5  11  -1   22.80    1.60
  -5  11   1   23.40    2.00
  -5  11   1   24.70    1.80
  -5  11   1   22.20    1.90
   5  11  -1   23.40    1.90
   4 -11  -1    0.50    0.50
  -4 -11   1   -0.40    0.50
  -4  11   1   -0.20    0.60
  -4  11   1    0.00    0.50
   4  11  -1    0.70    0.60
  -4  11   1    1.20    0.60
   4  11  -1    0.80    0.50
   4  11  -1    0.30    0.50
  -3 -11   1    1.40    0.60
   3 -11  -1   -0.60    0.40
  -3  11   1    0.40    0.50
   3  11  -1   -0.50    0.50
   3  11  -1    0.40    0.50
   3  11  -1   -0.40    0.30
  -3  11   1    0.50    0.60
  -3  11   1    0.00    0.30
   2 -11  -1    0.50    0.50
  -2 -11   1    1.20    0.60
  -2  11   1    0.90    0.40
   2  11  -1    0.40    0.50
  -2  11   1    0.90    0.70
   2  11  -1    0.40    0.40
  -2  11   1    0.90    0.60
   2  11  -1    1.70    0.70
  -1 -11   1    0.00    0.40
  -1 -11   1    0.00    0.40
   1 -11  -1    0.60    0.50
   1 -11  -1    1.00    0.50
   1  11  -1   -0.10    0.40
  -1  11   1    0.40    0.50
  -1  11   1   -0.30    0.30
   1  11  -1    0.20    0.40
   1  11  -1    0.60    0.50
   0 -11   1   55.19    2.50
   0 -11  -1   55.39    2.20
   0 -11  -1   54.39    2.40
   0 -11   1   52.59    2.20
   0  11   1   51.99    2.70
   0  11   1   55.49    2.10
   0  11  -1   51.49    2.20
   0  11  -1   53.69    2.70
   1 -11   1    0.80    0.50
   1 -11   1    1.70    0.70
  -1 -11  -1    0.50    0.50
  -1 -11  -1    0.70    0.50
  -1  11  -1    1.10    0.50
  -1  11  -1    1.20    0.70
   1  11   1    0.60    0.40
   1  11   1    0.50    0.60
   2 -11   1   13.00    1.40
   2 -11   1    8.90    1.20
  -2 -11  -1   11.50    1.40
   2  11   1   11.60    1.40
   2  11   1   12.00    1.50
  -2  11  -1   10.90    1.20
  -2  11  -1   11.60    1.60
   2  11   1   11.00    1.10
  -3 -11  -1   10.50    1.30
   3 -11   1    8.60    1.20
   3 -11   1   10.80    1.30
   3  11   1    9.60    1.00
  -3  11  -1   10.10    1.50
   3  11   1   10.90    1.60
  -3  11  -1    8.10    1.10
   3  11   1   10.70    1.40
  -4 -11  -1    4.40    1.00
   4 -11   1    5.60    1.00
  -4  11  -1    6.70    1.40
   4  11   1    2.70    0.60
  -4  11  -1    5.80    1.10
   4  11   1    6.00    1.20
  -4  11  -1    6.50    1.20
   4  11   1    4.20    1.10
  -5 -11  -1    6.90    1.30
   5 -11   1    6.50    1.10
   5  11   1    6.00    1.20
   5  11   1    8.00    1.00
  -5  11  -1    5.40    1.10
  -5  11  -1    7.50    1.40
  -5  11  -1    8.80    1.30
   5  11   1    6.50    1.30
   6 -11   1   -0.20    0.50
  -6 -11  -1   -0.20    0.60
  -6 -11  -1    0.40    0.60
   6  11   1    0.60    0.50
  -6  11  -1    0.40    0.70
  -6  11  -1    0.90    0.80
   6  11   1   -0.10    0.60
  -6  11  -1    0.70    0.70
   7 -11   1    0.20    0.60
  -7 -11  -1    1.00    0.80
  -7 -11  -1    0.90    0.80
   7  11   1    1.00    0.90
  -7  11  -1    1.20    0.90
   7  11   1    0.40    0.50
  -7 -12   1    1.40    1.00
  -7  12   1    0.50    0.80
  -7  12   1    2.20    1.00
  -7  12   1    0.20    0.90
  -6 -12   1    4.10    1.10
   6 -12  -1    5.40    1.10
   6  12  -1    4.20    1.20
  -6  12   1    6.80    1.30
  -6  12   1    5.30    1.30
   6  12  -1    6.60    1.20
  -6  12   1    3.70    1.10
   6  12  -1    6.00    1.30
  -5 -12   1   17.40    1.90
   5 -12  -1   13.40    1.60
  -5  12   1   14.60    1.60
  -5  12   1   11.40    1.60
   5  12  -1   13.80    1.90
   5  12  -1   12.20    1.70
  -5  12   1   13.80    1.80
   5  12  -1   10.80    1.40
  -4 -12   1   -0.50    0.50
   4 -12  -1    0.20    0.50
  -4  12   1    0.40    0.60
  -4  12   1    0.20    0.50
   4  12  -1    0.80    0.70
   4  12  -1   -0.30    0.40
  -4  12   1    0.60    0.70
   4  12  -1   -0.30    0.50
  -3 -12   1    0.90    0.70
   3 -12  -1    2.00    0.80
   3  12  -1    1.50    0.70
  -3  12   1    1.60    0.80
  -3  12   1    2.30    0.90
   3  12  -1    1.60    0.90
  -3  12   1    1.20    0.50
   3  12  -1    3.00    0.80
   2 -12  -1    2.50    0.80
   2 -12  -1    2.70    0.80
  -2 -12   1    1.50    0.70
   2  12  -1    3.20    0.90
   2  12  -1    2.30    0.70
  -2  12   1    2.10    0.60
  -2  12   1    2.10    0.90
   2  12  -1    2.00    0.90
   1 -12  -1    1.40    0.60
  -1 -12   1    0.80    0.60
   1 -12  -1    0.40    0.60
  -1 -12   1    0.80    0.50
   1  12  -1   -0.20    0.50
   1  12  -1    0.30    0.40
  -1  12   1    1.20    0.50
  -1  12   1    1.30    0.80
   0 -12   1    2.20    0.70
   0 -12  -1    1.90    0.70
   0 -12   1    2.40    0.80
   0 -12  -1    1.90    0.70
   0  12  -1    1.40    0.60
   0  12   1    3.50    0.80
   0  12   1    2.90    0.90
   0  12  -1    2.00    0.80
   1 -12   1    4.80    0.90
  -1 -12  -1    4.70    1.00
   1 -12   1    5.90    1.10
   1  12   1    4.60    1.20
  -1  12  -1    6.10    1.20
   1  12   1    5.60    0.80
  -1  12  -1    5.90    1.00
   2 -12   1   10.50    1.40
  -2 -12  -1   13.20    1.60
   2 -12   1   12.30    1.40
  -2  12  -1   11.40    1.60
  -2  12  -1    9.20    1.20
   2  12   1   11.50    1.20
   2  12   1   11.80    1.70
  -3 -12  -1    1.00    0.70
   3 -12   1    1.00    0.70
   3 -12   1    1.30    0.70
  -3  12  -1    1.30    0.80
  -3  12  -1    2.30    0.80
   3  12   1    1.70    0.90
   3  12   1    1.00    0.50
   3  12   1    0.60    0.70
  -4 -12  -1    2.80    0.90
   4 -12   1    3.40    1.00
   4 -12   1    2.20    0.80
   4  12   1    3.10    0.70
  -4  12  -1    3.10    0.80
   4  12   1    1.40    0.90
  -4  12  -1    3.10    1.10
   4  12   1    2.50    0.90
  -5 -12  -1    7.90    1.30
   5 -12   1   10.10    1.50
   5 -12   1   13.10    1.60
   5  12   1    8.20    1.40
  -5  12  -1   10.30    1.50
   5  12   1   11.60    1.80
   5  12   1   11.10    1.30
  -5  12  -1   10.20    1.70
  -5  12  -1   12.30    1.70
   6 -12   1   -0.20    0.70
  -6 -12  -1    1.40    0.80
  -6 -12  -1    1.40    0.80
  -6  12  -1    1.20    0.90
  -6  12  -1    0.50    0.70
   6  12   1    0.30    0.50
   6  12   1    1.00    0.90
  -6  12  -1    0.90    0.80
  -5 -13   1    1.60    0.90
   5 -13  -1    1.10    0.80
   5  13  -1   -0.40    0.70
   5  13  -1   -0.40    0.50
   5  13  -1   -1.10    0.60
  -5  13   1    0.50    0.80
  -5  13   1    0.30    0.60
  -5  13   1   -0.50    0.70
   4 -13  -1    1.10    0.70
  -4 -13   1    0.60    0.80
   4 -13  -1    1.10    0.80
   4  13  -1    1.10    0.60
  -4  13   1    1.20    0.90
  -4  13   1    0.40    0.60
   4  13  -1    0.40    0.80
  -4  13   1    2.00    0.90
   4  13  -1    1.10    0.80
  -3 -13   1   16.50    1.90
   3 -13  -1   15.60    1.80
   3 -13  -1   15.90    1.70
   3  13  -1   19.10    2.30
   3  13  -1   15.00    1.80
   3  13  -1   16.70    1.70
  -3  13   1   15.90    2.00
  -3  13   1   18.60    1.50
   2 -13  -1   10.20    1.40
  -2 -13   1   10.60    1.50
   2 -13  -1   10.10    1.40
   2  13  -1   11.70    1.80
  -2  13   1   10.20    1.60
  -2  13   1   10.80    1.30
   2  13  -1    9.10    1.20
   1 -13  -1    0.80    0.70
   1 -13  -1    0.30    0.60
  -1 -13   1   -0.50    0.50
  -1  13   1    0.20    0.70
   1  13  -1    1.20    0.60
  -1  13   1    1.40    0.60
   1  13  -1    1.10    0.70
   0 -13   1   29.20    1.90
   0 -13  -1   28.30    1.80
   0 -13   1   30.20    2.10
   0 -13  -1   31.60    2.10
   0  13   1   26.20    2.20
   0  13  -1   30.70    1.90
   0  13   1   26.80    1.70
   0  13  -1   28.10    2.30
   1 -13   1   10.20    1.40
  -1 -13  -1   11.50    1.50
   1 -13   1   14.10    1.60
  -1  13  -1    9.00    1.60
   1  13   1   10.00    1.20
   1  13   1   10.50    1.70
  -1  13  -1    9.40    1.30
   2 -13   1    2.90    0.90
   2 -13   1    2.50    0.80
  -2 -13  -1    1.90    0.80
   2  13   1    2.90    0.70
   2  13   1    4.50    1.20
  -2  13  -1    2.20    1.10
  -2  13  -1    2.90    0.80
   3 -13   1    0.40    0.60
  -3 -13  -1   -0.70    0.60
   3 -13   1    0.40    0.60
  -3  13  -1   -0.10    0.50
  -3  13  -1    0.80    0.80
   3  13   1   -0.10    0.40
   3  13   1   -0.80    0.60
  -4 -13  -1   18.60    2.00
   4 -13   1   15.20    1.70
   4 -13   1   18.10    1.90
   4  13   1   16.40    1.40
   4  13   1   15.90    1.90
  -4  13  -1   18.00    1.80
  -4  13  -1   20.10    2.40
   4  13   1   16.40    2.10
  -5 -13  -1   12.00    1.70
   5 -13   1   11.70    1.50
   5  13   1    7.50    1.60
  -5  13  -1   14.20    1.80
   2 -14  -1   12.90    1.60
  -2 -14   1   12.40    2.00
   2 -14  -1   13.20    1.90
  -2  14   1   12.60    1.80
  -2  14   1   18.40    2.50
   2  14  -1   13.60    2.70
   2  14  -1   15.90    1.80
   1 -14  -1   12.40    1.50
   1 -14  -1   12.70    1.70
  -1 -14   1   10.30    1.50
  -1  14   1   12.70    1.50
  -1  14   1   16.60    2.10
   1  14  -1   14.60    1.60
   1  14  -1   16.60    2.20
   0 -14  -1    0.30    0.70
   0 -14   1    0.40    0.60
   0  14  -1    0.40    0.80
   0  14   1    0.80    0.50
   0  14   1    0.30    0.80
   0  14  -1    0.10    0.50
   1 -14   1    4.80    1.10
   1 -14   1    3.00    0.90
  -1 -14  -1    5.10    1.20
  -1  14  -1    3.50    1.00
   1  14   1    5.00    1.30
   1  14   1    5.10    0.90
  -1  14  -1    5.80    1.40
  -2 -14  -1    1.00    1.20
   2 -14   1    1.00    0.80
   2 -14   1    1.00    0.80
  -2  14  -1    2.30    0.80
 -12   0   2    0.90    0.90
 -12   0   2    0.30    0.90
  12   0  -2    0.60    0.80
 -11   0   2   96.39    3.60
 -11   0   2   90.49    3.50
  11   0  -2   88.29    3.70
 -10   0   2   47.20    2.40
  10   0  -2   50.19    2.50
 -10   0   2   45.80    2.30
  -9   0   2  145.19    4.10
  -9   0   2  152.48    4.30
   9   0  -2  140.79    4.30
  -8   0   2    6.80    0.90
   8   0  -2    9.00    1.00
   8   0  -2    7.60    1.00
  -8   0   2    6.50    0.90
  -7   0   2   45.80    2.00
   7   0  -2   44.40    1.90
  -7   0   2   45.10    1.80
  -7   0   2   48.70    1.90
   7   0  -2   45.60    1.30
   7   0  -2   46.70    1.90
   7   0  -2   49.50    1.70
  -6   0   2  203.48    4.60
   6   0  -2  209.88    4.70
  -6   0   2  205.88    4.50
   6   0  -2  206.38    3.90
  -6   0   2  204.28    4.40
   6   0  -2  208.58    4.60
   6   0  -2  203.48    4.20
   5   0  -2  593.94   10.30
  -5   0   2  577.24   10.00
   5   0  -2  588.44   10.00
  -5   0   2  584.04   10.30
  -5   0   2  572.34    9.90
  -5   0   2  594.54   10.40
   5   0  -2  596.34   10.30
   4   0  -2  504.35    8.60
  -4   0   2  509.55    8.90
  -4   0   2  519.55    9.00
   4   0  -2  523.75    9.00
  -4   0   2  502.75    8.70
  -4   0   2  518.85    8.70
   4   0  -2  527.55    8.90
   3   0  -2 1764.02   27.50
  -3   0   2 1681.83   26.70
   3   0  -2 1712.13   27.40
   3   0  -2 1664.43   26.60
  -3   0   2 1697.63   26.90
  -3   0   2 1709.73   26.50
   2   0  -2 1562.44   25.50
   2   0  -2 1636.04   25.70
  -2   0   2 1644.14   25.60
  -2   0   2 1561.94   25.10
   2   0  -2 1584.04   25.10
  -2   0   2 1707.33   26.40
  -2   0   2 1581.34   25.20
   1   0  -2  308.97    5.10
  -1   0   2  302.07    5.10
  -1   0   2  306.37    5.20
   1   0  -2  297.77    5.10
  -1   0   2  308.67    5.10
   0   0   2   81.59    1.60
   0   0  -2   80.49    1.70
   0   0   2   79.09    1.60
   0   0   2   83.69    1.80
   0   0   2   84.09    1.50
   0   0  -2   84.89    1.50
   0   0   2   81.69    1.80
   1   0   2    1.90    0.20
  -1   0  -2    2.40    0.30
   1   0   2    2.20    0.30
   1   0   2    1.80    0.30
   1   0   2    2.50    0.30
  -1   0  -2    3.50    0.40
   2   0   2 1634.14   26.70
   2   0   2 1647.94   26.30
   2   0   2 1667.23   26.20
  -2   0  -2 1662.23   25.60
   2   0   2 1672.43   26.10
  -2   0  -2 1701.93   26.20
   3   0   2   28.30    1.10
   3   0   2   27.90    1.10
   3   0   2   28.60    0.90
   3   0   2   26.50    1.10
  -3   0  -2   29.20    1.20
  -3   0  -2   28.30    0.80
   4   0   2 1434.26   23.10
   4   0   2 1449.35   23.30
  -4   0  -2 1458.95   23.20
   4   0   2 1422.46   23.10
   4   0   2 1421.96   22.50
  -4   0  -2 1413.06   22.80
  -4   0  -2 1423.16   22.40
   5   0   2  223.78    4.70
   5   0   2  214.38    4.90
   5   0   2  224.98    4.10
   5   0   2  224.78    4.80
  -5   0  -2  221.08    4.20
  -5   0  -2  217.88    4.80
   6   0   2    4.70    0.70
  -6   0  -2    3.80    0.70
   6   0   2    3.30    0.70
   6   0   2    3.80    0.80
  -6   0  -2    3.80    0.50
   6   0   2    4.40    0.50
  -7   0  -2   18.50    1.00
   7   0   2   16.20    1.20
   7   0   2   19.00    1.40
  -7   0  -2   20.50    1.40
   7   0   2   18.50    1.30
  -8   0  -2  318.87    7.30
   8   0   2  326.47    7.00
   8   0   2  335.27    7.30
   8   0   2  321.77    7.50
  -9   0  -2   15.20    1.60
   9   0   2   21.80    1.50
   9   0   2   18.20    1.50
   9   0   2   20.80    1.70
  10   0   2    5.80    1.20
 -10   0  -2    3.80    1.00
 -11   0  -2    2.90    1.10
  11   0   2    2.50    0.90
  12  -1  -2    1.50    0.80
 -12  -1   2    1.00    0.90
 -12  -1   2   -0.90    0.70
 -12   1   2    1.30    0.90
  12   1  -2    0.40    0.70
 -12   1   2    0.30    0.90
  11  -1  -2   42.20    2.60
 -11  -1   2   42.70    2.50
 -11  -1   2   41.60    2.40
 -11   1   2   41.70    2.40
 -11   1   2   39.70    2.40
  11   1  -2   42.50    2.50
  10  -1  -2   22.40    1.80
 -10  -1   2   25.10    1.80
 -10  -1   2   24.10    1.80
  10   1  -2   22.90    1.80
 -10   1   2   22.20    1.70
 -10   1   2   18.90    1.80
  -9  -1   2    0.10    0.50
  -9  -1   2    0.40    0.50
   9  -1  -2   -0.30    0.40
   9   1  -2   -0.10    0.40
   9   1  -2    0.20    0.50
  -9   1   2   -0.10    0.50
  -9   1   2    0.10    0.50
  -8  -1   2   40.80    1.90
   8  -1  -2   39.60    2.00
  -8  -1   2   39.00    1.90
  -8   1   2   38.90    1.80
   8   1  -2   40.50    1.80
   8   1  -2   38.50    1.90
   8   1  -2   37.60    1.90
  -8   1   2   40.10    1.90
  -7  -1   2    4.50    0.80
   7  -1  -2    3.40    0.50
   7  -1  -2    3.40    0.50
  -7  -1   2    3.80    0.70
   7  -1  -2    3.00    0.60
   7  -1  -2    4.20    0.70
   7   1  -2    3.80    0.60
   7   1  -2    4.50    0.80
   7   1  -2    2.30    0.60
  -7   1   2    3.80    0.70
  -7   1   2    3.60    0.70
  -7   1   2    3.20    0.60
   6  -1  -2   38.40    1.60
   6  -1  -2   37.00    1.30
   6  -1  -2   36.00    1.60
  -6  -1   2   35.40    1.60
  -6  -1   2   35.70    1.50
   6  -1  -2   37.10    1.20
  -6  -1   2   35.70    1.40
   6   1  -2   36.10    1.00
   6   1  -2   37.20    1.60
   6   1  -2   36.60    1.60
  -6   1   2   36.00    1.50
  -6   1   2   36.70    1.60
  -6   1   2   34.90    1.60
   6   1  -2   39.10    1.50
  -5  -1   2  315.17    5.80
  -5  -1   2  316.67    6.20
  -5  -1   2  312.37    5.50
   5  -1  -2  318.57    6.10
   5  -1  -2  310.47    5.60
  -5  -1   2  314.27    6.00
   5  -1  -2  316.47    6.10
   5  -1  -2  320.57    5.60
   5   1  -2  308.87    5.90
  -5   1   2  315.27    5.90
   5   1  -2  310.37    6.00
  -5   1   2  314.97    6.20
  -5   1   2  308.07    6.00
  -4  -1   2   83.39    2.00
   4  -1  -2   83.89    1.80
   4  -1  -2   80.99    2.10
  -4  -1   2   82.79    2.10
  -4  -1   2   80.19    1.80
  -4  -1   2   85.39    2.20
   4  -1  -2   79.29    2.10
   4   1  -2   82.89    2.10
   4   1  -2   86.59    2.10
  -4   1   2   81.19    2.00
   4   1  -2   79.79    2.10
  -4   1   2   82.39    2.10
  -4   1   2   80.09    2.10
  -4   1   2   82.89    2.20
   3  -1  -2    0.10    0.10
  -3  -1   2    0.00    0.10
  -3  -1   2    0.00    0.20
  -3  -1   2    0.20    0.10
   3  -1  -2    0.20    0.10
  -3  -1   2   -0.10    0.20
   3  -1  -2    0.00    0.10
  -3   1   2    0.00    0.20
  -3   1   2    0.20    0.20
  -3   1   2   -0.10    0.10
   3   1  -2    0.00    0.10
  -3   1   2    0.00    0.20
   3   1  -2    0.00    0.10
   3   1  -2   -0.10    0.10
  -2  -1   2   20.10    0.70
  -2  -1   2   22.30    0.80
  -2  -1   2   21.10    0.80
   2  -1  -2   21.70    0.80
   2  -1  -2   22.20    0.60
  -2   1   2   23.00    0.90
  -2   1   2   21.60    0.60
  -2   1   2   22.00    0.70
   2   1  -2   21.60    0.80
   2   1  -2   21.40    0.60
  -2   1   2   21.70    0.80
   2   1  -2   20.30    0.80
   2   1  -2   21.60    0.70
  -1  -1   2   12.90    0.50
  -1  -1   2   12.10    0.50
   1  -1  -2   12.70    0.40
  -1  -1   2   12.30    0.50
   1  -1  -2   11.60    0.50
   1   1  -2   11.80    0.40
   1   1  -2   11.90    0.50
  -1   1   2   11.90    0.40
  -1   1   2   12.30    0.40
  -1   1   2   12.70    0.60
  -1   1   2   12.20    0.60
  -1   1   2   11.70    0.40
   1   1  -2   12.30    0.50
   1   1  -2   12.70    0.50
   0  -1   2  153.18    2.90
   0  -1   2  159.28    2.70
   0  -1  -2  154.58    2.60
   0  -1   2  152.08    2.90
   0  -1   2  152.88    2.80
   0  -1  -2  154.28    2.80
   0   1   2  153.38    2.70
   0   1   2  155.48    3.00
   0   1  -2  153.48    2.90
   0   1  -2  154.68    2.70
   0   1  -2  153.18    2.80
   0   1   2  158.28    2.90
   1  -1   2    6.70    0.40
   1  -1   2    6.80    0.40
   1  -1   2    7.20    0.20
  -1  -1  -2    7.60    0.40
   1   1   2    7.30    0.30
   1   1   2    7.60    0.30
   1   1   2    8.00    0.50
   1   1   2    7.30    0.40
   1   1   2    7.80    0.50
  -1   1  -2    7.70    0.40
  -1   1  -2    8.30    0.40
  -1   1  -2    7.90    0.40
   1   1   2    7.20    0.30
   2  -1   2 1336.27   21.20
  -2  -1  -2 1356.16   21.20
   2  -1   2 1354.76   21.30
   2  -1   2 1352.06   21.30
  -2  -1  -2 1365.86   20.80
  -2   1  -2 1373.76   21.20
   2   1   2 1314.07   21.40
   2   1   2 1363.16   21.00
  -2   1  -2 1321.47   21.30
  -2   1  -2 1337.67   21.10
   2   1   2 1335.77   21.00
   2   1   2 1306.47   21.40
   2   1   2 1341.27   21.40
  -2   1  -2 1343.37   20.70
   3  -1   2  188.88    3.60
   3  -1   2  189.48    3.90
  -3  -1  -2  189.58    3.80
  -3  -1  -2  193.48    3.30
   3   1   2  190.38    3.90
   3   1   2  188.58    3.90
   3   1   2  188.98    3.60
   3   1   2  187.48    3.40
  -3   1  -2  180.68    3.60
   3   1   2  190.38    3.70
  -3   1  -2  189.18    3.90
  -3   1  -2  188.98    3.70
  -3   1  -2  189.68    3.30
   4  -1   2  282.37    5.50
   4  -1   2  283.47    5.70
  -4  -1  -2  300.27    5.70
   4  -1   2  289.77    5.70
   4  -1   2  293.57    5.30
  -4  -1  -2  302.97    5.10
   4   1   2  281.27    5.70
  -4   1  -2  287.87    5.00
  -4   1  -2  279.87    5.50
   4   1   2  292.07    5.50
   4   1   2  291.57    5.00
  -4   1  -2  297.67    5.80
   4   1   2  285.47    5.80
   5  -1   2    0.10    0.20
   5  -1   2    0.00    0.20
  -5  -1  -2   -0.20    0.30
   5  -1   2    0.30    0.30
   5  -1   2    0.30    0.30
  -5  -1  -2   -0.30    0.20
  -5   1  -2    0.00    0.20
   5   1   2    0.00    0.30
   5   1   2    0.20    0.30
  -5   1  -2    0.00    0.30
   5   1   2    0.00    0.10
   5   1   2    0.10    0.20
  -5   1  -2   -0.10    0.20
  -6  -1  -2   25.50    1.10
   6  -1   2   26.30    1.40
   6  -1   2   26.40    1.10
  -6  -1  -2   30.90    1.60
   6  -1   2   29.50    1.40
   6  -1   2   27.10    1.50
   6   1   2   26.00    1.40
  -6   1  -2   27.00    1.10
  -6   1  -2   26.20    1.50
   6   1   2   25.80    1.40
   6   1   2   25.60    1.50
   7  -1   2    5.50    0.90
  -7  -1  -2    5.60    0.90
   7  -1   2    5.70    0.70
   7  -1   2    5.70    0.90
   7  -1   2    5.40    0.80
  -7  -1  -2    5.50    0.70
   7   1   2    5.40    0.90
   7   1   2    4.00    0.70
  -7   1  -2    6.90    0.80
   7   1   2    5.00    0.80
  -7   1  -2    4.50    0.90
  -8  -1  -2    1.50    0.70
   8  -1   2    1.10    0.60
   8  -1   2    2.00    0.70
   8  -1   2    1.60    0.60
  -8   1  -2    1.50    0.70
   8   1   2    1.40    0.60
   8   1   2    0.90    0.50
   8   1   2    0.70    0.50
   9  -1   2    9.70    1.30
   9  -1   2   10.90    1.40
  -9  -1  -2   10.10    1.30
   9  -1   2    8.80    1.20
   9   1   2    8.20    1.30
  -9   1  -2    9.40    1.30
   9   1   2   10.80    1.30
   9   1   2   11.60    1.50
 -10  -1  -2   17.70    1.90
  10  -1   2   18.60    2.00
  10   1   2   15.90    1.70
  10   1   2   22.20    1.90
 -10   1  -2   18.00    1.90
  10   1   2   20.40    1.70
 -11  -1  -2    1.40    0.90
  11  -1   2   -0.10    0.60
  11   1   2   -0.10    0.60
 -11   1  -2    0.20    0.80
 -12  -2   2    0.60    0.80
  12  -2  -2    0.80    0.70
 -12  -2   2    0.90    0.90
  12   2  -2    0.50    0.70
 -12   2   2   -0.30    0.80
  11  -2  -2   35.30    2.40
 -11  -2   2   36.10    2.30
 -11  -2   2   35.50    2.30
 -11   2   2   40.70    2.40
  11   2  -2   34.50    2.30
 -11   2   2   40.70    2.40
 -10  -2   2   27.00    1.90
  10  -2  -2   22.90    1.80
 -10  -2   2   24.20    1.80
  10   2  -2   26.50    1.90
 -10   2   2   22.90    1.80
 -10   2   2   21.30    1.70
  10   2  -2   23.10    1.70
  -9  -2   2   29.20    1.80
   9  -2  -2   29.50    1.90
  -9  -2   2   27.80    1.70
  -9   2   2   27.20    1.70
   9   2  -2   27.30    1.70
   9   2  -2   28.80    1.80
   9   2  -2   29.30    1.80
  -9   2   2   28.80    1.80
  -8  -2   2    0.00    0.40
   8  -2  -2   -0.10    0.30
  -8  -2   2    0.40    0.50
   8  -2  -2    0.00    0.40
  -8   2   2    0.30    0.40
  -8   2   2    1.10    0.50
   8   2  -2    0.40    0.40
   8   2  -2    0.40    0.40
  -8   2   2    0.40    0.40
   8   2  -2    0.80    0.50
  -7  -2   2   17.40    1.10
   7  -2  -2   18.90    0.90
  -7  -2   2   19.00    1.30
   7  -2  -2   17.30    1.20
   7   2  -2   18.70    1.20
   7   2  -2   21.10    1.30
  -7   2   2   16.60    1.20
   7   2  -2   19.20    1.20
  -7   2   2   18.60    1.20
  -7   2   2   18.90    1.30
  -6  -2   2   20.70    0.80
   6  -2  -2   20.70    1.00
   6  -2  -2   22.20    1.20
   6  -2  -2   20.80    0.90
   6  -2  -2   21.30    1.20
  -6  -2   2   22.70    1.10
  -6  -2   2   25.20    1.30
  -6  -2   2   20.40    1.20
  -6   2   2   22.90    1.20
   6   2  -2   21.30    1.20
   6   2  -2   19.70    1.20
  -6   2   2   23.10    1.20
  -6   2   2   23.30    1.30
   6   2  -2   20.80    1.20
   5  -2  -2    1.10    0.20
  -5  -2   2    1.00    0.20
  -5  -2   2    0.90    0.30
   5  -2  -2    0.90    0.30
   5  -2  -2    1.00    0.30
  -5  -2   2    1.30    0.40
   5  -2  -2    1.20    0.30
  -5  -2   2    1.80    0.40
  -5   2   2    1.40    0.40
  -5   2   2    1.50    0.40
   5   2  -2    1.30    0.40
  -5   2   2    1.70    0.40
   5   2  -2    1.60    0.40
   5   2  -2    1.40    0.40
  -4  -2   2   21.50    1.00
  -4  -2   2   22.50    1.00
  -4  -2   2   21.40    0.80
   4  -2  -2   21.40    1.00
   4  -2  -2   19.90    0.80
  -4  -2   2   19.60    0.80
   4  -2  -2   22.10    0.70
   4  -2  -2   22.70    1.00
  -4   2   2   20.70    1.00
  -4   2   2   24.10    1.10
  -4   2   2   22.00    0.90
   4   2  -2   22.60    1.00
   4   2  -2   22.40    1.00
   3  -2  -2   16.60    0.50
  -3  -2   2   16.00    0.80
  -3  -2   2   17.40    0.70
   3  -2  -2   15.80    0.80
  -3   2   2   16.70    0.70
   3   2  -2   16.50    0.70
   3   2  -2   15.70    0.70
   3   2  -2   16.50    0.80
  -3   2   2   14.90    0.80
   3   2  -2   17.60    0.90
  -3   2   2   17.60    0.80
  -3   2   2   16.20    0.80
  -2  -2   2  556.64    9.30
  -2  -2   2  556.34    9.20
   2  -2  -2  564.14    8.70
   2  -2  -2  574.24    9.20
  -2  -2   2  539.25    9.00
  -2   2   2  568.64    9.00
  -2   2   2  542.95    9.00
   2   2  -2  534.95    9.10
  -2   2   2  560.54    9.00
   2   2  -2  532.15    9.20
  -2   2   2  550.54    9.40
   2   2  -2  571.44    9.00
  -2   2   2  551.64    9.40
   2   2  -2  557.64    9.30
  -1  -2   2  115.29    2.40
  -1  -2   2  119.99    2.40
   1  -2  -2  119.89    2.10
   1  -2  -2  117.89    2.30
  -1  -2   2  118.19    2.40
   1   2  -2  114.89    2.40
  -1   2   2  119.39    2.50
   1   2  -2  115.59    2.40
  -1   2   2  120.39    2.10
   1   2  -2  119.39    2.10
  -1   2   2  117.69    2.30
  -1   2   2  119.09    2.10
  -1   2   2  119.29    2.50
   1   2  -2  117.79    2.30
   0  -2   2  437.16    7.20
   0  -2   2  448.96    7.40
   0  -2   2  447.66    7.20
   0  -2   2  438.16    7.40
   0   2   2  433.56    7.30
   0   2  -2  439.36    7.30
   0   2   2  440.46    7.40
   0   2  -2  444.36    7.30
   0   2   2  445.26    7.30
   0   2   2  439.56    7.30
   0   2   2  432.76    7.40
   1  -2   2  166.98    3.30
   1  -2   2  166.08    3.10
   1  -2   2  168.38    3.30
   1  -2   2  169.48    2.90
  -1   2  -2  162.78    3.10
   1   2   2  170.78    3.10
   1   2   2  162.88    3.30
   1   2   2  168.58    3.30
   1   2   2  170.08    3.30
   1   2   2  167.98    3.10
  -1   2  -2  166.48    3.20
  -1   2  -2  169.78    3.30
   2  -2   2 1077.29   17.20
  -2  -2  -2 1070.09   16.70
  -2  -2  -2 1055.19   17.00
   2  -2   2 1081.09   17.10
   2  -2   2 1096.59   17.10
  -2   2  -2 1072.79   17.30
  -2   2  -2 1041.10   17.10
   2   2   2 1068.89   17.20
   2   2   2 1066.49   17.30
  -2   2  -2 1042.40   16.70
   2   2   2 1068.49   16.80
   2   2   2 1077.29   16.70
   2   2   2 1060.19   16.70
  -2   2  -2 1041.20   16.90
   3  -2   2   25.60    1.10
   3  -2   2   27.00    1.10
  -3  -2  -2   27.40    0.90
   3  -2   2   24.40    1.00
  -3  -2  -2   31.00    1.10
   3   2   2   26.30    0.90
   3   2   2   26.70    1.20
  -3   2  -2   25.60    1.10
   3   2   2   26.60    0.90
  -3   2  -2   24.90    1.10
  -3   2  -2   25.30    0.80
   3   2   2   25.10    1.10
  -3   2  -2   26.40    0.90
   3   2   2   25.20    0.80
  -4  -2  -2   40.70    1.50
  -4  -2  -2   43.90    1.30
   4  -2   2   41.40    1.60
   4  -2   2   40.90    1.40
   4  -2   2   42.50    1.50
  -4   2  -2   44.80    1.70
   4   2   2   43.90    1.40
  -4   2  -2   43.20    1.50
   4   2   2   44.30    1.70
   4   2   2   42.30    1.00
   4   2   2   42.20    1.40
  -4   2  -2   42.40    1.30
   4   2   2   43.60    1.60
  -4   2  -2   42.80    1.30
   5  -2   2  112.29    2.70
   5  -2   2  108.49    3.00
   5  -2   2  110.89    3.10
  -5  -2  -2  111.49    2.50
  -5  -2  -2  111.79    3.00
   5   2   2  109.09    2.80
  -5   2  -2  108.49    2.90
  -5   2  -2  111.59    2.50
   5   2   2  107.29    3.00
   5   2   2  110.59    3.10
   5   2   2  107.59    2.10
  -5   2  -2  109.29    3.10
  -5   2  -2  104.99    2.50
   6  -2   2    0.30    0.30
  -6  -2  -2    0.10    0.40
  -6  -2  -2    0.00    0.30
   6  -2   2    0.10    0.30
   6  -2   2    0.00    0.30
   6   2   2    0.40    0.40
  -6   2  -2   -0.30    0.30
   6   2   2    0.70    0.30
  -6   2  -2    0.30    0.30
  -6   2  -2    0.20    0.30
   6   2   2    0.40    0.40
   7  -2   2   31.60    1.40
  -7  -2  -2   34.00    1.40
  -7  -2  -2   30.10    1.70
   7  -2   2   33.40    1.80
   7   2   2   31.60    1.60
  -7   2  -2   34.00    1.40
   7   2   2   34.50    1.90
  -7   2  -2   33.90    1.90
   7   2   2   33.70    1.80
   8  -2   2   81.69    3.10
  -8  -2  -2   80.09    3.10
   8  -2   2   80.69    3.00
   8   2   2   77.09    3.10
  -8   2  -2   84.79    2.50
  -8   2  -2   79.69    3.10
   8   2   2   82.59    3.00
   8   2   2   90.39    3.10
  -9  -2  -2   16.00    1.70
   9  -2   2   19.00    1.90
  -9   2  -2   16.90    1.70
   9   2   2   16.80    1.70
   9   2   2   18.70    1.50
   9   2   2   15.40    1.70
  10  -2   2    9.50    1.40
 -10  -2  -2    8.00    1.30
  10   2   2    8.70    1.30
 -10   2  -2    6.90    1.30
  10   2   2    6.20    1.10
  10   2   2    9.20    1.40
  11  -2   2    3.00    0.90
 -11  -2  -2    1.90    0.90
  11   2   2    4.10    1.10
  11   2   2    2.60    1.00
  11   2   2    1.90    0.90
 -11   2  -2    1.90    0.90
 -12  -3   2    1.90    1.00
  12  -3  -2    1.80    0.90
 -12  -3   2    2.60    1.00
 -12   3   2    2.00    1.20
  12   3  -2    2.80    1.00
  11  -3  -2   19.40    2.00
 -11  -3   2   19.30    1.90
 -11  -3   2   19.90    2.00
 -11   3   2   26.60    2.00
 -11   3   2   25.20    2.10
  11   3  -2   23.20    1.80
  11   3  -2   18.90    2.00
 -10  -3   2   42.00    2.20
  10  -3  -2   34.60    2.20
 -10  -3   2   36.30    2.20
 -10   3   2   34.00    2.10
  10   3  -2   36.20    2.10
  10   3  -2   37.10    2.20
 -10   3   2   36.10    2.20
  -9  -3   2    1.50    0.70
  -9  -3   2    1.80    0.70
   9  -3  -2    2.70    0.80
  -9   3   2    2.10    0.70
   9   3  -2    1.60    0.70
  -9   3   2    2.50    0.80
   9   3  -2    1.80    0.70
   9   3  -2    1.70    0.60
  -8  -3   2   25.50    1.50
  -8  -3   2   23.00    1.50
   8  -3  -2   21.30    1.50
   8  -3  -2   25.30    1.30
  -8   3   2   22.40    1.50
   8   3  -2   25.40    1.60
  -8   3   2   23.90    1.50
   8   3  -2   21.80    1.50
  -8   3   2   24.50    1.60
   8   3  -2   24.40    1.50
   7  -3  -2    5.50    0.70
  -7  -3   2    5.40    0.90
   7  -3  -2    4.80    0.80
  -7  -3   2    6.00    0.90
  -7   3   2    5.40    0.80
  -7   3   2    5.70    0.90
  -7   3   2    6.30    0.90
   7   3  -2    5.90    0.80
   7   3  -2    3.90    0.70
   7   3  -2    5.50    0.80
  -6  -3   2   45.00    1.80
   6  -3  -2   44.30    1.80
  -6  -3   2   41.00    1.60
   6  -3  -2   43.10    1.50
   6   3  -2   44.20    1.80
   6   3  -2   43.70    1.80
  -6   3   2   44.70    1.80
   6   3  -2   44.80    1.70
  -6   3   2   43.00    1.80
  -6   3   2   47.10    1.90
  -5  -3   2  542.25    9.50
   5  -3  -2  547.95    9.50
  -5  -3   2  528.25    8.70
  -5  -3   2  537.35    9.70
   5  -3  -2  535.85    9.60
  -5  -3   2  531.85    9.40
   5  -3  -2  517.95    9.30
  -5   3   2  548.35    9.60
  -5   3   2  530.55    9.60
  -5   3   2  538.55    9.90
   5   3  -2  544.05    9.50
   5   3  -2  539.25    9.80
   5   3  -2  526.95    9.70
  -4  -3   2    4.70    0.60
   4  -3  -2    3.40    0.50
  -4  -3   2    3.60    0.40
   4  -3  -2    3.60    0.50
  -4  -3   2    4.10    0.50
  -4  -3   2    3.60    0.50
   4   3  -2    4.30    0.50
   4   3  -2    3.30    0.50
  -4   3   2    3.60    0.60
   4   3  -2    4.00    0.60
  -4   3   2    3.90    0.50
  -4   3   2    4.90    0.60
  -3  -3   2  129.69    2.90
   3  -3  -2  131.09    2.90
  -3  -3   2  132.09    3.00
  -3  -3   2  132.09    2.60
   3  -3  -2  137.39    2.90
  -3   3   2  137.79    2.90
   3   3  -2  131.99    3.00
  -3   3   2  133.19    2.80
   3   3  -2  129.99    2.70
   3   3  -2  131.59    2.90
  -3   3   2  133.99    3.10
  -2  -3   2   74.39    1.80
   2  -3  -2   73.09    1.70
  -2  -3   2   72.49    1.90
   2  -3  -2   74.89    1.30
  -2  -3   2   74.79    1.70
   2   3  -2   71.19    1.80
   2   3  -2   75.19    2.00
  -2   3   2   71.29    1.60
  -2   3   2   74.49    1.60
  -2   3   2   72.29    2.00
  -2   3   2   74.39    2.00
   2   3  -2   72.99    1.50
  -2   3   2   72.09    1.80
   2   3  -2   75.09    1.90
  -1  -3   2   58.19    1.50
  -1  -3   2   59.09    1.60
  -1  -3   2   63.59    1.50
   1  -3  -2   61.29    1.50
  -1   3   2   59.69    1.70
   1   3  -2   62.29    1.60
   1   3  -2   57.59    1.20
  -1   3   2   62.99    1.60
  -1   3   2   61.89    1.40
  -1   3   2   60.79    1.70
   1   3  -2   60.49    1.60
   1   3  -2   60.89    1.60
   0  -3   2   59.59    1.50
   0  -3   2   56.49    1.50
   0  -3   2   57.29    1.20
   0  -3   2   60.09    1.40
   0   3   2   58.09    1.50
   0   3  -2   56.69    1.50
   0   3   2   57.39    1.50
   0   3   2   58.79    1.50
   0   3   2   62.19    1.60
   0   3  -2   59.59    1.60
   0   3   2   59.39    1.60
   1  -3   2   30.00    0.90
   1  -3   2   29.30    1.10
   1  -3   2   29.80    1.00
   1  -3   2   28.00    0.90
   1   3   2   29.40    1.00
   1   3   2   29.20    1.00
   1   3   2   26.60    1.00
   1   3   2   27.90    1.00
   1   3   2   27.20    1.00
  -1   3  -2   27.60    0.90
  -1   3  -2   29.40    1.00
  -1   3  -2   29.60    1.10
  -2  -3  -2  539.55    8.70
   2  -3   2  513.05    8.90
   2  -3   2  541.95    8.80
  -2  -3  -2  517.75    8.90
   2   3   2  522.25    9.00
  -2   3  -2  516.45    8.70
   2   3   2  524.75    9.10
   2   3   2  523.15    8.30
   2   3   2  513.35    8.30
   2   3   2  521.65    9.10
  -2   3  -2  515.45    8.70
   2   3   2  512.65    8.60
  -2   3  -2  521.95    9.00
  -2   3  -2  526.05    9.10
   3  -3   2    0.50    0.30
  -3  -3  -2    0.80    0.30
   3  -3   2    0.70    0.30
  -3  -3  -2    1.10    0.30
   3  -3   2    0.80    0.30
   3   3   2    0.30    0.30
   3   3   2    1.00    0.20
  -3   3  -2    1.30    0.30
  -3   3  -2    0.60    0.30
   3   3   2    0.80    0.30
  -3   3  -2    0.90    0.40
  -3   3  -2    1.00    0.30
   3   3   2    1.00    0.20
   3   3   2    1.00    0.20
   4  -3   2  690.53   12.00
   4  -3   2  676.33   11.60
  -4  -3  -2  688.03   11.40
   4  -3   2  698.03   11.90
  -4  -3  -2  692.03   11.90
   4   3   2  692.33   12.10
  -4   3  -2  694.83   12.10
   4   3   2  664.93   11.40
   4   3   2  683.53   11.50
  -4   3  -2  690.83   11.40
   4   3   2  668.33   10.80
   4   3   2  682.53   12.00
  -4   3  -2  701.43   11.40
   5  -3   2   21.70    1.20
   5  -3   2   19.70    1.00
   5  -3   2   19.40    1.20
  -5  -3  -2   22.90    1.20
  -5  -3  -2   20.50    1.00
   5   3   2   19.00    1.20
  -5   3  -2   20.60    1.30
  -5   3  -2   22.60    1.00
  -5   3  -2   21.70    1.20
   5   3   2   21.00    1.20
  -5   3  -2   20.30    0.90
   5   3   2   20.80    1.10
  -6  -3  -2   14.10    0.90
  -6  -3  -2   12.90    1.10
   6  -3   2   15.20    1.10
   6  -3   2   14.30    1.10
   6  -3   2   13.90    0.90
   6   3   2   14.40    1.10
   6   3   2   13.80    1.30
  -6   3  -2   14.10    0.90
  -6   3  -2   15.00    0.90
   6   3   2   13.40    1.00
  -6   3  -2   12.80    1.30
  -7  -3  -2    8.00    1.10
   7  -3   2    8.30    1.10
   7  -3   2    9.00    0.90
   7  -3   2   10.60    1.30
  -7  -3  -2    7.90    0.90
   7   3   2    7.70    1.10
  -7   3  -2    7.10    1.10
   7   3   2    9.30    1.10
   7   3   2    8.90    1.10
  -7   3  -2    8.70    0.80
   8  -3   2    0.50    0.40
  -8  -3  -2    0.40    0.60
   8  -3   2    0.50    0.50
  -8   3  -2    0.10    0.60
   8   3   2    0.10    0.40
   8   3   2    0.30    0.50
   8   3   2   -0.50    0.40
  -9  -3  -2    5.90    1.20
   9  -3   2    6.60    1.20
  -9   3  -2    5.00    1.10
   9   3   2    6.90    1.10
   9   3   2    4.90    1.00
   9   3   2    7.10    1.20
  10  -3   2   15.60    1.80
 -10  -3  -2   17.90    1.90
  10   3   2   20.00    2.00
  10   3   2   15.30    1.80
 -10   3  -2   16.00    1.90
  10   3   2   17.40    1.80
  11  -3   2    0.60    0.80
 -11  -3  -2   -1.30    0.70
  11   3   2    0.80    0.70
  11   3   2    0.10    0.80
 -11   3  -2    0.80    0.80
  11   3   2    0.40    0.70
 -12  -4   2    0.30    0.80
 -12  -4   2   -1.40    0.80
  12  -4  -2    0.40    0.70
  12   4  -2    0.30    0.80
 -11  -4   2    5.60    1.20
  11  -4  -2    7.40    1.30
 -11  -4   2    6.70    1.30
  11   4  -2    5.20    1.10
 -11   4   2    3.60    1.10
 -11   4   2    6.40    1.30
  11   4  -2    6.30    1.20
 -10  -4   2    0.60    0.70
  10  -4  -2    1.00    0.60
 -10  -4   2    0.40    0.70
 -10   4   2    0.20    0.70
  10   4  -2    0.40    0.60
  10   4  -2    2.20    0.80
 -10   4   2    1.00    0.70
  -9  -4   2    0.50    0.60
  -9  -4   2    0.00    0.50
   9  -4  -2    0.20    0.40
   9  -4  -2    0.20    0.50
  -9   4   2    0.40    0.60
  -9   4   2    0.30    0.60
   9   4  -2    0.40    0.50
   9   4  -2   -0.20    0.40
   9   4  -2    0.20    0.50
   8  -4  -2    4.40    0.70
  -8  -4   2    5.40    0.90
  -8  -4   2    2.90    0.70
   8  -4  -2    3.20    0.70
  -8   4   2    3.10    0.70
  -8   4   2    3.30    0.80
   8   4  -2    3.90    0.80
  -8   4   2    5.20    0.90
   8   4  -2    2.60    0.70
   8   4  -2    4.50    0.80
  -7  -4   2   11.80    1.10
   7  -4  -2   11.30    0.90
   7  -4  -2   10.70    1.10
  -7  -4   2    9.90    1.10
   7   4  -2   11.60    1.20
   7   4  -2   12.50    1.30
  -7   4   2    7.60    1.00
   7   4  -2   10.40    1.10
  -7   4   2   11.90    1.30
  -7   4   2   11.20    1.20
   6  -4  -2   11.10    0.80
   6  -4  -2   11.00    0.90
  -6  -4   2    8.00    0.90
  -6  -4   2   10.40    0.80
  -6   4   2   11.40    1.20
   6   4  -2   12.10    0.90
   6   4  -2   12.20    1.20
  -6   4   2    8.40    0.90
  -6   4   2   10.40    1.10
   6   4  -2   11.80    1.00
  -5  -4   2  248.68    5.30
  -5  -4   2  245.68    4.30
   5  -4  -2  246.98    5.20
  -5  -4   2  249.97    5.00
   5  -4  -2  253.97    5.00
  -5   4   2  246.78    5.20
  -5   4   2  245.08    5.40
  -5   4   2  251.67    5.20
   5   4  -2  248.98    5.00
   5   4  -2  250.37    5.30
   5   4  -2  240.28    5.40
   4  -4  -2    9.50    0.70
  -4  -4   2    9.50    0.80
  -4  -4   2    9.30    0.50
   4  -4  -2    9.30    0.70
  -4  -4   2    9.40    0.70
  -4   4   2   11.00    0.90
   4   4  -2    9.70    0.80
  -4   4   2    9.90    0.70
  -4   4   2   11.10    0.80
   4   4  -2   10.70    0.80
   4   4  -2    9.20    0.90
   4   4  -2   11.00    0.70
  -3  -4   2  506.25    8.80
  -3  -4   2  512.95    8.50
  -3  -4   2  501.95    9.00
   3  -4  -2  512.95    8.80
   3  -4  -2  523.45    8.80
  -3   4   2  511.65    9.20
   3   4  -2  510.55    8.40
  -3   4   2  522.25    9.00
   3   4  -2  515.65    9.00
   3   4  -2  507.05    9.00
   3   4  -2  512.75    9.20
  -3   4   2  502.45    8.70
  -3   4   2  481.45    8.70
  -2  -4   2  202.28    3.90
  -2  -4   2  185.58    3.80
   2  -4  -2  186.58    3.80
   2  -4  -2  185.18    3.60
  -2  -4   2  185.98    3.60
   2   4  -2  187.18    3.90
   2   4  -2  196.88    4.00
  -2   4   2  186.58    3.50
  -2   4   2  183.18    3.80
   2   4  -2  184.58    3.30
   2   4  -2  186.28    3.80
  -1  -4   2  591.94   10.00
  -1  -4   2  573.34    9.90
   1  -4  -2  604.64    9.90
  -1  -4   2  580.74    9.90
   1  -4  -2  597.54    9.70
  -1   4   2  593.94   10.20
   1   4  -2  587.84   10.00
   1   4  -2  576.04   10.10
  -1   4   2  595.24   10.10
  -1   4   2  590.94    9.40
  -1   4   2  589.84    9.60
  -1   4   2  598.94    9.40
   1   4  -2  599.04   10.10
   0  -4   2   99.49    2.40
   0  -4   2   96.79    2.30
   0  -4   2  100.59    1.90
   0  -4   2  102.89    2.40
   0   4   2  102.09    2.50
   0   4  -2  101.09    2.40
   0   4   2  105.69    2.50
   0   4   2  100.89    2.50
   0   4  -2  102.99    2.50
   0   4   2  101.99    2.30
   0   4   2  103.99    2.30
   0   4  -2  103.49    2.40
   1  -4   2   71.59    2.00
   1  -4   2   77.99    1.90
   1  -4   2   79.59    2.00
   1  -4   2   76.19    1.70
  -1   4  -2   76.39    1.90
  -1   4  -2   72.99    2.00
   1   4   2   78.49    2.10
   1   4   2   74.09    2.00
   1   4   2   74.09    1.90
   1   4   2   76.99    2.00
  -1   4  -2   79.59    2.20
   1   4   2   78.59    1.90
   2  -4   2   17.40    0.90
   2  -4   2   16.20    0.90
   2  -4   2   17.40    0.80
  -2  -4  -2   18.70    0.80
  -2   4  -2   19.10    0.90
   2   4   2   18.50    0.90
   2   4   2   17.40    1.00
   2   4   2   17.00    0.70
  -2   4  -2   17.60    0.90
  -2   4  -2   16.90    1.00
  -2   4  -2   17.90    0.80
   2   4   2   18.10    1.00
   3  -4   2   30.60    1.20
   3  -4   2   29.80    1.20
  -3  -4  -2   30.90    1.30
   3  -4   2   31.80    1.30
  -3  -4  -2   30.30    1.10
   3   4   2   31.30    1.30
   3   4   2   29.50    0.90
  -3   4  -2   32.90    1.40
  -3   4  -2   29.40    1.30
   3   4   2   29.80    1.00
  -3   4  -2   30.70    1.10
  -3   4  -2   32.90    1.20
   3   4   2   32.00    1.00
   3   4   2   30.80    1.40
   4  -4   2  146.89    3.60
  -4  -4  -2  146.99    3.50
  -4  -4  -2  147.59    3.20
  -4  -4  -2  148.89    2.60
   4  -4   2  142.39    3.50
   4  -4   2  151.08    3.50
  -4   4  -2  151.58    3.80
  -4   4  -2  150.88    3.10
  -4   4  -2  148.49    3.60
   4   4   2  145.09    3.80
   4   4   2  149.09    3.20
   4   4   2  158.28    3.60
   4   4   2  145.29    3.20
  -4   4  -2  152.68    3.30
   5  -4   2    0.40    0.30
  -5  -4  -2   -0.10    0.30
   5  -4   2   -0.10    0.20
  -5  -4  -2   -0.20    0.30
   5  -4   2    0.00    0.30
   5   4   2    0.50    0.40
  -5   4  -2    0.10    0.40
   5   4   2    0.40    0.30
  -5   4  -2    0.10    0.20
  -5   4  -2    0.00    0.30
   5   4   2    0.30    0.30
  -5   4  -2    0.20    0.30
   6  -4   2    3.70    0.70
  -6  -4  -2    2.40    0.60
  -6  -4  -2    3.80    0.60
   6  -4   2    2.70    0.60
   6  -4   2    3.90    1.10
   6   4   2    2.80    0.60
  -6   4  -2    3.20    0.60
   6   4   2    2.70    0.60
   6   4   2    3.10    0.70
  -6   4  -2    3.70    0.50
  -6   4  -2    2.80    0.70
  -6   4  -2    3.00    0.70
   7  -4   2   12.40    1.00
  -7  -4  -2   10.40    1.20
   7  -4   2   16.10    1.30
  -7  -4  -2   15.20    1.10
   7   4   2   13.30    1.40
   7   4   2   13.30    1.10
  -7   4  -2   13.00    1.40
   7   4   2   12.80    1.40
  -8  -4  -2    5.30    1.10
   8  -4   2    4.10    1.00
   8  -4   2    4.80    0.80
   8   4   2    4.50    1.00
   8   4   2    5.20    1.00
   8   4   2    6.00    1.00
  -8   4  -2    3.50    0.90
   9  -4   2    0.60    0.60
  -9  -4  -2   -0.10    0.60
   9   4   2    1.70    0.80
   9   4   2    1.10    0.70
   9   4   2    0.30    0.50
  -9   4  -2    0.30    0.70
  10  -4   2    0.80    0.70
 -10  -4  -2    1.00    0.90
  10   4   2    2.50    0.80
  10   4   2    2.40    0.90
 -10   4  -2    2.00    1.00
  10   4   2    2.70    0.90
  11  -4   2    1.50    0.90
 -11  -4  -2    2.40    1.00
  11   4   2    1.60    0.90
  11   4   2    4.70    1.10
  11   4   2    3.80    1.10
 -11   4  -2    4.30    1.20
  11  -5  -2   59.99    3.10
 -11  -5   2   57.49    3.00
 -11  -5   2   57.79    2.90
 -11   5   2   57.79    3.00
  11   5  -2   59.89    3.10
 -11   5   2   61.19    3.10
  11   5  -2   55.69    2.90
  10  -5  -2    0.40    0.60
 -10  -5   2    0.00    0.60
 -10  -5   2   -0.90    0.60
  10   5  -2    0.40    0.70
  10   5  -2   -0.40    0.50
  10   5  -2    1.00    0.70
 -10   5   2   -0.30    0.60
 -10   5   2    0.20    0.70
  -9  -5   2    5.60    1.10
   9  -5  -2    7.30    1.20
   9  -5  -2    6.00    0.90
  -9  -5   2    4.80    1.00
  -9   5   2    5.60    1.10
   9   5  -2    5.20    0.90
  -9   5   2    4.70    1.00
   9   5  -2    5.70    1.00
   9   5  -2    7.00    1.20
   8  -5  -2   25.00    1.40
  -8  -5   2   22.00    1.50
  -8  -5   2   25.50    1.70
   8  -5  -2   24.80    1.60
  -8   5   2   22.00    1.60
   8   5  -2   24.60    1.70
   8   5  -2   24.10    1.50
   8   5  -2   24.30    1.60
  -8   5   2   21.80    1.60
  -8   5   2   25.10    1.70
  -7  -5   2   36.20    1.90
  -7  -5   2   31.40    1.60
   7  -5  -2   33.60    1.70
   7  -5  -2   35.50    1.60
   7   5  -2   36.80    1.70
  -7   5   2   36.20    1.90
   7   5  -2   35.60    1.80
   7   5  -2   34.70    1.90
  -7   5   2   33.80    1.80
  -7   5   2   39.90    1.90
  -6  -5   2   24.60    1.30
  -6  -5   2   25.00    1.50
   6  -5  -2   26.10    1.40
   6  -5  -2   25.30    1.30
   6   5  -2   25.50    1.30
  -6   5   2   24.50    1.40
   6   5  -2   24.60    1.40
  -6   5   2   24.70    1.50
  -6   5   2   23.80    1.40
   6   5  -2   25.80    1.50
  -5  -5   2   30.00    1.50
   5  -5  -2   32.70    1.40
   5  -5  -2   34.20    1.40
  -5  -5   2   33.40    1.40
   5   5  -2   33.10    1.30
   5   5  -2   30.60    1.50
   5   5  -2   31.90    1.60
  -5   5   2   33.10    1.50
   5   5  -2   33.90    1.50
  -5   5   2   31.80    1.50
  -5   5   2   34.40    1.70
  -4  -5   2   45.20    1.70
   4  -5  -2   41.20    1.60
   4  -5  -2   46.90    1.60
  -4  -5   2   45.30    1.30
   4   5  -2   45.30    1.80
  -4   5   2   48.40    1.90
   4   5  -2   44.10    1.70
   4   5  -2   43.30    1.70
  -4   5   2   44.50    1.70
   4   5  -2   44.60    1.40
  -4   5   2   44.70    1.60
   3  -5  -2   88.29    2.20
   3  -5  -2   86.99    2.30
  -3  -5   2   87.59    2.10
  -3  -5   2   87.79    2.50
   3   5  -2   87.39    2.40
  -3   5   2   86.69    2.50
   3   5  -2   88.09    1.90
   3   5  -2   91.79    2.60
  -3   5   2   91.69    2.20
   3   5  -2   90.99    2.50
  -3   5   2   85.69    2.20
   2  -5  -2    1.00    0.20
  -2  -5   2    0.90    0.30
   2  -5  -2    1.70    0.40
  -2  -5   2    1.40    0.30
  -2  -5   2    1.40    0.40
  -2   5   2    1.60    0.40
  -2   5   2    1.20    0.20
   2   5  -2    1.30    0.40
  -2   5   2    1.40    0.30
   2   5  -2    1.20    0.40
   2   5  -2    1.50    0.40
   2   5  -2    1.30    0.20
  -2   5   2    0.90    0.20
  -2   5   2    1.60    0.40
   1  -5  -2  641.74   10.50
  -1  -5   2  622.64   10.90
   1  -5  -2  633.44   10.80
  -1  -5   2  627.54   10.80
  -1  -5   2  658.33   10.80
  -1   5   2  629.14   11.20
  -1   5   2  654.23   11.10
  -1   5   2  643.94   10.50
  -1   5   2  639.74   10.30
  -1   5   2  647.54   10.30
   1   5  -2  643.44   11.00
   1   5  -2  637.74   10.90
   1   5  -2  651.43   11.20
   0  -5   2  884.41   14.70
   0  -5   2  887.31   14.70
   0  -5  -2  907.91   14.30
   0  -5  -2  893.11   14.50
   0   5  -2  875.11   15.00
   0   5   2  897.61   15.00
   0   5   2  894.81   15.00
   0   5   2  896.01   14.60
   0   5  -2  890.51   14.80
   0   5  -2  890.21   14.70
  -1  -5  -2   13.70    0.70
   1  -5   2   14.00    0.80
   1  -5   2   13.70    0.80
   1  -5   2   13.70    0.50
   1  -5   2   13.90    0.80
  -1   5  -2   12.20    0.90
   1   5   2   12.70    0.80
  -1   5  -2   12.50    0.80
   1   5   2   13.60    0.70
   1   5   2   13.00    0.90
  -1   5  -2   13.00    0.70
   1   5   2   12.60    0.80
   2  -5   2  181.48    3.50
  -2  -5  -2  180.48    3.80
  -2  -5  -2  188.08    3.40
   2  -5   2  178.28    3.90
   2  -5   2  190.88    4.00
  -2   5  -2  174.78    3.90
  -2   5  -2  178.58    4.20
   2   5   2  178.48    3.70
   2   5   2  177.18    4.10
  -2   5  -2  183.38    4.00
  -2   5  -2  178.98    3.60
   2   5   2  175.98    4.00
  -3  -5  -2  152.78    3.40
   3  -5   2  151.98    3.30
   3  -5   2  153.38    3.60
   3  -5   2  141.59    3.50
  -3  -5  -2  151.88    2.80
  -3   5  -2  150.68    3.60
   3   5   2  151.28    3.80
   3   5   2  152.48    3.40
  -3   5  -2  154.58    3.20
   3   5   2  151.38    3.00
  -3   5  -2  153.88    3.80
   3   5   2  147.39    3.70
   3   5   2  150.18    3.00
  -3   5  -2  150.48    3.50
  -4  -5  -2   26.50    1.30
   4  -5   2   25.30    1.30
  -4  -5  -2   23.70    1.10
   4  -5   2   26.00    1.20
   4  -5   2   23.80    1.30
   4   5   2   28.90    1.30
  -4   5  -2   26.70    1.50
  -4   5  -2   25.40    1.20
  -4   5  -2   24.70    1.30
  -4   5  -2   24.60    1.00
   4   5   2   24.80    1.00
   4   5   2   25.40    1.40
   5  -5   2    2.00    0.50
  -5  -5  -2    1.30    0.50
   5  -5   2    2.40    0.60
  -5  -5  -2    0.90    0.40
  -5   5  -2    1.70    0.50
   5   5   2    1.70    0.50
  -5   5  -2    1.10    0.50
  -5   5  -2    0.60    0.50
   5   5   2    1.90    0.40
   5   5   2    1.20    0.50
  -5   5  -2    1.50    0.40
  -6  -5  -2   12.50    1.00
  -6  -5  -2   12.30    1.20
   6  -5   2   11.80    1.00
   6  -5   2   13.00    1.10
  -6   5  -2   13.00    1.40
  -6   5  -2   13.10    1.00
   6   5   2   12.70    1.00
   6   5   2   14.00    1.20
   6   5   2   12.10    1.30
  -6   5  -2   14.70    1.20
  -7  -5  -2   89.09    2.80
  -7  -5  -2   88.79    3.10
   7  -5   2   89.99    2.90
   7  -5   2   89.19    3.10
   7   5   2   88.49    3.30
   7   5   2   87.89    3.10
  -7   5  -2   87.89    3.30
   7   5   2   88.79    2.90
   8  -5   2   27.00    1.60
   8  -5   2   30.20    1.90
  -8  -5  -2   29.70    1.90
   8   5   2   29.70    1.90
  -8   5  -2   28.60    2.10
   8   5   2   29.30    1.70
   8   5   2   28.70    1.90
  -9  -5  -2    5.40    1.10
   9  -5   2    5.70    1.10
   9   5   2    7.70    1.10
  -9   5  -2    5.40    1.30
   9   5   2    7.30    1.30
   9   5   2    6.30    1.20
  10  -5   2    2.80    0.90
 -10  -5  -2    3.90    1.10
 -10   5  -2    4.00    1.20
  10   5   2    2.90    0.90
  10   5   2    2.20    0.90
  10   5   2    2.80    1.00
 -11  -5  -2    1.90    1.00
  11  -5   2    2.30    1.00
  11   5   2    1.50    0.80
  11   5   2    0.90    0.80
  11   5   2    2.00    1.00
 -11   5  -2    3.60    1.20
 -11  -6   2   30.40    2.20
 -11  -6   2   30.80    2.30
  11  -6  -2   29.20    2.30
  11   6  -2   26.70    2.50
 -11   6   2   31.80    2.40
 -11   6   2   28.20    2.30
 -10  -6   2    1.60    0.90
 -10  -6   2    1.70    0.90
  10  -6  -2    2.40    0.70
  10  -6  -2    1.80    0.80
  10   6  -2    2.40    0.80
  10   6  -2    1.90    0.80
 -10   6   2    4.00    1.10
 -10   6   2    1.00    0.80
  -9  -6   2   16.40    1.80
   9  -6  -2   14.90    1.30
   9  -6  -2   16.80    1.70
  -9  -6   2   14.60    1.60
  -9   6   2   13.40    1.80
   9   6  -2   18.90    1.80
  -9   6   2   15.20    1.70
  -9   6   2   13.40    1.60
   9   6  -2   15.40    1.80
  -8  -6   2    0.40    0.60
  -8  -6   2   -1.00    0.30
   8  -6  -2   -0.10    0.40
   8  -6  -2   -0.30    0.30
  -8   6   2   -0.40    0.50
  -8   6   2    0.30    0.50
   8   6  -2    0.60    0.50
   8   6  -2   -0.60    0.40
  -8   6   2   -0.50    0.40
   7  -6  -2   64.59    2.30
   7  -6  -2   66.79    2.50
  -7  -6   2   66.89    2.60
  -7  -6   2   59.69    2.30
  -7   6   2   61.29    2.60
  -7   6   2   59.39    2.60
   7   6  -2   58.89    2.30
   7   6  -2   60.99    2.50
   7   6  -2   62.49    2.70
  -7   6   2   64.89    2.50
   6  -6  -2    0.60    0.40
  -6  -6   2    0.50    0.40
   6  -6  -2   -0.20    0.30
  -6  -6   2    0.10    0.40
   6   6  -2   -0.30    0.30
   6   6  -2   -0.20    0.30
  -6   6   2   -0.10    0.40
  -6   6   2    0.10    0.30
   6   6  -2    0.10    0.30
  -6   6   2   -0.30    0.40
   5  -6  -2    8.60    0.90
  -5  -6   2    6.50    0.90
   5  -6  -2    8.30    0.90
   5   6  -2    7.70    1.00
  -5   6   2    7.00    0.80
   5   6  -2    6.00    0.80
  -5   6   2    8.30    1.00
   5   6  -2    5.90    0.90
  -5   6   2    5.90    0.90
   5   6  -2    6.70    0.70
  -4  -6   2   17.00    0.80
   4  -6  -2   17.50    1.00
  -4  -6   2   16.80    1.10
   4  -6  -2   18.30    1.00
   4   6  -2   17.70    0.80
   4   6  -2   18.20    1.10
   4   6  -2   16.50    1.20
  -4   6   2   16.20    1.00
  -4   6   2   18.80    1.30
   4   6  -2   17.50    1.20
  -4   6   2   16.70    1.20
   3  -6  -2   98.79    2.40
  -3  -6   2  101.39    2.40
   3  -6  -2  101.79    2.70
  -3  -6   2   94.59    2.70
   3   6  -2  102.59    2.20
  -3   6   2  100.29    3.00
   3   6  -2   96.59    2.70
   3   6  -2   96.79    2.90
   3   6  -2   96.99    2.90
  -3   6   2   96.89    2.50
  -3   6   2   98.89    2.80
   2  -6  -2  179.38    3.90
  -2  -6   2  177.18    3.70
   2  -6  -2  181.28    3.50
  -2  -6   2  176.78    4.00
  -2   6   2  173.48    4.30
  -2   6   2  171.18    3.60
   2   6  -2  177.88    4.10
  -2   6   2  173.48    3.60
  -2   6   2  181.78    4.20
  -2   6   2  174.68    3.30
   2   6  -2  183.18    4.20
   2   6  -2  180.78    4.00
   1  -6  -2  497.25    8.30
  -1  -6   2  490.25    8.70
   1  -6  -2  497.25    8.70
  -1  -6   2  493.25    8.90
  -1   6   2  500.65    8.40
  -1   6   2  489.45    8.20
   1   6  -2  501.45    9.20
   1   6  -2  486.45    8.80
   1   6  -2  502.45    9.00
  -1   6   2  493.75    9.20
  -1   6   2  492.15    9.10
  -1   6   2  476.25    8.20
   0  -6   2    7.50    0.70
   0  -6  -2    8.30    0.60
   0  -6   2    8.70    0.70
   0  -6  -2    6.90    0.50
   0   6  -2    7.60    0.80
   0   6  -2    9.00    0.70
   0   6  -2    7.50    0.80
   0   6   2    8.20    0.90
   0   6   2    8.50    0.90
   0   6   2    8.60    0.70
   1  -6   2    1.40    0.40
   1  -6   2    0.40    0.30
  -1  -6  -2    1.70    0.30
   1  -6   2    1.10    0.30
   1  -6   2    1.30    0.20
  -1  -6  -2    1.00    0.30
  -1   6  -2    0.60    0.30
  -1   6  -2    1.40    0.40
   1   6   2    1.10    0.30
   1   6   2    1.30    0.40
  -1   6  -2    1.10    0.40
   1   6   2    1.40    0.40
  -2  -6  -2  140.79    3.30
   2  -6   2  131.69    3.30
   2  -6   2  136.29    2.80
  -2  -6  -2  135.39    2.80
  -2   6  -2  139.39    3.00
   2   6   2  130.09    3.40
   2   6   2  135.29    3.60
   2   6   2  135.39    3.00
  -2   6  -2  130.99    3.30
   2   6   2  132.29    2.60
  -2   6  -2  130.09    3.60
  -2   6  -2  138.89    3.40
   2   6   2  134.09    2.60
  -3  -6  -2    1.30    0.40
   3  -6   2    1.70    0.40
   3  -6   2    1.50    0.40
  -3  -6  -2    1.10    0.20
   3   6   2    1.20    0.30
   3   6   2    1.00    0.40
  -3   6  -2    1.50    0.40
   3   6   2    0.70    0.30
  -3   6  -2    1.90    0.60
  -3   6  -2    1.30    0.40
   3   6   2    0.70    0.30
  -3   6  -2    0.60    0.40
   3   6   2    1.10    0.40
  -4  -6  -2  223.18    5.00
   4  -6   2  222.08    5.10
   4  -6   2  237.08    4.80
  -4  -6  -2  230.08    4.90
  -4   6  -2  238.58    5.30
   4   6   2  223.58    4.50
  -4   6  -2  222.88    5.50
   4   6   2  228.68    5.40
  -4   6  -2  230.38    4.50
   4   6   2  229.78    4.90
  -4   6  -2  234.28    5.00
  -5  -6  -2   14.40    1.10
   5  -6   2   15.20    1.10
   5  -6   2   14.10    1.00
  -5  -6  -2   13.30    1.00
   5   6   2   11.90    0.90
  -5   6  -2   13.50    1.10
   5   6   2   14.40    1.40
  -5   6  -2   12.50    1.40
   5   6   2   11.90    1.00
  -5   6  -2   13.30    1.30
   6  -6   2   30.60    1.70
  -6  -6  -2   31.10    1.60
   6  -6   2   30.30    1.70
  -6  -6  -2   34.70    1.80
  -6   6  -2   35.30    2.00
   6   6   2   31.70    1.70
  -6   6  -2   33.20    1.90
   6   6   2   31.60    1.50
   6   6   2   29.30    1.80
  -6   6  -2   31.40    1.60
  -7  -6  -2    1.20    0.70
   7  -6   2    3.50    0.80
  -7  -6  -2    2.50    0.70
   7  -6   2    1.60    0.60
  -7   6  -2    5.00    1.10
   7   6   2    3.30    0.80
   7   6   2    2.20    0.60
   7   6   2    2.10    0.80
  -8  -6  -2   38.40    2.30
   8  -6   2   39.10    2.00
   8  -6   2   39.10    2.20
  -8   6  -2   40.60    2.50
   8   6   2   41.00    2.40
   8   6   2   40.00    2.00
   8   6   2   41.20    2.20
  -9  -6  -2   11.00    1.50
   9  -6   2   12.60    1.40
   9  -6   2   14.70    1.70
  -9   6  -2   13.90    1.80
   9   6   2   12.30    1.40
   9   6   2   12.80    1.60
   9   6   2   12.20    1.60
  10  -6   2    2.10    0.90
 -10  -6  -2    1.90    1.00
  10   6   2    0.90    0.70
 -10   6  -2   -0.80    0.60
  10   6   2   -0.40    0.60
  10   6   2   -0.50    0.60
  11  -7  -2   41.30    2.60
 -11  -7   2   42.20    2.70
 -11  -7   2   46.10    2.80
  11   7  -2   44.00    2.90
 -11   7   2   51.19    3.00
 -11   7   2   39.30    2.90
  10  -7  -2    0.30    0.60
 -10  -7   2   -0.50    0.70
  10  -7  -2    1.00    0.70
 -10  -7   2   -0.10    0.80
  10   7  -2    1.40    0.80
 -10   7   2    0.20    0.80
  10   7  -2    0.30    0.70
 -10   7   2    0.50    0.70
  -9  -7   2   86.09    3.50
   9  -7  -2   90.09    3.40
   9  -7  -2   92.69    3.20
  -9  -7   2   88.79    3.40
   9   7  -2   93.09    3.50
   9   7  -2   88.69    3.70
  -9   7   2   96.59    3.70
  -9   7   2   99.39    3.70
  -9   7   2   86.39    3.60
  -8  -7   2   11.50    1.40
   8  -7  -2    9.80    1.30
   8  -7  -2   15.30    1.30
  -8  -7   2   10.00    1.30
   8   7  -2   11.90    1.40
  -8   7   2   12.00    1.50
  -8   7   2   13.10    1.60
   8   7  -2    9.90    1.40
  -8   7   2    8.80    1.30
   7  -7  -2   19.20    1.40
  -7  -7   2   20.30    1.40
  -7  -7   2   19.50    1.60
   7  -7  -2   20.10    1.40
  -7   7   2   16.00    1.60
  -7   7   2   16.70    1.70
  -7   7   2   20.40    1.50
   7   7  -2   14.70    1.60
   7   7  -2   20.30    1.50
  -6  -7   2   82.39    2.90
   6  -7  -2   84.39    2.80
   6  -7  -2   79.69    2.70
  -6  -7   2   86.99    2.80
  -6   7   2   78.49    3.00
  -6   7   2   80.69    2.80
   6   7  -2   76.79    3.00
  -6   7   2   81.49    3.10
   6   7  -2   76.89    2.80
   5  -7  -2    2.00    0.50
  -5  -7   2    3.70    0.70
   5  -7  -2    3.60    0.70
  -5   7   2    1.80    0.50
  -5   7   2    3.00    0.70
   5   7  -2    2.20    0.70
   5   7  -2    3.00    0.60
  -5   7   2    3.20    0.70
   5   7  -2    2.30    0.70
   4  -7  -2   35.50    1.60
   4  -7  -2   39.60    1.50
  -4  -7   2   40.00    1.80
  -4  -7   2   39.50    1.70
   4   7  -2   34.50    1.60
   4   7  -2   36.90    1.80
  -4   7   2   35.90    1.80
  -4   7   2   37.10    1.90
   4   7  -2   39.20    1.90
  -4   7   2   37.70    1.60
   3  -7  -2   13.50    0.80
   3  -7  -2   12.80    0.90
  -3  -7   2   14.10    0.80
  -3  -7   2   11.40    1.00
   3   7  -2   14.00    1.00
  -3   7   2   13.60    0.90
   3   7  -2   12.50    1.10
  -3   7   2   12.20    1.30
  -3   7   2   12.40    1.10
   3   7  -2   13.10    1.10
  -2  -7   2    5.30    0.60
   2  -7  -2    6.00    0.50
  -2  -7   2    5.40    0.80
   2  -7  -2    4.90    0.60
   2   7  -2    6.50    0.90
  -2   7   2    3.40    0.70
   2   7  -2    6.00    0.90
  -2   7   2    4.40    0.80
   2   7  -2    5.10    0.70
  -2   7   2    5.30    0.60
   1  -7  -2  170.08    3.80
   1  -7  -2  175.38    3.40
  -1  -7   2  173.48    3.90
  -1  -7   2  163.58    3.90
  -1   7   2  168.08    3.40
   1   7  -2  167.98    4.10
   1   7  -2  172.98    4.00
   1   7  -2  175.88    4.30
  -1   7   2  170.68    4.30
  -1   7   2  173.78    4.30
  -1   7   2  169.68    3.40
  -1   7   2  173.38    3.60
   0  -7   2   64.99    2.00
   0  -7   2   60.09    2.00
   0  -7  -2   63.29    1.60
   0  -7  -2   61.69    1.90
   0   7  -2   58.49    2.00
   0   7   2   60.29    1.50
   0   7   2   59.19    1.90
   0   7   2   62.49    1.60
   0   7  -2   57.79    2.00
   0   7  -2   63.19    2.30
   0   7   2   61.89    2.30
   0   7   2   60.09    2.20
   1  -7   2    5.40    0.70
  -1  -7  -2    6.10    0.70
  -1  -7  -2    5.50    0.60
   1  -7   2    4.70    0.60
   1   7   2    6.10    0.60
  -1   7  -2    6.30    0.90
   1   7   2    6.00    0.40
   1   7   2    5.70    0.80
  -1   7  -2    6.20    0.70
   1   7   2    5.70    0.70
   1   7   2    6.00    0.40
  -1   7  -2    5.70    0.70
   2  -7   2   12.40    0.90
   2  -7   2   13.10    1.00
  -2  -7  -2   13.10    1.00
  -2  -7  -2   12.20    0.70
   2   7   2   11.70    0.60
   2   7   2   12.40    1.20
  -2   7  -2   10.00    1.00
  -2   7  -2   13.00    0.80
   2   7   2   11.10    0.60
   2   7   2   12.80    1.10
   2   7   2   11.20    0.80
  -2   7  -2   12.70    1.00
  -2   7  -2   12.60    1.30
  -3  -7  -2   25.00    1.00
   3  -7   2   27.00    1.40
   3  -7   2   27.90    1.40
  -3  -7  -2   23.80    1.30
   3   7   2   22.40    1.40
   3   7   2   23.60    1.00
  -3   7  -2   23.20    1.40
  -3   7  -2   24.60    1.10
   3   7   2   23.60    1.50
   3   7   2   24.10    1.20
  -3   7  -2   21.80    1.50
  -3   7  -2   23.80    1.40
  -4  -7  -2  104.39    3.00
   4  -7   2  103.19    2.80
   4  -7   2  107.89    3.20
  -4   7  -2  105.69    3.50
   4   7   2  109.49    3.40
  -4   7  -2  110.99    3.30
   4   7   2  107.19    2.90
   4   7   2  108.79    3.50
   4   7   2  105.09    2.60
  -4   7  -2  105.39    3.10
  -5  -7  -2  139.79    3.70
  -5  -7  -2  132.49    3.80
   5  -7   2  135.69    3.50
   5  -7   2  138.89    3.80
  -5   7  -2  132.29    3.90
   5   7   2  139.49    4.20
  -5   7  -2  136.89    4.20
   5   7   2  135.19    3.60
   5   7   2  131.09    3.30
  -5   7  -2  135.09    3.70
  -6  -7  -2   36.40    1.90
  -6  -7  -2   36.40    1.80
   6  -7   2   35.50    1.90
   6  -7   2   38.20    1.80
   6   7   2   33.80    1.60
   6   7   2   35.70    1.80
   6   7   2   34.30    2.10
  -6   7  -2   32.30    2.10
  -6   7  -2   37.00    2.00
  -6   7  -2   32.20    1.80
   7  -7   2   11.40    1.30
  -7  -7  -2   13.50    1.50
  -7  -7  -2   15.60    1.30
   7  -7   2   15.90    1.30
   7   7   2   15.20    1.20
   7   7   2   14.10    1.70
  -7   7  -2    9.80    1.40
   7   7   2   13.30    1.40
   8  -7   2   60.89    2.60
  -8  -7  -2   59.39    2.80
   8  -7   2   54.19    2.60
   8   7   2   61.89    3.10
  -8   7  -2   59.69    3.00
   8   7   2   60.89    2.50
  -9  -7  -2    0.10    0.80
   9  -7   2    1.10    0.70
   9  -7   2    0.80    0.70
  -9   7  -2    2.00    0.90
   9   7   2   -0.20    0.70
   9   7   2    1.30    0.60
 -10  -7  -2    1.40    1.00
  10  -7   2    0.10    0.70
 -10   7  -2    0.80    0.90
  10   7   2    0.90    0.90
  10   7   2    0.50    0.60
 -10  -8   2    3.90    1.20
  10  -8  -2    5.20    1.10
  10  -8  -2    4.20    0.90
 -10  -8   2    2.90    1.10
 -10   8   2    3.50    1.20
  10   8  -2    3.60    1.10
 -10   8   2    3.20    1.10
  10   8  -2    2.30    0.90
   9  -8  -2   24.70    1.90
   9  -8  -2   24.40    1.80
  -9  -8   2   22.70    2.20
  -9  -8   2   21.10    1.80
  -9   8   2   19.90    2.10
   9   8  -2   23.30    2.30
  -9   8   2   24.00    2.00
   9   8  -2   23.60    1.80
  -9   8   2   25.00    2.10
   8  -8  -2    4.20    0.90
  -8  -8   2    5.20    1.10
   8  -8  -2    4.50    0.90
  -8  -8   2    4.40    1.00
  -8   8   2    3.40    0.90
  -8   8   2    3.00    0.90
  -8   8   2    3.60    1.00
   8   8  -2    5.60    1.00
   8   8  -2    7.30    1.30
   7  -8  -2   91.19    3.10
  -7  -8   2   93.39    3.20
   7  -8  -2   87.99    3.10
  -7  -8   2   94.79    3.50
   7   8  -2   95.69    3.30
  -7   8   2   90.09    3.50
   7   8  -2   97.69    3.70
  -7   8   2   97.59    3.40
  -7   8   2   91.19    3.50
   6  -8  -2    0.30    0.40
  -6  -8   2    0.10    0.50
   6  -8  -2    0.80    0.50
   6   8  -2    0.60    0.60
  -6   8   2    0.30    0.60
  -6   8   2   -0.20    0.40
  -6   8   2    0.40    0.40
   6   8  -2    0.20    0.40
   6   8  -2    0.80    0.60
  -5  -8   2   77.29    2.80
   5  -8  -2   75.39    2.70
   5  -8  -2   76.49    2.40
  -5   8   2   71.99    3.00
   5   8  -2   78.99    2.70
  -5   8   2   76.29    2.60
   5   8  -2   77.59    3.00
  -5   8   2   75.19    2.90
   5   8  -2   78.39    3.00
   4  -8  -2    0.10    0.30
   4  -8  -2    0.00    0.30
  -4  -8   2    0.10    0.40
  -4   8   2    0.10    0.40
  -4   8   2    0.20    0.30
   4   8  -2    1.10    0.50
  -4   8   2    0.20    0.40
   4   8  -2    0.00    0.30
   4   8  -2    0.40    0.50
   3  -8  -2   38.20    1.70
  -3  -8   2   42.70    1.60
  -3  -8   2   38.70    1.80
   3  -8  -2   41.00    1.40
  -3   8   2   39.40    1.60
  -3   8   2   35.90    1.90
   3   8  -2   41.30    1.80
   3   8  -2   42.40    2.00
  -3   8   2   39.90    2.00
   3   8  -2   43.00    2.00
   2  -8  -2    1.10    0.40
  -2  -8   2    1.30    0.40
  -2  -8   2    0.90    0.50
   2  -8  -2    1.30    0.40
   2   8  -2    0.20    0.40
   2   8  -2    1.10    0.40
  -2   8   2    0.50    0.40
   2   8  -2    0.50    0.40
  -2   8   2    0.60    0.40
  -2   8   2    0.50    0.30
   1  -8  -2   15.20    1.00
  -1  -8   2   16.90    1.10
  -1  -8   2   14.80    1.10
   1   8  -2   13.70    1.10
  -1   8   2   13.60    1.20
  -1   8   2   14.50    0.90
   1   8  -2   13.80    1.20
   1   8  -2   15.00    1.00
  -1   8   2   14.60    0.80
  -1   8   2   14.20    1.20
   0  -8   2    1.20    0.50
   0  -8   2    1.70    0.50
   0  -8  -2    1.40    0.40
   0   8  -2    1.20    0.40
   0   8  -2    1.10    0.60
   0   8   2    1.20    0.30
   0   8   2    1.50    0.60
   0   8   2    1.80    0.60
   0   8   2    1.30    0.40
   0   8  -2    1.30    0.50
  -1  -8  -2    2.00    0.40
  -1  -8  -2    1.90    0.50
   1  -8   2    2.40    0.50
   1  -8   2    1.40    0.40
  -1   8  -2    1.80    0.60
   1   8   2    1.30    0.30
  -1   8  -2    1.60    0.50
  -1   8  -2    1.70    0.50
   1   8   2    0.90    0.50
   1   8   2    1.10    0.50
   2  -8   2   23.80    1.30
  -2  -8  -2   25.50    1.10
   2  -8   2   23.40    1.40
  -2  -8  -2   27.40    1.50
  -2   8  -2   25.30    1.20
  -2   8  -2   30.10    1.80
   2   8   2   27.00    1.00
   2   8   2   28.10    1.70
  -2   8  -2   28.70    1.50
   2   8   2   26.30    1.50
   3  -8   2  101.19    3.20
  -3  -8  -2  106.29    3.10
  -3   8  -2  105.39    3.20
   3   8   2  106.69    3.50
  -3   8  -2   99.69    3.50
   3   8   2  108.09    3.40
   3   8   2  106.39    2.60
  -3   8  -2  107.59    3.30
  -4  -8  -2  555.94   10.40
   4  -8   2  530.75   10.60
   4   8   2  550.54    9.80
  -4   8  -2  567.44   10.80
  -4   8  -2  572.24   11.30
   4   8   2  554.44   11.10
  -4   8  -2  554.34   10.60
   4   8   2  541.75   10.90
   5  -8   2    0.00    0.40
  -5  -8  -2    1.00    0.60
  -5  -8  -2    0.40    0.50
  -5   8  -2    0.30    0.50
  -5   8  -2    0.20    0.50
   5   8   2    0.10    0.50
   5   8   2    0.30    0.30
  -5   8  -2   -0.30    0.50
  -6  -8  -2   16.20    1.60
   6  -8   2   19.40    1.50
  -6  -8  -2   20.40    1.50
  -6   8  -2   18.20    1.40
  -6   8  -2   20.40    1.60
   6   8   2   21.70    1.30
   6   8   2   16.20    1.70
  -6   8  -2   16.50    1.80
  -7  -8  -2    9.40    1.30
   7  -8   2    9.70    1.30
  -7  -8  -2    8.70    1.30
  -7   8  -2    6.40    1.30
   7   8   2    8.20    1.40
   7   8   2   10.10    1.20
  -8  -8  -2   22.80    1.90
   8  -8   2   22.50    1.70
   8   8   2   25.30    2.40
  -8   8  -2   23.20    2.30
   8   8   2   22.70    1.60
   9  -8   2    6.50    1.20
  -9  -8  -2    6.50    1.40
   9   8   2    6.50    1.10
  -9   8  -2    4.40    1.30
   9   8   2    5.20    1.30
  -9  -9   2   14.90    1.80
   9  -9  -2   14.90    1.60
  -9  -9   2   11.60    1.60
  -9   9   2   11.60    1.70
  -9   9   2   13.90    1.80
   9   9  -2   13.90    2.00
  -9   9   2   13.40    1.80
   9   9  -2   15.30    1.80
  -8  -9   2    0.10    0.60
   8  -9  -2    0.70    0.60
  -8  -9   2   -0.10    0.70
   8   9  -2    0.20    0.60
  -8   9   2    0.10    0.60
   8   9  -2    0.30    0.60
  -8   9   2    0.30    0.60
  -8   9   2   -0.30    0.60
  -7  -9   2    5.30    1.10
  -7  -9   2    4.70    1.00
   7  -9  -2    5.60    1.00
  -7   9   2    5.60    1.00
   7   9  -2    5.30    1.20
   7   9  -2    5.90    1.10
  -7   9   2    5.70    1.10
  -7   9   2    6.40    1.20
   6  -9  -2    6.10    1.00
  -6  -9   2    3.50    0.90
   6   9  -2    6.00    0.90
  -6   9   2    4.60    1.00
   6   9  -2    7.30    1.30
  -6   9   2    7.10    1.10
  -6   9   2    5.30    1.10
   6   9  -2    7.20    1.20
   5  -9  -2   28.20    1.70
  -5  -9   2   26.50    1.70
   5   9  -2   29.20    1.90
   5   9  -2   26.40    1.60
  -5   9   2   27.60    1.90
  -5   9   2   28.50    1.60
   5   9  -2   24.20    1.80
  -5   9   2   31.90    2.00
  -4  -9   2   62.49    2.60
   4  -9  -2   64.69    2.50
  -4   9   2   64.99    2.40
   4   9  -2   64.19    2.70
   4   9  -2   68.69    2.90
  -4   9   2   63.59    2.80
   4   9  -2   67.19    2.50
  -4   9   2   65.69    2.80
   3  -9  -2   78.29    2.70
  -3  -9   2   77.29    2.80
  -3  -9   2   79.49    2.40
  -3   9   2   78.89    2.50
   3   9  -2   79.39    3.00
  -3   9   2   76.99    3.00
   3   9  -2   78.79    3.00
   3   9  -2   79.49    2.70
  -3   9   2   78.09    3.00
  -2  -9   2   43.90    2.00
  -2  -9   2   45.50    1.80
   2  -9  -2   41.60    1.80
   2   9  -2   43.40    2.20
  -2   9   2   46.30    1.70
  -2   9   2   43.70    2.20
   2   9  -2   44.70    2.10
  -2   9   2   43.70    2.20
   2   9  -2   45.90    1.90
  -1  -9   2    5.10    0.80
   1  -9  -2    4.80    0.70
  -1  -9   2    4.90    0.80
  -1   9   2    7.70    1.10
  -1   9   2    5.50    0.70
   1   9  -2    5.60    1.00
   1   9  -2    6.00    0.80
   1   9  -2    5.70    0.90
  -1   9   2    5.30    0.90
   0  -9  -2    7.60    0.90
   0  -9  -2    7.20    0.90
   0  -9   2    6.90    0.90
   0  -9   2    7.90    0.90
   0   9  -2    6.20    1.00
   0   9  -2    6.70    0.90
   0   9   2    7.50    1.10
   0   9   2    7.40    0.70
   0   9   2    7.50    0.90
   0   9  -2    6.60    0.90
  -1  -9  -2   28.00    1.30
   1  -9   2   27.50    1.50
   1  -9   2   25.30    1.50
  -1  -9  -2   26.30    1.50
  -1   9  -2   27.00    1.50
  -1   9  -2   29.00    1.50
  -1   9  -2   24.20    1.70
   1   9   2   24.10    1.60
   1   9   2   27.60    1.10
   1   9   2   27.60    1.50
  -2  -9  -2  311.37    6.00
   2  -9   2  308.37    6.60
   2  -9   2  310.67    6.70
  -2  -9  -2  308.17    6.60
  -2   9  -2  314.27    7.30
   2   9   2  314.87    6.80
   2   9   2  304.27    7.10
  -2   9  -2  308.17    6.70
   2   9   2  305.27    5.90
   3  -9   2  124.69    3.50
  -3  -9  -2  124.39    3.60
   3  -9   2  115.19    3.60
   3   9   2  118.49    4.00
  -3   9  -2  127.09    3.70
  -3   9  -2  119.39    4.00
   3   9   2  122.39    3.00
   3   9   2  129.29    3.90
  -4  -9  -2    0.70    0.50
   4  -9   2    1.80    0.60
   4   9   2    1.30    0.70
  -4   9  -2    0.30    0.50
  -4   9  -2    0.60    0.60
  -4   9  -2    1.40    0.70
   4   9   2    0.20    0.30
   4   9   2    1.30    0.60
  -5  -9  -2   10.30    1.30
   5  -9   2    9.70    1.20
  -5  -9  -2   13.30    1.50
  -5   9  -2   10.60    1.60
   5   9   2   10.80    1.00
  -5   9  -2   12.70    1.50
  -5   9  -2   11.40    1.30
   5   9   2   10.60    1.40
  -6  -9  -2   12.00    1.40
   6  -9   2   10.80    1.30
  -6  -9  -2   11.10    1.40
  -6   9  -2    9.70    1.40
  -6   9  -2    8.60    1.40
  -6   9  -2    9.60    1.30
   6   9   2    9.40    1.10
   6   9   2   12.00    1.60
  -7  -9  -2    3.10    1.00
   7  -9   2    1.00    0.60
  -7  -9  -2    1.20    0.70
  -7   9  -2    1.30    0.90
   7   9   2    1.90    0.90
   7   9   2    1.00    0.50
   8  -9   2    1.10    0.70
  -8  -9  -2   -0.70    0.70
   8   9   2   -0.80    0.40
   8   9   2    0.50    0.70
  -8   9  -2    0.70    0.80
   9  -9   2    2.80    0.90
  -9  -9  -2    1.40    1.00
  -9   9  -2    2.20    1.20
   9   9   2    3.00    1.50
   9   9   2    1.40    0.70
  -9 -10   2    3.80    1.20
   9 -10  -2    2.40    0.90
  -9 -10   2    2.70    1.00
   9  10  -2    3.40    1.00
  -9  10   2    1.20    0.80
  -9  10   2    0.80    0.90
  -9  10   2    1.40    0.90
  -8 -10   2    3.00    1.00
  -8 -10   2    3.70    1.00
   8 -10  -2    2.30    0.80
  -8  10   2    2.20    0.90
  -8  10   2    0.80    0.80
  -8  10   2    3.50    1.00
   8  10  -2    2.10    0.80
   8  10  -2    2.10    1.00
  -7 -10   2    8.20    1.30
   7 -10  -2    9.20    1.30
  -7 -10   2   10.10    1.40
   7  10  -2    8.50    1.50
   7  10  -2    9.90    1.30
  -7  10   2    9.10    1.40
  -7  10   2    7.60    1.20
  -7  10   2    7.90    1.40
  -6 -10   2    2.70    0.90
   6 -10  -2    2.80    0.80
   6  10  -2    3.60    0.80
  -6  10   2    2.30    0.80
  -6  10   2    3.10    0.90
  -6  10   2    4.70    1.00
   6  10  -2    2.20    0.90
   6  10  -2    3.60    1.00
  -5 -10   2   27.10    1.90
   5 -10  -2   22.80    1.60
   5  10  -2   23.40    1.60
   5  10  -2   22.80    1.80
  -5  10   2   22.40    1.60
  -5  10   2   23.30    1.80
   5  10  -2   23.20    1.80
  -5  10   2   24.20    1.90
   4 -10  -2   15.70    1.30
  -4 -10   2   14.50    1.50
  -4  10   2   15.80    1.20
  -4  10   2   14.50    1.70
   4  10  -2   15.00    1.50
  -4  10   2   16.30    1.70
   4  10  -2   16.90    1.80
   4  10  -2   18.80    1.90
   3 -10  -2   77.29    2.80
  -3 -10   2   77.69    3.00
   3  10  -2   75.09    3.00
  -3  10   2   80.99    3.30
   3  10  -2   77.39    2.80
  -3  10   2   82.19    3.30
  -3  10   2   83.79    2.70
   3  10  -2   77.59    3.20
  -2 -10   2    6.60    1.00
   2 -10  -2    9.80    1.20
  -2 -10   2    5.60    0.80
  -2  10   2    5.80    0.80
   2  10  -2    5.70    1.10
  -2  10   2    6.10    1.10
   2  10  -2    4.20    0.90
   2  10  -2    6.90    1.00
  -2  10   2    5.40    1.10
   1 -10  -2   68.69    2.50
  -1 -10   2   66.59    2.60
  -1 -10   2   69.79    2.50
  -1  10   2   67.89    2.90
   1  10  -2   77.19    2.70
   1  10  -2   68.99    2.60
   1  10  -2   71.39    3.00
  -1  10   2   67.99    2.20
  -1  10   2   69.29    2.90
   0 -10  -2   17.30    1.20
   0 -10   2   16.70    1.30
   0 -10   2   18.70    1.40
   0 -10  -2   18.40    1.40
   0  10  -2   15.80    1.30
   0  10  -2   17.70    1.30
   0  10   2   16.20    1.00
   0  10   2   17.70    1.80
   0  10  -2   19.20    1.60
  -1 -10  -2    4.90    0.90
   1 -10   2    2.90    0.70
   1 -10   2    3.70    0.80
  -1 -10  -2    3.70    0.70
   1  10   2    2.30    0.70
   1  10   2    3.00    0.90
  -1  10  -2    2.00    0.60
  -1  10  -2    2.00    0.70
   1  10   2    3.30    0.60
   2 -10   2  105.69    3.30
   2 -10   2  112.49    3.50
  -2 -10  -2  104.29    3.40
   2  10   2  109.89    2.80
  -2  10  -2  109.49    3.90
   2  10   2  109.29    3.50
   2  10   2  112.09    3.90
  -2  10  -2  109.49    3.50
   3 -10   2  102.09    3.50
  -3 -10  -2  101.69    3.40
   3 -10   2  108.49    3.30
  -3  10  -2  105.39    3.50
   3  10   2  105.39    3.60
  -3  10  -2  107.79    3.90
   3  10   2  103.09    3.80
   3  10   2  105.79    2.80
   4 -10   2   73.39    2.90
  -4 -10  -2   78.79    2.90
   4 -10   2   68.99    2.60
   4  10   2   72.29    3.20
  -4  10  -2   76.19    3.30
   4  10   2   75.29    3.20
  -4  10  -2   77.29    3.00
   4  10   2   71.79    2.30
  -5 -10  -2   26.20    1.80
   5 -10   2   26.30    1.90
  -5 -10  -2   32.40    2.00
   5  10   2   29.10    2.10
  -5  10  -2   27.50    1.90
  -5  10  -2   33.00    2.00
   5  10   2   26.90    1.50
   5  10   2   31.20    2.20
  -5  10  -2   29.20    2.20
   6 -10   2    0.60    0.60
  -6 -10  -2   -0.30    0.60
  -6 -10  -2   -0.50    0.60
   6  10   2    0.50    0.70
  -6  10  -2    0.50    0.70
   6  10   2    0.10    0.40
  -7 -10  -2   -0.30    0.60
   7 -10   2   -0.60    0.50
  -7 -10  -2    0.40    0.70
   7  10   2    0.80    0.70
  -7  10  -2   -0.10    0.70
   7  10   2    0.10    0.40
  -8 -10  -2    0.60    0.90
   8 -10   2    1.20    0.80
   8  10   2    0.70    0.80
   8  10   2    1.10    0.60
  -8  10  -2    0.60    0.90
  -8 -11   2    2.20    1.00
   8 -11  -2    1.20    0.90
  -8 -11   2    0.90    0.90
   8  11  -2    1.40    0.70
  -8  11   2    1.40    0.90
  -8  11   2    2.00    0.80
  -8  11   2    1.70    0.90
   7 -11  -2    1.50    0.70
  -7 -11   2    0.40    0.80
  -7 -11   2    0.90    0.70
  -7  11   2    1.10    0.80
  -7  11   2    1.70    0.80
   7  11  -2    0.00    0.60
  -7  11   2    0.60    0.80
   7  11  -2    1.10    0.80
  -6 -11   2   22.90    1.90
   6 -11  -2   22.80    1.80
  -6  11   2   19.60    2.10
   6  11  -2   22.50    2.20
   6  11  -2   22.20    2.30
   6  11  -2   20.90    1.70
  -6  11   2   24.10    2.00
  -6  11   2   23.90    1.80
  -5 -11   2    6.30    1.20
   5 -11  -2    6.70    1.10
   5  11  -2    6.00    1.20
  -5  11   2    6.60    1.10
  -5  11   2    7.20    1.30
   5  11  -2    7.40    1.20
  -5  11   2    7.40    1.30
   5  11  -2    9.10    1.40
   4 -11  -2   -0.20    0.50
  -4 -11   2   -0.10    0.50
  -4  11   2    1.40    0.70
  -4  11   2   -0.10    0.40
   4  11  -2    0.00    0.40
  -4  11   2   -0.60    0.50
   4  11  -2   -0.60    0.50
   4  11  -2    0.30    0.50
   3 -11  -2   -0.30    0.40
  -3 -11   2    0.30    0.60
   3  11  -2   -0.30    0.50
  -3  11   2   -0.60    0.40
   3  11  -2   -0.10    0.50
   3  11  -2   -0.50    0.40
  -3  11   2    0.60    0.50
  -3  11   2    0.00    0.40
  -2 -11   2    4.80    0.90
   2 -11  -2    4.80    0.90
  -2 -11   2    5.50    1.00
   2  11  -2    5.80    1.20
  -2  11   2    6.10    1.10
  -2  11   2    5.30    0.80
  -2  11   2    5.40    1.10
   2  11  -2    7.20    1.10
   2  11  -2    3.60    0.90
   1 -11  -2   13.20    1.50
   1 -11  -2   11.60    1.30
  -1 -11   2    7.80    1.10
  -1 -11   2    8.20    1.10
  -1  11   2    9.70    1.40
   1  11  -2   10.20    1.50
  -1  11   2   10.80    1.10
   1  11  -2    6.20    1.00
   1  11  -2   12.10    1.30
   0 -11   2   15.30    1.30
   0 -11  -2   14.00    1.50
   0 -11  -2   16.50    1.30
   0 -11   2   15.20    1.60
   0  11  -2   16.50    1.40
   0  11   2   15.60    1.10
   0  11   2   19.40    2.00
   0  11  -2   16.80    1.80
   1 -11   2   23.80    1.60
  -1 -11  -2   23.10    1.70
   1 -11   2   22.10    1.60
  -1 -11  -2   24.00    1.40
  -1  11  -2   20.60    1.50
   1  11   2   24.60    1.90
  -1  11  -2   25.20    1.90
   1  11   2   22.00    1.20
   2 -11   2   60.49    2.60
  -2 -11  -2   64.19    2.70
   2 -11   2   58.59    2.50
   2  11   2   60.99    3.00
   2  11   2   62.09    2.70
  -2  11  -2   65.69    2.70
   2  11   2   61.79    2.10
  -2  11  -2   63.99    3.10
   3 -11   2    8.30    1.20
  -3 -11  -2    8.70    1.30
   3 -11   2   10.30    1.30
   3  11   2    7.40    0.90
   3  11   2    6.40    1.20
  -3  11  -2   10.00    1.60
  -3  11  -2   10.60    1.30
   3  11   2    9.00    1.40
   4 -11   2   55.89    2.60
   4 -11   2   58.79    2.50
  -4 -11  -2   57.89    2.60
   4  11   2   54.79    2.80
   4  11   2   53.49    2.90
   4  11   2   56.99    2.10
  -4  11  -2   63.49    3.20
  -4  11  -2   57.89    2.70
  -5 -11  -2   17.40    1.80
   5 -11   2   18.30    1.50
   5 -11   2   19.40    1.90
  -5 -11  -2   20.00    1.90
   5  11   2   17.70    1.30
  -5  11  -2   19.30    2.20
   5  11   2   17.20    2.00
  -5  11  -2   16.20    1.80
   5  11   2   20.90    2.20
  -6 -11  -2    0.80    0.80
  -6 -11  -2   -0.50    0.60
   6 -11   2    0.60    0.70
  -6  11  -2    0.30    0.80
   6  11   2    1.00    0.50
   6  11   2    0.20    0.80
   7 -11   2    3.70    1.10
  -7 -11  -2    5.20    1.30
  -7 -11  -2    4.80    1.20
  -7  11  -2    4.10    1.30
   7  11   2    4.30    0.80
   7  11   2    5.00    1.30
  -7 -12   2    0.50    0.80
  -7  12   2    0.20    0.70
   7  12  -2    0.40    0.60
  -7  12   2    0.40    0.80
  -6 -12   2   18.70    2.10
   6 -12  -2   21.60    1.90
  -6  12   2   21.60    2.00
   6  12  -2   20.30    2.20
   6  12  -2   22.50    2.40
  -6  12   2   20.30    2.30
   6  12  -2   17.00    1.90
  -6  12   2   19.20    2.20
   5 -12  -2   18.30    1.80
  -5 -12   2   20.10    2.10
  -5  12   2   18.00    1.80
   5  12  -2   16.00    1.90
   5  12  -2   16.30    2.00
   5  12  -2   21.30    1.70
  -5  12   2   20.90    2.30
  -5  12   2   18.70    2.10
  -4 -12   2    1.00    0.80
   4 -12  -2    0.10    0.60
   4  12  -2    1.20    0.70
   4  12  -2    0.50    0.50
  -4  12   2    2.70    1.00
   4  12  -2    0.10    0.70
  -4  12   2    0.60    0.60
  -4  12   2    2.00    0.70
  -3 -12   2   19.10    1.90
   3 -12  -2   20.30    1.60
  -3  12   2   21.20    2.30
   3  12  -2   20.80    2.20
   3  12  -2   16.80    1.80
  -3  12   2   20.70    1.50
  -3  12   2   19.80    2.10
   3  12  -2   19.20    1.60
   2 -12  -2   47.70    2.40
  -2 -12   2   44.50    2.40
   2 -12  -2   47.30    2.30
  -2  12   2   49.20    2.80
  -2  12   2   48.10    2.10
   2  12  -2   45.00    2.70
  -2  12   2   48.90    2.70
   2  12  -2   46.30    2.30
   2  12  -2   45.00    2.40
  -1 -12   2   20.50    1.50
   1 -12  -2   20.20    1.60
  -1 -12   2   17.50    1.80
   1 -12  -2   19.10    1.50
   1  12  -2   20.10    2.10
  -1  12   2   21.00    2.10
   1  12  -2   20.40    1.60
  -1  12   2   15.40    1.20
   0 -12  -2   17.60    1.40
   0 -12   2   18.10    1.60
   0 -12  -2   16.80    1.70
   0 -12   2   19.00    1.80
   0  12  -2   19.80    1.50
   0  12   2   15.90    1.90
   0  12  -2   16.90    1.90
   0  12   2   14.20    1.10
   1 -12   2   -0.20    0.50
   1 -12   2    1.30    0.70
  -1 -12  -2    0.70    0.60
   1  12   2    0.80    0.40
  -1  12  -2    0.10    0.50
   1  12   2    0.80    0.70
  -1  12  -2    0.20    0.60
   2 -12   2    0.90    0.60
   2 -12   2    1.80    0.80
  -2 -12  -2    2.00    0.80
   2  12   2    1.00    0.50
  -2  12  -2    1.60    0.70
   2  12   2    1.30    0.80
  -2  12  -2    1.40    0.80
   3 -12   2   23.60    1.70
   3 -12   2   20.30    1.70
  -3 -12  -2   20.10    1.70
  -3  12  -2   26.70    1.90
  -3  12  -2   20.60    2.20
   3  12   2   21.30    1.30
   3  12   2   22.20    2.20
   3  12   2   22.90    1.90
  -4 -12  -2    0.70    0.70
   4 -12   2    1.20    0.60
   4 -12   2   -0.10    0.60
   4  12   2    0.10    0.40
   4  12   2    0.50    0.70
  -4  12  -2    2.40    1.00
   4  12   2    1.40    0.80
  -4  12  -2    1.10    0.70
   5 -12   2   12.20    1.50
   5 -12   2   11.60    1.60
  -5 -12  -2   12.50    1.60
   5  12   2   12.40    1.70
   5  12   2   11.70    1.30
   5  12   2   12.60    1.80
  -5  12  -2   10.10    1.70
  -5  12  -2   13.70    1.70
  -6 -12  -2    1.50    1.10
  -6 -12  -2    0.50    0.80
   6 -12   2    0.00    1.00
  -6  12  -2    0.60    1.00
   6  12   2    0.00    0.80
   5 -13  -2    3.60    1.10
  -5  13   2    1.70    0.90
   5  13  -2    1.20    0.80
   5  13  -2    3.50    1.00
  -5  13   2    3.00    0.90
  -5  13   2    3.50    1.20
   5  13  -2    2.80    1.10
  -4 -13   2    6.50    1.30
   4 -13  -2    6.50    1.20
   4  13  -2    5.80    1.10
   4  13  -2    4.70    1.10
  -4  13   2    6.80    1.10
  -4  13   2    3.50    1.20
   4  13  -2    6.00    1.40
  -4  13   2    5.80    1.30
   3 -13  -2   39.20    2.40
   3 -13  -2   38.20    2.20
  -3 -13   2   42.80    2.50
   3  13  -2   38.60    2.20
  -3  13   2   34.30    2.50
  -3  13   2   33.60    2.50
   3  13  -2   38.90    2.70
   3  13  -2   35.10    2.40
  -3  13   2   34.20    2.00
   2 -13  -2    6.50    1.20
  -2 -13   2    6.20    1.20
   2 -13  -2    6.30    1.10
   2  13  -2    7.80    1.50
  -2  13   2    5.10    1.30
  -2  13   2    5.90    1.00
   2  13  -2    5.00    1.00
  -1 -13   2    0.40    0.60
   1 -13  -2    0.70    0.60
   1 -13  -2    0.20    0.50
   1  13  -2    0.00    0.50
   1  13  -2   -0.30    0.60
  -1  13   2   -0.10    0.40
  -1  13   2    0.50    0.70
   0 -13   2    9.30    1.30
   0 -13   2    9.60    1.40
   0 -13  -2    7.80    1.30
   0  13  -2    6.30    1.10
   0  13  -2    9.70    1.70
   0  13   2    6.00    1.40
   0  13   2    8.30    1.10
   1 -13   2    1.10    0.70
  -1 -13  -2   -0.30    0.50
   1 -13   2    0.60    0.70
   1  13   2    1.30    0.90
   1  13   2    0.40    0.40
  -1  13  -2    0.30    0.60
  -1  13  -2    0.10    0.70
   2 -13   2   -0.40    0.50
  -2 -13  -2    0.80    0.70
   2 -13   2   -0.10    0.60
   2  13   2   -0.20    0.40
   2  13   2    0.60    0.70
  -2  13  -2   -0.20    0.60
  -2  13  -2   -0.50    0.60
  -3 -13  -2    1.30    0.80
   3 -13   2    0.50    0.60
   3 -13   2    1.90    0.80
   3  13   2    1.30    0.90
  -3  13  -2    1.80    0.80
  -3  13  -2    0.40    0.80
   3  13   2    0.60    0.50
   4 -13   2    0.50    0.70
   4 -13   2    0.20    0.60
  -4 -13  -2    0.40    0.70
  -4  13  -2    1.10    0.80
  -4  13  -2    1.00    0.90
   4  13   2    0.60    0.80
   4  13   2   -0.40    0.40
   4  13   2   -0.30    0.80
   2 -14  -2    3.40    1.00
   2  14  -2    2.90    0.90
  -2  14   2    2.80    1.20
  -1 -14   2    6.40    1.30
   1 -14  -2    6.50    1.20
   1 -14  -2    6.70    1.60
  -1  14   2    8.90    1.60
   1  14  -2    7.50    1.70
   1  14  -2    6.20    1.20
  -1  14   2    9.00    1.50
   0 -14   2   32.60    2.30
   0 -14   2   28.40    2.20
   0 -14  -2   32.20    2.40
   0  14  -2   28.00    2.10
   0  14   2   34.40    2.60
   0  14   2   33.10    3.20
   0  14  -2   29.70    3.00
   1 -14   2   10.60    1.50
   1 -14   2    9.70    1.40
  -1 -14  -2    8.90    1.90
   1  14   2   11.20    2.30
  -1  14  -2   12.90    1.70
  12   0  -3   -0.70    0.60
 -12   0   3    0.20    0.70
 -11   0   3   -0.20    0.70
  11   0  -3   -0.10    0.60
 -10   0   3   -0.20    0.60
  10   0  -3    0.20    0.50
 -10   0   3    0.30    0.60
  -9   0   3   -0.20    0.50
   9   0  -3   -0.20    0.40
  -9   0   3   -0.20    0.50
   8   0  -3    0.20    0.30
   8   0  -3    0.10    0.30
  -8   0   3    0.10    0.40
  -8   0   3    0.10    0.40
  -7   0   3   -0.30    0.30
   7   0  -3   -0.30    0.20
  -7   0   3    0.10    0.40
  -7   0   3   -0.10    0.30
   7   0  -3    0.00    0.40
   7   0  -3   -0.10    0.30
   7   0  -3   -0.20    0.20
   6   0  -3    0.10    0.20
  -6   0   3   -0.20    0.20
   6   0  -3   -0.10    0.20
   6   0  -3   -0.20    0.20
  -6   0   3   -0.30    0.30
  -6   0   3    0.00    0.30
  -6   0   3    0.10    0.30
   5   0  -3    0.00    0.20
   5   0  -3   -0.10    0.20
  -5   0   3    0.30    0.30
   5   0  -3   -0.10    0.20
  -5   0   3   -0.10    0.20
  -5   0   3   -0.20    0.20
  -5   0   3   -0.20    0.20
   4   0  -3    0.20    0.20
  -4   0   3    0.10    0.20
   4   0  -3    0.10    0.20
   4   0  -3    0.10    0.20
  -4   0   3    0.20    0.20
  -4   0   3    0.10    0.20
  -4   0   3   -0.20    0.10
  -3   0   3    0.00    0.20
  -3   0   3    0.30    0.20
  -3   0   3    0.00    0.10
   3   0  -3   -0.20    0.10
  -3   0   3    0.10    0.20
   3   0  -3    0.20    0.20
   3   0  -3    0.20    0.20
   2   0  -3    0.10    0.10
  -2   0   3    0.10    0.20
   2   0  -3    0.20    0.20
   2   0  -3    0.30    0.20
  -2   0   3    0.30    0.20
  -2   0   3   -0.10    0.20
   1   0  -3    0.20    0.10
  -1   0   3    0.20    0.20
  -1   0   3    0.20    0.20
  -1   0   3    0.00    0.10
  -1   0   3    0.10    0.10
   0   0   3    0.30    0.10
   0   0   3   -0.10    0.10
   0   0  -3    0.30    0.20
   0   0   3   -0.20    0.10
   0   0   3    0.10    0.20
   0   0  -3   -0.20    0.10
   0   0   3    0.00    0.10
   1   0   3    0.10    0.10
   1   0   3    0.10    0.10
   1   0   3    0.10    0.20
  -1   0  -3    0.00    0.10
  -1   0  -3    0.00    0.10
   1   0   3    0.20    0.20
   2   0   3    0.10    0.10
  -2   0  -3    0.30    0.20
   2   0   3    0.20    0.20
   2   0   3    0.20    0.20
  -2   0  -3   -0.10    0.20
  -3   0  -3   -0.20    0.20
   3   0   3   -0.10    0.20
  -3   0  -3   -0.10    0.20
   3   0   3    0.20    0.30
   3   0   3    0.10    0.20
   4   0   3    0.00    0.20
   4   0   3    0.20    0.30
   4   0   3   -0.10    0.20
  -4   0  -3    0.10    0.10
   4   0   3    0.20    0.20
  -4   0  -3   -0.20    0.30
  -5   0  -3   -0.60    0.30
   5   0   3   -0.10    0.20
   5   0   3   -0.20    0.30
  -5   0  -3   -0.20    0.20
   5   0   3    0.10    0.20
   5   0   3    0.10    0.30
   6   0   3   -0.40    0.20
   6   0   3   -0.30    0.30
  -6   0  -3   -0.50    0.40
   6   0   3   -0.40    0.30
   6   0   3    0.10    0.20
   7   0   3   -0.20    0.40
  -7   0  -3    0.50    0.50
   7   0   3   -0.10    0.30
   7   0   3    0.00    0.40
   8   0   3    0.10    0.50
   8   0   3   -0.10    0.40
   8   0   3    0.00    0.50
  -8   0  -3    0.20    0.60
   9   0   3    0.30    0.50
  -9   0  -3   -0.20    0.60
   9   0   3    0.00    0.50
   9   0   3    0.00    0.50
  10   0   3    0.10    0.60
  10   0   3    0.30    0.60
 -10   0  -3   -1.30    0.60
 -10   0  -3    0.10    1.00
  11   0   3   -0.90    0.60
 -11   0  -3    0.20    0.80
  12  -1  -3    0.70    0.80
 -12  -1   3    1.10    0.90
 -12   1   3    0.30    0.80
  12   1  -3    0.70    0.80
 -11  -1   3   23.00    2.00
  11  -1  -3   25.10    2.00
  11   1  -3   24.00    1.90
 -11   1   3   24.80    2.10
 -10  -1   3    6.70    1.20
 -10  -1   3    6.10    1.10
  10  -1  -3    6.40    1.10
  10   1  -3    4.40    1.00
 -10   1   3    5.30    1.10
 -10   1   3    7.50    1.10
  -9  -1   3   67.59    2.80
  -9  -1   3   68.29    2.60
   9  -1  -3   64.99    2.70
  -9   1   3   66.69    2.60
   9   1  -3   60.09    2.70
   9   1  -3   68.69    2.50
  -9   1   3   68.29    2.80
  -8  -1   3    0.40    0.50
  -8  -1   3    0.20    0.40
   8  -1  -3   -0.10    0.30
   8  -1  -3    0.30    0.40
   8   1  -3    0.30    0.40
  -8   1   3    0.40    0.40
   8   1  -3   -0.20    0.40
  -8   1   3    0.30    0.50
  -8   1   3   -0.30    0.40
   7  -1  -3   44.00    1.50
   7  -1  -3   40.50    1.80
  -7  -1   3   44.80    1.70
  -7  -1   3   43.90    1.50
  -7  -1   3   41.30    1.90
  -7  -1   3   43.00    1.90
   7  -1  -3   42.60    1.50
   7   1  -3   42.20    1.70
   7   1  -3   45.80    1.90
  -7   1   3   44.60    2.00
   7   1  -3   42.60    1.90
  -7   1   3   43.30    1.90
  -7   1   3   44.40    1.70
  -6  -1   3   50.29    1.90
  -6  -1   3   53.79    1.60
  -6  -1   3   51.99    1.70
   6  -1  -3   51.69    1.90
   6  -1  -3   58.19    2.00
  -6  -1   3   54.99    2.10
   6  -1  -3   55.49    1.60
  -6   1   3   52.09    1.70
   6   1  -3   54.59    1.80
  -6   1   3   53.89    2.00
  -6   1   3   54.79    1.80
   6   1  -3   53.19    1.90
  -6   1   3   51.59    2.00
  -5  -1   3  172.48    3.50
   5  -1  -3  167.08    3.40
   5  -1  -3  167.88    3.80
   5  -1  -3  166.98    3.80
  -5  -1   3  179.38    3.90
  -5  -1   3  169.48    4.00
  -5  -1   3  173.88    3.60
   5   1  -3  171.78    3.90
  -5   1   3  170.88    3.80
  -5   1   3  173.38    3.50
   5   1  -3  165.88    3.70
  -5   1   3  173.98    4.00
   5   1  -3  169.88    3.80
  -5   1   3  170.68    3.80
  -4  -1   3  226.28    4.70
   4  -1  -3  230.78    4.50
  -4  -1   3  228.48    4.40
   4  -1  -3  227.48    4.60
   4  -1  -3  227.48    4.20
  -4  -1   3  232.18    4.60
  -4  -1   3  227.98    4.20
  -4   1   3  229.78    4.60
   4   1  -3  226.98    4.50
  -4   1   3  229.08    4.20
   4   1  -3  231.58    4.60
  -4   1   3  225.38    4.70
   4   1  -3  234.58    4.50
  -4   1   3  226.78    4.60
  -3  -1   3 2824.12   44.90
   3  -1  -3 2949.21   45.80
  -3  -1   3 2907.71   45.00
  -3  -1   3 2912.61   44.90
  -3  -1   3 2808.32   45.10
   3  -1  -3 2747.93   45.50
  -3   1   3 2809.02   44.90
   3   1  -3 2853.71   46.40
  -3   1   3 2929.21   45.10
   3   1  -3 2945.01   45.50
   3   1  -3 3072.89   45.80
  -3   1   3 2850.61   44.80
  -3   1   3 2925.81   45.20
   2  -1  -3  109.69    2.40
  -2  -1   3  111.49    2.50
   2  -1  -3  110.69    2.20
  -2  -1   3  108.09    2.40
  -2  -1   3  109.19    2.40
  -2   1   3  110.39    2.50
   2   1  -3  109.49    2.40
  -2   1   3  106.29    1.90
   2   1  -3  106.69    2.00
  -2   1   3  109.29    2.30
   2   1  -3  109.29    2.40
  -2   1   3  113.29    2.30
   2   1  -3  106.79    2.30
  -2   1   3  113.29    2.50
   1  -1  -3 3063.59   47.20
  -1  -1   3 2787.22   48.00
  -1  -1   3 3019.80   47.60
  -1  -1   3 2859.61   46.50
  -1  -1   3 2917.41   46.20
   1   1  -3 2926.71   47.20
  -1   1   3 3019.90   46.80
   1   1  -3 3009.90   45.90
  -1   1   3 2942.31   47.40
  -1   1   3 2991.30   47.10
  -1   1   3 2926.71   48.20
  -1   1   3 2941.51   46.30
   1   1  -3 3033.30   47.70
   0  -1   3  183.38    3.50
   0  -1  -3  185.38    3.40
   0  -1   3  185.78    3.20
   0  -1   3  178.18    3.50
   0  -1  -3  191.78    3.20
   0  -1   3  185.88    3.60
   0   1   3  182.48    3.20
   0   1  -3  187.98    3.50
   0   1   3  187.58    3.60
   0   1   3  180.18    3.30
   0   1  -3  185.88    3.30
   0   1   3  188.68    3.20
   0   1  -3  179.18    3.50
  -1  -1  -3   25.20    0.90
   1  -1   3   24.80    0.90
   1  -1   3   24.90    0.60
  -1  -1  -3   25.40    0.80
   1  -1   3   25.10    1.00
   1  -1   3   25.70    1.00
   1   1   3   25.10    0.70
  -1   1  -3   25.80    0.90
   1   1   3   25.40    1.00
   1   1   3   25.40    0.90
   1   1   3   25.00    0.70
   1   1   3   25.50    0.70
  -1   1  -3   26.30    0.90
  -1   1  -3   27.30    0.90
  -2  -1  -3  274.47    5.00
   2  -1   3  274.27    5.10
  -2  -1  -3  272.07    4.40
   2  -1   3  270.37    5.10
   2  -1   3  271.17    5.20
   2   1   3  273.67    4.80
  -2   1  -3  273.57    5.10
  -2   1  -3  273.27    5.00
   2   1   3  278.67    5.00
  -2   1  -3  277.77    5.00
   2   1   3  278.47    5.30
   2   1   3  272.27    5.30
   2   1   3  279.67    4.90
   3  -1   3   80.39    2.10
   3  -1   3   79.19    2.00
  -3  -1  -3   81.69    1.50
   3  -1   3   79.59    2.30
  -3  -1  -3   81.29    2.20
   3   1   3   81.59    1.90
  -3   1  -3   76.89    2.20
   3   1   3   76.39    2.00
  -3   1  -3   76.99    2.00
   3   1   3   78.89    1.90
   3   1   3   78.99    2.30
  -3   1  -3   79.89    2.00
   3   1   3   78.59    2.30
   4  -1   3  540.95    9.60
   4  -1   3  526.65    9.80
   4  -1   3  532.55    9.30
  -4  -1  -3  545.35    9.70
  -4  -1  -3  545.25    8.80
  -4   1  -3  524.85    8.70
   4   1   3  545.55    9.50
   4   1   3  537.95    9.80
  -4   1  -3  538.25    9.30
  -4   1  -3  540.75    9.40
  -4   1  -3  551.34    9.80
   4   1   3  536.15    9.90
   4   1   3  544.45    9.10
   5  -1   3  276.67    5.30
  -5  -1  -3  272.37    4.80
   5  -1   3  266.87    5.90
  -5  -1  -3  265.17    5.70
   5   1   3  268.77    5.60
   5   1   3  275.17    5.00
   5   1   3  280.97    5.80
  -5   1  -3  275.17    5.40
  -5   1  -3  274.17    4.80
  -5   1  -3  265.37    5.80
   5   1   3  269.97    5.90
   6  -1   3  370.16    7.70
   6  -1   3  372.06    6.90
  -6  -1  -3  364.36    7.60
   6   1   3  368.86    7.60
  -6   1  -3  367.46    7.70
   6   1   3  367.66    7.70
   6   1   3  371.36    7.40
  -6   1  -3  381.36    7.10
   7  -1   3    2.00    0.70
  -7  -1  -3    2.20    0.70
   7   1   3    2.60    0.70
  -7   1  -3    2.30    0.70
   7   1   3    2.60    0.70
   7   1   3    1.00    0.50
  -7   1  -3    2.70    0.60
   8  -1   3    3.80    0.90
  -8  -1  -3    3.00    0.80
   8   1   3    1.80    0.60
   8   1   3    3.30    0.80
  -8   1  -3    2.30    0.80
   8   1   3    3.10    0.80
  -8   1  -3    3.10    0.70
  -9  -1  -3    5.50    1.10
   9  -1   3    3.70    1.00
  -9   1  -3    3.90    1.00
  -9   1  -3    3.00    0.70
   9   1   3    5.70    1.00
   9   1   3    4.70    1.00
   9   1   3    6.30    1.10
  10  -1   3   18.80    2.00
 -10  -1  -3   29.00    2.20
  10   1   3   31.60    2.30
 -10   1  -3   26.10    2.10
  10   1   3   25.20    1.90
  10   1   3   25.90    2.00
  11  -1   3   10.80    1.60
 -11  -1  -3    9.50    1.60
  11   1   3   11.90    1.70
 -11   1  -3    9.60    1.60
 -12  -2   3    1.30    0.80
  12  -2  -3    0.70    0.70
  12   2  -3    1.30    0.80
 -12   2   3    1.60    0.90
 -11  -2   3   61.99    3.00
  11  -2  -3   62.29    3.10
  11   2  -3   59.69    3.00
 -11   2   3   67.39    3.20
  10  -2  -3    0.50    0.60
 -10  -2   3    0.90    0.70
 -10  -2   3    1.30    0.70
  10   2  -3    1.00    0.60
 -10   2   3    1.90    0.80
  10   2  -3    1.20    0.60
 -10   2   3    0.80    0.70
   9  -2  -3  243.18    6.10
  -9  -2   3  247.58    6.20
  -9  -2   3  250.57    5.80
   9   2  -3  245.28    5.80
  -9   2   3  250.47    5.90
  -9   2   3  252.87    6.20
   9   2  -3  246.18    6.10
  -8  -2   3   99.79    3.30
   8  -2  -3  101.89    3.30
   8  -2  -3   97.49    2.60
  -8  -2   3  101.09    3.00
   8   2  -3   99.89    3.20
   8   2  -3  100.49    3.10
  -8   2   3  105.19    3.10
  -8   2   3  102.69    3.20
   8   2  -3  102.99    3.30
  -8   2   3  102.99    3.40
   7  -2  -3    2.90    0.50
  -7  -2   3    3.00    0.70
   7  -2  -3    1.80    0.50
  -7  -2   3    1.90    0.50
  -7   2   3    2.40    0.60
   7   2  -3    2.30    0.60
  -7   2   3    2.40    0.60
   7   2  -3    1.50    0.50
  -7   2   3    2.50    0.60
   7   2  -3    3.20    0.60
   6  -2  -3  259.47    4.90
  -6  -2   3  246.18    4.70
  -6  -2   3  240.08    4.90
   6  -2  -3  248.08    4.50
  -6  -2   3  247.68    5.50
  -6  -2   3  249.88    5.30
   6  -2  -3  249.88    5.40
   6   2  -3  242.48    5.30
  -6   2   3  246.38    5.30
  -6   2   3  247.18    5.50
   6   2  -3  240.98    5.20
   6   2  -3  244.38    5.20
  -6   2   3  243.58    5.00
  -5  -2   3    5.80    0.60
  -5  -2   3    5.10    0.60
   5  -2  -3    5.60    0.40
  -5  -2   3    5.40    0.70
   5  -2  -3    5.00    0.60
   5  -2  -3    5.90    0.70
  -5  -2   3    5.30    0.70
  -5   2   3    6.10    0.80
  -5   2   3    5.70    0.60
  -5   2   3    5.00    0.70
   5   2  -3    4.90    0.60
   5   2  -3    6.30    0.70
  -5   2   3    4.90    0.70
   4  -2  -3   23.20    0.80
  -4  -2   3   25.10    1.00
  -4  -2   3   23.90    0.90
  -4  -2   3   24.00    1.20
   4   2  -3   23.70    1.10
  -4   2   3   22.10    0.90
  -4   2   3   23.80    1.00
  -4   2   3   24.30    1.10
  -4   2   3   23.30    1.20
   4   2  -3   23.70    1.00
   3  -2  -3  237.68    4.60
   3  -2  -3  238.98    4.10
  -3  -2   3  239.78    4.50
  -3  -2   3  241.48    4.70
  -3   2   3  248.88    4.30
   3   2  -3  239.78    4.70
   3   2  -3  243.98    4.70
  -3   2   3  237.08    4.80
  -3   2   3  236.08    4.80
   3   2  -3  239.18    4.30
   3   2  -3  244.38    4.50
  -3   2   3  237.98    4.50
  -2  -2   3    3.10    0.40
  -2  -2   3    3.50    0.40
  -2  -2   3    3.20    0.40
   2  -2  -3    3.60    0.30
   2  -2  -3    3.00    0.40
  -2   2   3    4.10    0.40
  -2   2   3    2.90    0.30
   2   2  -3    3.90    0.50
  -2   2   3    3.40    0.30
   2   2  -3    3.00    0.40
  -2   2   3    3.70    0.50
   2   2  -3    3.20    0.40
  -2   2   3    3.60    0.50
   2   2  -3    3.60    0.40
   1  -2  -3   98.19    2.00
  -1  -2   3   93.69    2.20
  -1  -2   3   92.89    2.10
   1  -2  -3   96.69    2.20
  -1  -2   3   93.39    2.20
  -1   2   3   94.19    1.90
   1   2  -3   94.69    2.00
  -1   2   3   94.49    2.20
   1   2  -3   96.19    2.20
   1   2  -3   96.09    2.20
  -1   2   3   95.89    1.80
  -1   2   3   96.59    1.80
   1   2  -3   95.59    2.00
   0  -2   3  139.59    2.90
   0  -2  -3  138.89    2.70
   0  -2   3  132.99    2.90
   0  -2   3  135.29    2.80
   0  -2   3  137.39    2.60
   0   2  -3  137.69    2.90
   0   2   3  137.89    2.90
   0   2   3  135.59    3.00
   0   2  -3  138.39    2.90
   0   2   3  136.59    2.70
   0   2  -3  135.19    2.70
   0   2   3  136.79    2.70
   1  -2   3    0.60    0.10
  -1  -2  -3    0.70    0.20
   1  -2   3    0.20    0.20
   1  -2   3    0.30    0.20
   1  -2   3    0.40    0.20
   1   2   3    0.30    0.20
   1   2   3    0.40    0.20
  -1   2  -3    0.60    0.20
  -1   2  -3    0.60    0.20
   1   2   3    0.70    0.30
  -1   2  -3    0.70    0.30
   1   2   3    0.20    0.20
   2  -2   3  927.61   14.50
  -2  -2  -3  938.21   14.70
   2  -2   3  923.51   15.30
   2  -2   3  959.40   15.30
   2  -2   3  923.81   15.30
  -2  -2  -3  927.01   15.10
  -2   2  -3  902.51   15.10
   2   2   3  937.11   15.00
  -2   2  -3  941.41   15.30
   2   2   3  931.41   15.40
   2   2   3  923.11   15.40
  -2   2  -3  932.91   15.20
   2   2   3  932.91   14.70
   2   2   3  930.71   14.70
   3  -2   3  106.19    2.50
  -3  -2  -3  105.39    2.10
  -3  -2  -3  103.39    2.60
   3  -2   3  104.39    2.70
   3  -2   3  100.19    2.60
  -3   2  -3  103.29    2.00
  -3   2  -3  104.39    2.70
   3   2   3  103.29    2.30
   3   2   3  102.29    2.30
   3   2   3   97.29    2.70
   3   2   3  102.39    2.70
  -3   2  -3  103.39    2.40
  -3   2  -3  105.09    2.60
   3   2   3  107.69    2.30
  -4  -2  -3 1005.50   15.70
   4  -2   3  960.90   16.50
   4  -2   3  994.20   16.60
   4  -2   3 1005.50   16.30
  -4  -2  -3 1024.80   16.60
   4   2   3  998.50   15.80
   4   2   3  975.40   16.70
  -4   2  -3  946.11   16.10
   4   2   3  973.00   16.70
  -4   2  -3  982.30   16.70
  -4   2  -3  970.10   16.30
   4   2   3  963.40   16.00
  -4   2  -3  998.70   15.60
   4   2   3  971.20   16.10
   5  -2   3  189.48    4.50
   5  -2   3  186.78    4.00
  -5  -2  -3  188.38    3.60
  -5  -2  -3  185.08    4.40
   5  -2   3  178.58    4.30
   5   2   3  190.18    3.60
  -5   2  -3  180.78    3.90
   5   2   3  188.78    4.60
  -5   2  -3  183.28    3.50
  -5   2  -3  182.98    4.50
   5   2   3  183.58    4.10
   5   2   3  187.88    4.50
   6  -2   3  134.29    3.30
   6  -2   3  145.49    3.80
   6  -2   3  132.79    3.80
  -6  -2  -3  140.29    3.80
   6   2   3  139.49    3.60
  -6   2  -3  134.49    3.90
  -6   2  -3  133.09    3.30
   6   2   3  136.09    3.90
   6   2   3  132.89    3.80
   7  -2   3  123.69    3.90
   7  -2   3  127.29    3.80
  -7  -2  -3  128.29    3.90
   7  -2   3  124.99    3.20
   7   2   3  131.59    3.90
  -7   2  -3  127.59    3.90
   7   2   3  123.49    3.90
  -7   2  -3  125.99    3.30
   7   2   3  128.79    3.60
   8  -2   3   23.40    1.60
   8  -2   3   23.50    1.70
  -8  -2  -3   21.40    1.70
   8   2   3   21.00    1.50
   8   2   3   19.00    1.60
   8   2   3   19.60    1.60
  -8   2  -3   19.30    1.30
  -8   2  -3   22.50    1.70
  -9  -2  -3    0.40    0.60
   9  -2   3    0.20    0.60
  -9   2  -3    0.00    0.60
   9   2   3    0.30    0.60
   9   2   3   -0.70    0.40
   9   2   3    0.20    0.50
  10  -2   3    4.70    1.10
 -10  -2  -3    5.60    1.30
  10   2   3    6.30    1.20
  10   2   3    4.10    1.10
 -10   2  -3    5.60    1.30
  10   2   3    4.20    1.10
  11  -2   3    0.70    0.80
 -11  -2  -3    0.60    0.80
 -11   2  -3    0.20    0.90
  11   2   3    0.40    0.70
  11   2   3   -1.10    0.60
  11   2   3   -0.20    0.60
  12  -3  -3    0.00    0.60
 -12  -3   3   -0.20    0.80
  12   3  -3    0.20    0.70
 -12   3   3    0.10    0.80
 -11  -3   3    1.90    0.90
  11  -3  -3    2.50    0.80
  11   3  -3    2.10    0.90
  11   3  -3    0.60    0.70
 -11   3   3    3.40    1.10
 -10  -3   3    6.80    1.20
 -10  -3   3    7.20    1.20
  10  -3  -3   10.30    1.50
 -10   3   3   11.00    1.40
  10   3  -3   11.50    1.40
 -10   3   3   10.20    1.50
  10   3  -3   11.20    1.40
  -9  -3   3   33.30    1.80
   9  -3  -3   33.90    2.00
   9  -3  -3   35.80    1.60
  -9  -3   3   37.50    2.10
   9   3  -3   32.10    1.90
   9   3  -3   35.50    1.90
  -9   3   3   34.90    1.90
  -9   3   3   37.50    2.20
   8  -3  -3   10.70    0.90
   8  -3  -3   10.50    1.20
  -8  -3   3   11.00    1.30
  -8  -3   3   11.20    1.20
   8   3  -3   11.00    1.30
  -8   3   3   11.00    1.20
   8   3  -3   11.00    1.20
  -8   3   3    9.20    1.20
  -8   3   3    8.60    1.20
   8   3  -3   10.60    1.30
  -7  -3   3   37.70    1.90
   7  -3  -3   39.10    1.50
   7  -3  -3   36.20    1.80
  -7  -3   3   37.30    1.60
   7   3  -3   38.70    1.70
  -7   3   3   38.30    1.90
  -7   3   3   34.80    1.60
  -7   3   3   35.30    1.70
   7   3  -3   37.90    1.80
   7   3  -3   36.50    1.80
  -6  -3   3  134.89    2.80
  -6  -3   3  129.79    3.10
   6  -3  -3  130.29    3.10
   6  -3  -3  127.39    3.40
  -6  -3   3  135.99    3.60
  -6   3   3  127.59    3.20
  -6   3   3  133.39    3.40
  -6   3   3  127.59    3.60
   6   3  -3  129.09    3.50
   6   3  -3  132.99    3.30
   6   3  -3  129.29    3.50
   5  -3  -3   44.50    1.70
  -5  -3   3   44.20    1.30
  -5  -3   3   47.10    1.70
   5  -3  -3   44.60    1.00
  -5  -3   3   42.30    1.40
  -5  -3   3   43.70    1.80
   5  -3  -3   42.60    1.50
  -5   3   3   43.70    1.80
   5   3  -3   45.60    1.80
  -5   3   3   44.30    1.60
   5   3  -3   44.80    1.60
  -5   3   3   42.60    1.50
  -4  -3   3   35.80    1.20
  -4  -3   3   37.20    1.40
   4  -3  -3   38.80    0.90
   4  -3  -3   40.20    1.50
  -4  -3   3   38.40    1.50
  -4  -3   3   38.20    1.20
   4   3  -3   40.30    1.50
  -4   3   3   39.90    1.60
   4   3  -3   39.00    1.30
  -4   3   3   38.40    1.40
  -4   3   3   37.60    1.60
   4   3  -3   38.10    1.30
  -4   3   3   38.60    1.30
   4   3  -3   40.80    1.60
  -3  -3   3  180.68    3.60
   3  -3  -3  179.78    3.10
  -3  -3   3  175.68    3.80
   3  -3  -3  173.08    3.60
  -3  -3   3  171.78    3.80
  -3   3   3  172.48    3.90
   3   3  -3  174.38    3.60
  -3   3   3  180.78    3.50
  -3   3   3  176.18    3.90
  -3   3   3  175.88    3.50
   3   3  -3  171.38    3.80
   3   3  -3  176.38    3.90
  -3   3   3  181.18    3.50
   3   3  -3  181.08    3.40
  -2  -3   3  660.13   11.00
   2  -3  -3  663.73   10.40
  -2  -3   3  642.14   11.10
   2  -3  -3  682.93   10.90
  -2  -3   3  658.03   10.90
  -2   3   3  659.23   11.30
  -2   3   3  648.74   11.20
   2   3  -3  648.74   11.10
  -2   3   3  656.43   10.60
  -2   3   3  638.04   10.60
   2   3  -3  657.13   10.80
   2   3  -3  646.94   11.10
  -2   3   3  649.74   10.70
   2   3  -3  645.54   10.60
   1  -3  -3  264.47    4.50
  -1  -3   3  251.17    4.70
  -1  -3   3  263.77    4.90
   1  -3  -3  257.27    4.70
  -1  -3   3  260.37    4.90
   1   3  -3  252.97    4.90
  -1   3   3  254.87    4.90
  -1   3   3  264.37    5.10
   1   3  -3  259.67    4.90
   1   3  -3  252.17    4.70
  -1   3   3  255.17    4.60
   1   3  -3  254.97    4.40
   0  -3   3   53.99    1.40
   0  -3   3   55.39    1.60
   0  -3   3   54.19    1.40
   0  -3   3   51.39    1.60
   0   3   3   54.99    1.50
   0   3  -3   49.80    1.50
   0   3  -3   53.19    1.60
   0   3   3   54.29    1.60
   0   3   3   53.69    1.60
   0   3   3   52.99    1.50
   0   3  -3   53.09    1.50
   0   3   3   53.89    1.50
   1  -3   3   86.19    2.20
   1  -3   3   86.39    2.00
   1  -3   3   86.89    2.20
   1  -3   3   87.49    1.90
   1   3   3   86.99    2.20
   1   3   3   88.09    2.10
  -1   3  -3   88.19    2.20
   1   3   3   89.79    2.20
   1   3   3   88.29    2.10
  -1   3  -3   88.19    2.10
  -1   3  -3   88.89    2.20
   1   3   3   86.59    2.30
   2  -3   3   95.09    2.40
  -2  -3  -3   97.39    2.10
   2  -3   3   98.79    2.50
  -2  -3  -3   97.89    2.30
   2  -3   3   94.89    2.40
   2  -3   3  100.29    2.00
  -2   3  -3  100.99    2.60
   2   3   3   97.79    2.60
  -2   3  -3   99.69    2.50
  -2   3  -3   97.29    2.30
   2   3   3   96.19    2.20
   2   3   3   98.09    2.50
  -3  -3  -3   51.89    1.70
   3  -3   3   49.30    1.70
   3  -3   3   46.90    1.60
  -3  -3  -3   45.30    1.30
   3  -3   3   48.70    1.60
   3   3   3   47.50    1.70
   3   3   3   47.40    1.30
  -3   3  -3   43.90    1.30
   3   3   3   47.30    1.30
  -3   3  -3   47.60    1.80
   3   3   3   48.00    1.80
  -3   3  -3   47.50    1.50
  -3   3  -3   48.20    1.70
   3   3   3   47.10    1.30
   4  -3   3  167.28    3.90
   4  -3   3  164.88    3.80
  -4  -3  -3  168.98    3.40
  -4  -3  -3  167.78    3.90
   4  -3   3  163.18    4.00
  -4   3  -3  170.18    3.30
  -4   3  -3  173.08    4.10
  -4   3  -3  180.08    4.00
  -4   3  -3  165.48    3.60
   4   3   3  169.58    4.10
   4   3   3  169.58    3.50
   4   3   3  170.98    3.30
   4   3   3  167.78    3.50
   4   3   3  169.38    4.10
   5  -3   3   51.99    1.80
  -5  -3  -3   52.49    1.60
   5  -3   3   52.49    2.00
  -5  -3  -3   52.19    2.00
   5  -3   3   51.09    2.00
  -5   3  -3   52.39    2.10
   5   3   3   50.59    2.10
   5   3   3   54.99    2.20
  -5   3  -3   53.09    1.70
  -5   3  -3   54.09    1.60
   5   3   3   54.29    1.80
  -6  -3  -3  101.79    2.90
   6  -3   3   92.09    2.70
   6  -3   3   91.39    3.00
  -6  -3  -3   86.59    2.90
   6  -3   3   92.39    3.00
   6   3   3   89.09    3.10
  -6   3  -3   88.49    3.10
  -6   3  -3   92.49    2.50
   6   3   3   95.19    3.10
   6   3   3   90.59    2.70
  -7  -3  -3   29.50    1.70
   7  -3   3   29.60    1.70
   7  -3   3   25.70    1.40
   7  -3   3   27.10    1.70
   7   3   3   23.30    1.70
  -7   3  -3   26.00    1.30
  -7   3  -3   24.50    1.70
   7   3   3   23.00    1.60
   7   3   3   27.90    1.50
   8  -3   3    3.20    0.90
  -8  -3  -3    2.30    0.80
   8   3   3    2.30    0.70
  -8   3  -3    2.00    0.80
   8   3   3    1.70    0.60
   8   3   3    3.10    0.90
   9  -3   3   12.00    1.50
  -9  -3  -3   11.20    1.60
   9   3   3   12.00    1.50
   9   3   3   11.50    1.40
  -9   3  -3    9.60    1.50
   9   3   3   13.20    1.60
 -10  -3  -3    3.40    1.10
  10  -3   3    2.60    1.00
  10   3   3    3.80    0.90
  10   3   3    4.60    1.20
  10   3   3    2.10    1.00
 -10   3  -3    4.10    1.20
 -11  -3  -3    3.80    1.20
  11  -3   3    3.30    1.10
  11   3   3    2.70    0.90
 -11   3  -3    0.90    0.90
  11   3   3    1.30    0.90
  11   3   3    3.60    1.10
  12  -4  -3    0.70    0.80
 -12  -4   3    0.90    0.90
 -12   4   3    0.10    0.80
  12   4  -3    2.30    0.90
  11  -4  -3   56.99    3.00
 -11  -4   3   59.39    4.40
 -11  -4   3   60.69    3.10
  11   4  -3   57.39    2.90
  11   4  -3   58.29    2.90
 -11   4   3   60.59    3.10
 -10  -4   3    5.20    1.10
  10  -4  -3    6.90    1.20
 -10  -4   3    8.70    1.30
  10   4  -3    7.20    1.20
  10   4  -3    6.70    1.20
 -10   4   3    8.70    1.40
 -10   4   3    6.20    1.20
   9  -4  -3    2.10    0.60
  -9  -4   3    3.60    0.90
   9  -4  -3    2.70    0.80
  -9  -4   3    1.90    0.80
  -9   4   3    2.40    0.80
   9   4  -3    3.80    0.80
  -9   4   3    5.70    1.10
  -9   4   3    2.70    0.80
   9   4  -3    3.60    0.80
   9   4  -3    4.40    1.00
   8  -4  -3    2.10    0.70
  -8  -4   3    1.90    0.70
  -8  -4   3    3.90    0.80
   8  -4  -3    2.90    0.60
  -8   4   3    2.50    0.70
  -8   4   3    3.30    0.80
   8   4  -3    3.10    0.70
   8   4  -3    4.10    0.90
  -8   4   3    2.10    0.70
   8   4  -3    2.70    0.70
   7  -4  -3    1.00    0.40
  -7  -4   3    0.40    0.40
  -7  -4   3   -0.20    0.40
   7  -4  -3    0.40    0.40
   7   4  -3    0.30    0.40
  -7   4   3    0.90    0.50
   7   4  -3    1.20    0.50
  -7   4   3    0.30    0.40
  -7   4   3    0.60    0.50
   7   4  -3    0.60    0.40
  -6  -4   3   55.09    2.20
  -6  -4   3   58.29    1.90
   6  -4  -3   54.69    2.10
   6  -4  -3   59.59    2.00
  -6   4   3   59.09    2.10
   6   4  -3   55.89    2.20
  -6   4   3   62.29    2.10
   6   4  -3   56.89    2.00
  -6   4   3   59.19    2.40
   6   4  -3   60.89    2.20
  -5  -4   3   12.40    1.00
  -5  -4   3   11.80    0.70
   5  -4  -3   13.50    0.90
  -5  -4   3   11.70    0.80
   5  -4  -3   13.60    0.90
   5   4  -3   14.30    1.00
  -5   4   3   12.90    1.10
   5   4  -3   12.90    0.80
   5   4  -3   13.20    1.00
  -5   4   3   12.80    0.90
  -5   4   3   13.70    0.90
  -4  -4   3    0.10    0.20
   4  -4  -3    0.80    0.30
  -4  -4   3    0.60    0.30
  -4  -4   3    0.00    0.20
   4  -4  -3    0.20    0.20
  -4   4   3    0.50    0.30
   4   4  -3    0.50    0.20
   4   4  -3    0.20    0.30
  -4   4   3    0.70    0.30
   4   4  -3    0.50    0.30
   4   4  -3    0.10    0.30
  -4   4   3    1.00    0.40
  -3  -4   3  131.09    3.10
   3  -4  -3  134.89    2.30
  -3  -4   3  132.79    2.90
  -3  -4   3  131.79    3.20
   3  -4  -3  132.19    3.00
  -3   4   3  134.29    3.40
  -3   4   3  133.69    2.90
  -3   4   3  133.49    3.00
   3   4  -3  132.89    3.10
   3   4  -3  131.99    2.70
  -3   4   3  131.99    2.90
   3   4  -3  132.69    3.30
   3   4  -3  127.79    3.10
  -3   4   3  132.39    3.40
   2  -4  -3  109.79    2.50
  -2  -4   3  103.99    2.60
  -2  -4   3  106.59    2.50
   2  -4  -3  106.29    2.00
  -2  -4   3  105.69    2.60
  -2   4   3  107.69    2.20
   2   4  -3   98.99    2.70
   2   4  -3  106.09    2.60
  -2   4   3  102.49    2.70
  -2   4   3  102.69    2.80
  -2   4   3  107.39    2.20
   2   4  -3  105.19    2.10
   2   4  -3  100.99    2.60
  -2   4   3  104.39    2.50
  -1  -4   3  167.18    3.50
  -1  -4   3  170.98    3.60
  -1  -4   3  174.38    3.70
   1  -4  -3  170.98    3.40
  -1   4   3  167.08    3.30
  -1   4   3  173.98    3.80
   1   4  -3  169.68    3.70
   1   4  -3  171.48    3.00
  -1   4   3  174.98    3.80
   1   4  -3  168.28    3.70
  -1   4   3  169.48    3.50
   1   4  -3  175.98    3.70
   0  -4   3    4.30    0.40
   0  -4   3    4.70    0.60
   0  -4   3    4.90    0.50
   0  -4   3    6.30    0.60
   0   4   3    5.10    0.60
   0   4  -3    5.10    0.60
   0   4   3    5.00    0.50
   0   4   3    5.30    0.60
   0   4  -3    3.60    0.50
   0   4  -3    5.60    0.60
   0   4   3    4.90    0.60
   0   4   3    5.40    0.60
   1  -4   3   12.10    0.80
   1  -4   3   12.00    0.60
   1  -4   3   11.70    0.60
   1  -4   3   12.60    0.80
   1   4   3   12.50    0.80
   1   4   3   12.10    0.80
   1   4   3   13.10    0.80
  -1   4  -3   10.50    0.80
  -1   4  -3   13.30    0.80
   1   4   3   11.80    0.70
  -1   4  -3   11.80    0.70
   1   4   3   12.60    0.80
   2  -4   3   37.20    1.50
  -2  -4  -3   37.60    1.20
   2  -4   3   38.10    1.20
  -2  -4  -3   38.40    1.40
   2  -4   3   38.90    1.40
   2  -4   3   38.30    1.30
   2   4   3   38.80    1.50
   2   4   3   39.20    1.50
   2   4   3   37.40    1.50
   2   4   3   37.50    1.30
  -2   4  -3   38.90    1.50
  -2   4  -3   39.60    1.60
  -2   4  -3   39.50    1.30
   3  -4   3  230.58    4.90
   3  -4   3  237.08    4.80
  -3  -4  -3  233.18    4.80
  -3  -4  -3  235.08    4.50
   3  -4   3  237.48    5.00
   3   4   3  245.58    5.00
  -3   4  -3  236.78    5.00
   3   4   3  228.78    4.20
   3   4   3  231.88    5.10
  -3   4  -3  235.78    4.50
   3   4   3  236.78    4.30
  -3   4  -3  236.88    4.60
  -3   4  -3  238.98    5.20
   3   4   3  237.18    4.40
  -4  -4  -3    0.90    0.40
   4  -4   3    1.00    0.40
   4  -4   3    1.50    0.40
  -4  -4  -3    0.80    0.30
   4  -4   3    1.20    0.40
  -4   4  -3    0.60    0.30
   4   4   3    1.00    0.40
  -4   4  -3    0.20    0.30
  -4   4  -3    1.00    0.30
   4   4   3    1.00    0.30
   4   4   3    1.60    0.50
  -4   4  -3    1.70    0.50
   4   4   3    0.80    0.20
   5  -4   3    8.40    0.90
  -5  -4  -3   10.10    0.80
   5  -4   3    9.10    1.00
   5  -4   3    8.60    1.00
  -5  -4  -3    7.70    0.90
   5   4   3    8.20    0.80
  -5   4  -3    9.20    1.10
  -5   4  -3    9.70    1.10
   5   4   3    9.30    1.10
  -5   4  -3    7.30    0.70
   5   4   3    9.50    1.10
  -5   4  -3    8.20    0.80
   6  -4   3    9.20    1.10
  -6  -4  -3   10.00    0.90
  -6  -4  -3    7.00    1.00
   6  -4   3    7.20    0.90
   6  -4   3    7.70    1.00
   6   4   3    7.60    0.90
   6   4   3    8.90    1.20
  -6   4  -3    8.60    0.80
   6   4   3    8.50    1.10
  -6   4  -3    7.20    1.10
   7  -4   3  120.99    3.40
  -7  -4  -3  120.79    3.70
   7  -4   3  121.09    3.80
   7   4   3  116.19    3.40
   7   4   3  112.09    3.80
  -7   4  -3  119.79    3.90
   7   4   3  118.39    3.80
  -8  -4  -3    3.50    0.90
   8  -4   3    4.70    1.00
   8  -4   3    2.80    0.70
   8   4   3    3.40    0.90
   8   4   3    3.70    0.90
  -8   4  -3    1.80    0.90
   8   4   3    2.60    0.70
  -9  -4  -3    7.00    1.30
   9  -4   3    5.30    1.10
   9   4   3    6.80    1.10
  -9   4  -3    4.10    1.10
   9   4   3    8.70    1.40
   9   4   3    5.40    1.10
 -10  -4  -3    1.60    0.90
  10  -4   3   -0.50    0.50
 -10   4  -3   -0.70    0.70
  10   4   3    0.00    0.60
  10   4   3    0.50    0.70
  10   4   3    0.00    0.60
 -11  -4  -3    0.10    1.10
  11  -4   3    1.60    0.90
  11   4   3    1.10    0.90
  11   4   3    1.80    0.80
 -11   4  -3    1.00    1.20
  11   4   3   -0.10    0.80
  11  -5  -3    2.50    0.90
 -11  -5   3    2.30    1.00
  11   5  -3    2.20    1.10
 -11   5   3    1.80    0.90
  11   5  -3    1.90    0.90
  10  -5  -3   -0.10    0.60
  10  -5  -3    1.00    0.60
 -10  -5   3   -0.30    0.70
 -10  -5   3   -0.30    0.70
 -10   5   3    0.60    0.70
  10   5  -3    0.40    0.80
  10   5  -3    0.10    0.50
  -9  -5   3   67.79    2.70
   9  -5  -3   66.09    2.80
  -9  -5   3   67.79    3.00
   9  -5  -3   66.09    2.50
  -9   5   3   63.09    2.90
   9   5  -3   63.69    2.70
   9   5  -3   63.89    2.90
  -9   5   3   63.89    2.80
   9   5  -3   63.79    2.80
  -9   5   3   66.59    2.80
   8  -5  -3    5.30    0.80
   8  -5  -3    6.00    1.00
  -8  -5   3    6.90    1.10
  -8  -5   3    5.20    0.90
   8   5  -3    4.80    1.00
   8   5  -3    5.60    1.10
   8   5  -3    5.60    0.90
  -8   5   3    4.80    0.90
  -8   5   3    5.50    1.00
  -8   5   3    7.50    1.10
  -7  -5   3   -0.20    0.50
   7  -5  -3    0.00    0.40
  -7  -5   3    0.10    0.40
   7  -5  -3    0.00    0.30
   7   5  -3    0.40    0.40
  -7   5   3   -0.40    0.40
  -7   5   3   -0.30    0.40
  -7   5   3    0.40    0.50
   7   5  -3   -0.20    0.40
   7   5  -3    0.00    0.40
  -6  -5   3    0.60    0.50
  -6  -5   3    2.30    0.50
   6  -5  -3    1.30    0.50
   6  -5  -3    1.50    0.50
   6   5  -3    1.40    0.40
  -6   5   3    1.70    0.50
   6   5  -3    1.70    0.50
  -6   5   3    1.40    0.50
  -6   5   3    1.20    0.50
   6   5  -3    2.20    0.60
  -5  -5   3   21.30    1.00
  -5  -5   3   19.30    1.30
   5  -5  -3   22.40    1.20
   5  -5  -3   21.90    1.20
   5   5  -3   22.90    1.30
   5   5  -3   23.00    1.40
  -5   5   3   21.40    1.20
   5   5  -3   24.10    1.30
  -5   5   3   23.90    1.50
  -5   5   3   24.60    1.30
   5   5  -3   22.50    1.10
   4  -5  -3    2.70    0.50
  -4  -5   3    2.00    0.40
   4  -5  -3    1.40    0.40
  -4  -5   3    2.10    0.50
  -4   5   3    2.00    0.50
  -4   5   3    2.00    0.50
   4   5  -3    1.30    0.50
   4   5  -3    2.50    0.50
  -4   5   3    1.00    0.30
   4   5  -3    2.30    0.40
   4   5  -3    1.70    0.40
   3  -5  -3   86.19    2.20
  -3  -5   3   85.99    2.40
   3  -5  -3   81.19    2.30
  -3  -5   3   78.59    2.40
  -3  -5   3   83.09    2.20
   3   5  -3   83.49    2.40
  -3   5   3   81.39    2.10
   3   5  -3   82.49    1.90
  -3   5   3   85.49    2.40
   3   5  -3   84.69    2.40
  -3   5   3   79.69    2.60
   3   5  -3   81.09    2.50
  -3   5   3   82.39    2.10
  -2  -5   3   95.29    2.40
  -2  -5   3   93.69    2.50
   2  -5  -3   89.99    2.20
   2  -5  -3   90.69    1.90
   2  -5  -3   91.19    2.40
  -2  -5   3   91.19    2.40
   2   5  -3   90.59    1.80
  -2   5   3   90.29    2.70
  -2   5   3   90.99    2.40
   2   5  -3   88.69    2.50
   2   5  -3   87.49    2.60
   2   5  -3   87.19    2.50
  -2   5   3   91.49    2.00
  -1  -5   3  136.49    3.10
  -1  -5   3  140.69    3.10
  -1  -5   3  134.79    3.10
   1  -5  -3  132.09    2.90
   1   5  -3  135.09    3.20
   1   5  -3  129.19    3.20
  -1   5   3  132.29    3.30
   1   5  -3  135.99    2.40
   1   5  -3  126.39    3.20
  -1   5   3  139.39    3.20
  -1   5   3  130.89    3.30
  -1   5   3  132.29    2.80
   0  -5   3  262.67    4.60
   0  -5   3  278.47    5.10
   0  -5   3  266.57    5.30
   0  -5   3  264.87    5.30
   0   5   3  269.37    5.40
   0   5  -3  267.67    5.40
   0   5  -3  255.57    5.40
   0   5   3  270.87    5.40
   0   5   3  261.17    5.10
   0   5   3  272.57    5.20
   0   5  -3  266.77    5.30
   0   5   3  268.07    5.40
   1  -5   3  428.46    7.20
   1  -5   3  425.16    7.80
   1  -5   3  413.86    7.50
   1  -5   3  417.96    7.80
   1   5   3  426.66    7.80
   1   5   3  423.36    7.90
  -1   5  -3  424.46    7.70
  -1   5  -3  429.16    7.90
   1   5   3  427.96    7.80
   1   5   3  418.06    7.70
   1   5   3  418.96    7.70
  -1   5  -3  435.06    8.00
   2  -5   3    0.00    0.20
   2  -5   3    0.30    0.20
   2  -5   3    0.00    0.20
  -2  -5  -3    0.30    0.20
   2  -5   3   -0.10    0.20
  -2   5  -3   -0.10    0.20
  -2   5  -3    0.40    0.30
   2   5   3    0.00    0.20
   2   5   3   -0.10    0.20
  -2   5  -3    0.70    0.40
   2   5   3   -0.20    0.20
   2   5   3    0.20    0.30
   3  -5   3    0.70    0.30
  -3  -5  -3    0.40    0.30
   3  -5   3    0.60    0.30
  -3  -5  -3    0.30    0.30
   3  -5   3    1.60    0.50
  -3   5  -3    1.00    0.30
   3   5   3    0.90    0.20
  -3   5  -3    1.20    0.40
   3   5   3    0.80    0.40
   3   5   3    0.60    0.20
  -3   5  -3    0.50    0.40
   3   5   3    1.50    0.30
   3   5   3    1.10    0.40
  -3   5  -3    0.70    0.40
   4  -5   3    3.80    0.60
   4  -5   3    2.00    0.50
  -4  -5  -3    3.40    0.50
   4  -5   3    3.10    0.60
  -4  -5  -3    3.50    0.60
  -4   5  -3    3.80    0.70
   4   5   3    4.40    0.80
   4   5   3    3.00    0.60
  -4   5  -3    3.00    0.50
   4   5   3    3.80    0.50
  -4   5  -3    2.70    0.70
  -4   5  -3    3.10    0.50
  -5  -5  -3    6.00    0.70
  -5  -5  -3    7.00    1.00
   5  -5   3    6.80    0.90
   5  -5   3    6.40    0.90
  -5   5  -3    6.20    1.00
  -5   5  -3    6.30    0.70
  -5   5  -3    7.60    0.80
   5   5   3    7.80    1.00
   5   5   3    7.10    1.00
  -5   5  -3    7.70    1.00
   5   5   3    6.50    0.70
  -6  -5  -3   68.69    2.20
  -6  -5  -3   70.19    2.60
   6  -5   3   68.99    2.50
   6  -5   3   67.39    2.50
   6   5   3   65.89    2.60
   6   5   3   63.49    2.20
  -6   5  -3   66.69    2.80
   6   5   3   67.79    2.80
  -7  -5  -3    7.30    1.10
   7  -5   3    7.90    1.00
   7  -5   3   11.60    1.40
   7   5   3    7.90    1.30
   7   5   3   10.20    1.30
  -7   5  -3    5.10    1.10
   7   5   3    8.60    1.00
   8  -5   3   28.60    1.90
  -8  -5  -3   26.00    1.90
   8  -5   3   27.40    1.70
   8   5   3   28.90    2.00
   8   5   3   28.70    2.00
   8   5   3   27.30    1.70
  -8   5  -3   24.50    2.00
  -9  -5  -3    1.00    0.80
   9  -5   3    0.30    0.60
   9   5   3    0.70    0.50
  -9   5  -3   -0.30    0.60
   9   5   3    1.00    0.70
   9   5   3    1.00    0.80
 -10  -5  -3    0.70    0.80
  10  -5   3   -0.30    0.70
  10   5   3   -1.20    0.50
  10   5   3   -0.40    0.70
  10   5   3    0.20    0.60
 -10   5  -3    1.40    1.00
  11  -6  -3    1.30    0.80
 -11  -6   3   -0.40    0.70
  11   6  -3   -0.30    0.70
 -11   6   3    0.80    0.80
  10  -6  -3   24.40    1.90
 -10  -6   3   28.10    2.00
 -10  -6   3   26.50    2.10
  10  -6  -3   29.70    1.80
 -10   6   3   27.40    2.20
  10   6  -3   27.10    2.10
   9  -6  -3  158.68    4.80
   9  -6  -3  179.08    4.60
  -9  -6   3  162.98    4.60
  -9  -6   3  161.68    5.00
  -9   6   3  169.48    5.00
   9   6  -3  171.68    5.00
  -9   6   3  164.28    4.90
  -9   6   3  164.28    5.20
   9   6  -3  173.08    5.20
   8  -6  -3   29.00    1.60
  -8  -6   3   29.40    1.70
   8  -6  -3   29.20    1.80
  -8  -6   3   29.30    1.90
   8   6  -3   25.70    1.90
  -8   6   3   28.20    1.80
  -8   6   3   29.40    1.80
   8   6  -3   30.40    1.90
  -8   6   3   26.60    1.90
  -7  -6   3   52.29    2.40
   7  -6  -3   57.09    2.30
   7  -6  -3   50.89    2.10
  -7  -6   3   53.69    2.20
   7   6  -3   50.99    2.30
   7   6  -3   52.69    2.50
  -7   6   3   58.49    2.40
  -7   6   3   55.79    2.60
  -7   6   3   53.79    2.30
  -6  -6   3    1.90    0.50
   6  -6  -3    0.50    0.40
   6  -6  -3    2.20    0.60
  -6  -6   3    2.80    0.80
   6   6  -3    1.30    0.50
  -6   6   3    1.20    0.50
   6   6  -3    1.50    0.50
  -6   6   3    1.00    0.60
  -6   6   3    2.30    0.60
   5  -6  -3   23.00    1.30
  -5  -6   3   22.70    1.40
   5  -6  -3   25.40    1.30
  -5   6   3   26.30    1.40
  -5   6   3   25.30    1.60
  -5   6   3   24.10    1.30
   5   6  -3   21.90    1.50
   5   6  -3   25.30    1.40
   5   6  -3   25.00    1.40
  -4  -6   3    3.30    0.50
   4  -6  -3    2.10    0.50
  -4  -6   3    3.60    0.70
   4  -6  -3    3.30    0.50
  -4   6   3    4.20    0.80
   4   6  -3    2.60    0.60
  -4   6   3    3.50    0.60
   4   6  -3    3.40    0.70
  -4   6   3    2.20    0.50
   4   6  -3    2.60    0.60
  -3  -6   3  155.98    3.80
   3  -6  -3  157.08    3.70
  -3  -6   3  162.28    3.50
   3  -6  -3  155.68    3.50
  -3   6   3  158.88    4.10
   3   6  -3  161.08    4.10
  -3   6   3  157.88    3.90
  -3   6   3  155.18    3.40
   3   6  -3  163.08    3.90
   3   6  -3  162.08    3.90
  -2  -6   3   31.80    1.30
  -2  -6   3   32.20    1.40
   2  -6  -3   29.90    1.30
   2  -6  -3   30.50    1.20
   2   6  -3   32.60    1.40
  -2   6   3   31.90    1.00
  -2   6   3   33.40    1.50
  -2   6   3   33.00    1.10
  -2   6   3   30.70    1.50
  -2   6   3   31.40    1.10
   2   6  -3   30.20    1.50
   2   6  -3   29.10    1.40
   1  -6  -3   92.29    2.40
  -1  -6   3   92.89    2.50
  -1  -6   3   88.39    2.50
   1  -6  -3   93.29    2.30
  -1   6   3   92.99    2.80
   1   6  -3   89.99    2.70
  -1   6   3   91.19    2.30
  -1   6   3   91.69    2.60
   1   6  -3   94.79    2.60
   1   6  -3   96.59    2.70
   0  -6   3   14.50    1.00
   0  -6  -3   14.90    0.80
   0  -6  -3   13.70    0.80
   0  -6   3   16.80    1.00
   0  -6   3   16.00    0.90
   0   6   3   15.80    0.90
   0   6  -3   15.90    1.00
   0   6  -3   14.70    0.90
   0   6   3   16.50    1.00
   0   6   3   15.80    1.10
   0   6  -3   16.50    1.10
   1  -6   3    4.40    0.70
   1  -6   3    2.60    0.30
   1  -6   3    3.00    0.60
   1  -6   3    1.90    0.40
  -1  -6  -3    2.10    0.40
  -1   6  -3    2.50    0.50
   1   6   3    2.10    0.50
   1   6   3    2.20    0.50
   1   6   3    2.60    0.50
  -1   6  -3    2.20    0.50
  -1   6  -3    2.30    0.60
   1   6   3    2.30    0.50
   2  -6   3   14.40    1.00
  -2  -6  -3   14.50    0.80
  -2  -6  -3   16.40    1.00
   2  -6   3   14.70    0.80
   2  -6   3   14.70    0.90
   2   6   3   15.10    0.90
   2   6   3   14.60    1.10
  -2   6  -3   15.50    1.00
   2   6   3   15.70    1.10
  -2   6  -3   14.80    1.10
  -2   6  -3   15.20    0.90
   3  -6   3   56.39    1.80
  -3  -6  -3   62.79    1.60
  -3  -6  -3   58.99    1.90
   3  -6   3   58.19    1.80
   3  -6   3   55.39    2.10
   3   6   3   54.59    2.20
  -3   6  -3   59.79    1.90
  -3   6  -3   56.69    2.30
  -3   6  -3   59.39    2.20
   3   6   3   65.99    2.40
  -3   6  -3   60.59    2.00
   3   6   3   56.99    1.50
   3   6   3   57.89    1.50
   3   6   3   60.69    2.10
   4  -6   3  130.99    3.60
  -4  -6  -3  139.09    3.40
   4  -6   3  134.49    3.40
  -4  -6  -3  137.99    3.60
  -4   6  -3  133.49    3.90
  -4   6  -3  136.59    3.40
  -4   6  -3  131.49    3.20
   4   6   3  137.39    3.90
  -4   6  -3  133.69    3.70
   4   6   3  139.09    3.00
   4   6   3  138.89    3.60
   5  -6   3   19.50    1.30
  -5  -6  -3   18.80    1.40
  -5  -6  -3   16.90    1.10
   5  -6   3   17.10    1.20
   5   6   3   14.60    1.50
  -5   6  -3   17.30    1.50
   5   6   3   17.80    1.30
  -5   6  -3   19.20    1.40
   5   6   3   16.90    1.00
  -5   6  -3   17.80    1.10
  -6  -6  -3  134.39    3.50
  -6  -6  -3  129.19    3.90
   6  -6   3  135.69    3.80
   6  -6   3  139.59    3.90
  -6   6  -3  140.09    4.40
   6   6   3  134.39    3.50
   6   6   3  137.19    4.30
   6   6   3  140.19    4.00
   7  -6   3    1.10    0.60
   7  -6   3    1.60    0.60
  -7  -6  -3    1.40    0.70
  -7   6  -3    0.70    0.70
   7   6   3    0.30    0.60
   7   6   3    1.10    0.50
   7   6   3    1.80    0.70
   8  -6   3    3.50    0.80
  -8  -6  -3    2.60    0.90
   8  -6   3    2.90    0.90
  -8   6  -3    0.70    0.80
   8   6   3    2.00    0.60
   8   6   3    3.00    1.00
   8   6   3    3.10    0.90
   9  -6   3    8.30    1.40
   9  -6   3    8.30    1.20
  -9  -6  -3    6.40    1.30
  -9   6  -3    7.80    1.50
   9   6   3    7.70    1.50
   9   6   3    8.30    1.40
   9   6   3    8.10    1.20
  10  -6   3    4.40    1.10
 -10  -6  -3    4.40    1.20
 -10   6  -3    5.10    1.40
  10   6   3    5.80    1.40
  10   6   3    5.30    1.30
  10   6   3    3.90    1.00
 -11  -7   3    2.70    1.10
  11  -7  -3    1.20    0.80
 -11   7   3    4.70    1.20
  11   7  -3    2.60    1.10
  10  -7  -3    3.90    0.90
 -10  -7   3    4.50    1.20
 -10  -7   3    3.20    1.20
  10  -7  -3    4.90    1.10
  10   7  -3    4.30    1.20
 -10   7   3    4.10    1.10
  -9  -7   3   77.89    3.10
  -9  -7   3   79.29    3.40
   9  -7  -3   86.59    3.30
   9  -7  -3   81.59    3.00
  -9   7   3   79.59    3.40
  -9   7   3   81.19    3.30
  -9   7   3   81.39    3.50
   9   7  -3   84.39    3.40
   9   7  -3   77.79    3.40
   8  -7  -3   19.00    1.50
   8  -7  -3   21.30    1.50
  -8  -7   3   22.90    1.60
  -8  -7   3   20.50    1.70
   8   7  -3   21.00    2.10
   8   7  -3   21.00    1.70
  -8   7   3   20.70    1.70
  -8   7   3   19.80    1.60
  -8   7   3   21.40    1.80
  -7  -7   3   51.39    2.50
   7  -7  -3   56.79    2.30
   7  -7  -3   55.99    2.30
  -7  -7   3   57.39    2.30
  -7   7   3   53.29    2.50
  -7   7   3   60.79    2.80
  -7   7   3   61.29    2.50
   7   7  -3   53.89    2.60
   7   7  -3   57.39    2.50
   6  -7  -3   18.60    1.30
   6  -7  -3   19.00    1.30
  -6  -7   3   20.40    1.30
  -6  -7   3   18.00    1.50
  -6   7   3   20.70    1.60
   6   7  -3   18.10    1.40
   6   7  -3   20.70    1.60
  -6   7   3   20.90    1.40
  -6   7   3   19.30    1.40
   6   7  -3   20.10    1.50
   5  -7  -3  136.59    3.50
  -5  -7   3  127.39    3.80
   5  -7  -3  130.99    3.60
   5   7  -3  125.69    3.80
   5   7  -3  131.39    4.00
   5   7  -3  134.69    3.80
  -5   7   3  133.49    3.80
  -5   7   3  133.29    4.10
  -5   7   3  130.89    3.50
  -4  -7   3    3.20    0.50
  -4  -7   3    2.70    0.70
   4  -7  -3    4.60    0.70
   4  -7  -3    3.30    0.60
   4   7  -3    5.00    0.80
  -4   7   3    3.20    0.60
   4   7  -3    4.30    0.80
  -4   7   3    3.80    0.80
  -4   7   3    3.50    0.70
   4   7  -3    3.40    0.70
  -3  -7   3   51.89    1.80
   3  -7  -3   50.99    1.90
  -3  -7   3   51.19    2.00
   3  -7  -3   49.00    1.70
   3   7  -3   48.90    2.00
  -3   7   3   52.09    2.10
  -3   7   3   54.39    2.30
   3   7  -3   52.19    2.00
   3   7  -3   48.80    2.10
  -3   7   3   49.50    1.60
   2  -7  -3   18.30    1.10
  -2  -7   3   18.90    1.20
  -2  -7   3   17.10    1.00
   2  -7  -3   17.00    0.90
   2   7  -3   17.10    1.20
  -2   7   3   17.60    1.20
  -2   7   3   18.20    1.30
   2   7  -3   16.00    1.10
   2   7  -3   17.00    1.20
  -2   7   3   18.20    0.90
  -1  -7   3   57.29    2.00
   1  -7  -3   58.89    1.70
  -1  -7   3   57.99    2.00
   1  -7  -3   59.89    1.90
  -1   7   3   55.49    1.50
   1   7  -3   56.09    2.10
  -1   7   3   56.19    1.70
   1   7  -3   55.09    2.20
  -1   7   3   56.49    2.10
  -1   7   3   60.89    2.30
   1   7  -3   56.59    2.10
  -1   7   3   55.29    1.50
   0  -7  -3    0.50    0.30
   0  -7   3    0.80    0.30
   0  -7  -3    0.80    0.30
   0  -7   3    0.50    0.30
   0   7  -3    2.00    0.60
   0   7   3    0.60    0.40
   0   7  -3    0.40    0.30
   0   7  -3    1.00    0.40
   0   7   3    0.60    0.30
   0   7   3    1.30    0.50
   1  -7   3   38.30    1.50
  -1  -7  -3   36.60    1.40
   1  -7   3   37.40    1.60
  -1  -7  -3   37.10    1.60
  -1   7  -3   39.00    1.80
   1   7   3   39.70    1.70
  -1   7  -3   39.50    1.60
   1   7   3   36.30    1.70
   1   7   3   35.90    1.40
   1   7   3   35.70    1.70
  -1   7  -3   40.20    1.70
  -2  -7  -3    0.20    0.30
  -2  -7  -3    0.40    0.30
   2  -7   3   -0.10    0.20
   2  -7   3    0.60    0.40
   2   7   3    0.20    0.30
   2   7   3    0.30    0.30
  -2   7  -3    0.40    0.30
  -2   7  -3   -0.10    0.30
  -2   7  -3    0.10    0.30
   2   7   3   -0.30    0.30
   3  -7   3    9.30    1.10
  -3  -7  -3    9.40    0.90
   3  -7   3    9.80    0.80
  -3   7  -3   12.20    1.30
   3   7   3   11.70    1.30
   3   7   3    9.60    1.00
  -3   7  -3    9.90    0.90
   3   7   3    9.50    0.60
  -3   7  -3   11.60    1.30
   3   7   3   12.00    1.20
   4  -7   3    6.80    0.90
  -4  -7  -3    9.60    1.10
  -4  -7  -3    9.80    1.00
  -4   7  -3    9.10    1.00
  -4   7  -3   10.70    1.40
   4   7   3    8.10    1.10
   4   7   3   10.30    1.10
  -4   7  -3    8.00    1.00
   4   7   3    8.00    0.70
   5  -7   3   13.00    1.10
  -5  -7  -3   15.70    1.20
  -5  -7  -3   15.50    1.30
   5  -7   3   15.40    1.30
   5   7   3   15.30    1.20
   5   7   3   15.50    1.60
  -5   7  -3   15.70    1.20
   5   7   3   15.90    1.00
  -5   7  -3   13.60    1.60
  -6  -7  -3  150.58    3.90
   6  -7   3  152.68    4.30
  -6  -7  -3  137.49    4.20
   6  -7   3  154.78    4.10
  -6   7  -3  147.19    4.70
   6   7   3  142.79    3.70
   6   7   3  148.99    4.20
   6   7   3  140.49    4.50
  -7  -7  -3    3.20    0.90
   7  -7   3    2.50    0.80
   7  -7   3    3.20    0.80
  -7   7  -3    2.10    0.80
   7   7   3    2.60    0.80
   7   7   3    2.30    0.60
   7   7   3    3.40    1.00
  -8  -7  -3   17.90    1.80
   8  -7   3   15.80    1.60
   8  -7   3   16.60    1.70
   8   7   3   16.00    1.30
  -8   7  -3   16.10    1.90
   8   7   3   16.80    1.80
   8   7   3   17.10    2.00
   9  -7   3    1.90    0.80
  -9  -7  -3    1.60    0.90
   9  -7   3    2.10    0.90
   9   7   3    1.60    0.90
   9   7   3    1.90    0.70
  -9   7  -3    2.30    1.00
  10   7   3   31.70    2.60
  10  -8  -3    3.20    0.90
 -10  -8   3    5.80    1.30
 -10  -8   3    6.50    1.30
  10  -8  -3    3.40    1.00
  10   8  -3    3.70    1.20
 -10   8   3    3.80    1.20
  -9  -8   3    3.90    1.10
  -9  -8   3    3.20    0.90
   9  -8  -3    5.90    1.20
   9  -8  -3    5.70    1.00
   9   8  -3    4.00    1.00
  -9   8   3    3.90    1.00
  -9   8   3    2.50    1.00
   9   8  -3    4.60    1.10
  -9   8   3    4.50    1.10
   8  -8  -3    3.70    0.90
  -8  -8   3    2.70    0.90
  -8  -8   3    4.50    1.00
   8  -8  -3    2.70    0.80
  -8   8   3    3.90    1.00
  -8   8   3    3.80    0.90
   8   8  -3    4.50    1.20
  -8   8   3    3.00    0.90
   8   8  -3    3.70    0.90
  -7  -8   3   58.09    2.50
  -7  -8   3   55.89    2.70
   7  -8  -3   55.89    2.40
   7  -8  -3   55.49    2.40
   7   8  -3   55.79    2.60
  -7   8   3   56.89    2.50
   7   8  -3   56.09    2.80
  -7   8   3   58.49    2.90
  -7   8   3   57.49    2.70
  -6  -8   3   10.30    1.30
   6  -8  -3    9.70    1.20
   6  -8  -3   10.70    1.20
  -6   8   3    9.90    1.10
   6   8  -3   10.80    1.40
   6   8  -3   10.10    1.20
   6   8  -3    9.90    1.30
  -6   8   3   12.00    1.40
  -6   8   3   12.10    1.50
  -5  -8   3   83.19    3.10
   5  -8  -3   88.99    2.90
   5  -8  -3   88.09    2.70
  -5   8   3   89.49    2.80
  -5   8   3   94.69    3.20
  -5   8   3   90.29    3.40
   5   8  -3   87.89    3.20
   5   8  -3   87.69    3.00
   5   8  -3   88.49    3.30
   4  -8  -3    0.30    0.30
   4  -8  -3   -0.10    0.30
  -4  -8   3   -0.70    0.30
  -4   8   3    0.20    0.40
   4   8  -3   -0.20    0.40
   4   8  -3   -0.10    0.30
  -4   8   3   -0.40    0.20
   4   8  -3    0.10    0.40
  -4   8   3    0.70    0.50
  -3  -8   3    9.20    1.10
   3  -8  -3   11.20    1.00
  -3  -8   3   11.10    0.90
   3  -8  -3   11.20    0.80
   3   8  -3   12.60    1.20
  -3   8   3   10.60    1.20
  -3   8   3   11.80    1.20
   3   8  -3   10.00    1.20
  -3   8   3   11.30    0.80
   3   8  -3   11.30    1.30
  -2  -8   3    9.70    1.10
  -2  -8   3    9.20    0.90
   2  -8  -3    8.20    0.70
   2  -8  -3    8.70    0.90
   2   8  -3    8.20    0.90
   2   8  -3    9.00    1.10
   2   8  -3    9.80    1.20
  -2   8   3   10.00    1.20
  -2   8   3   11.50    1.30
  -2   8   3    7.80    0.60
  -1  -8   3    2.30    0.50
   1  -8  -3    1.40    0.40
   1  -8  -3    1.50    0.40
  -1  -8   3    2.20    0.60
  -1   8   3    1.50    0.60
  -1   8   3    1.30    0.40
   1   8  -3    1.50    0.50
   1   8  -3    1.20    0.40
   1   8  -3    1.20    0.50
  -1   8   3    1.80    0.60
  -1   8   3    1.10    0.30
   0  -8   3   22.40    1.30
   0  -8  -3   25.10    1.00
   0  -8  -3   25.10    1.20
   0  -8   3   24.30    1.30
   0   8   3   22.60    1.20
   0   8   3   24.30    1.50
   0   8  -3   25.00    1.60
   0   8  -3   25.40    1.40
   0   8   3   24.30    1.50
   0   8  -3   22.30    1.40
   1  -8   3   31.10    1.50
  -1  -8  -3   31.50    1.50
   1  -8   3   27.00    1.50
  -1  -8  -3   30.50    1.30
  -1  -8  -3   29.30    1.30
   1   8   3   29.40    1.50
   1   8   3   30.00    1.70
  -1   8  -3   28.40    1.70
  -1   8  -3   28.50    1.50
  -1   8  -3   31.40    1.60
   2  -8   3  111.89    3.10
  -2  -8  -3  115.19    3.20
  -2  -8  -3  111.09    2.70
   2  -8   3  112.59    3.40
  -2   8  -3  113.79    3.40
   2   8   3  115.99    3.40
  -2   8  -3  116.29    3.10
  -2   8  -3  113.79    3.60
   2   8   3  113.89    3.60
   2   8   3  112.59    2.40
   3  -8   3   19.10    1.40
   3  -8   3   17.80    1.20
  -3  -8  -3   18.00    1.20
   3   8   3   18.20    1.40
  -3   8  -3   16.90    1.70
   3   8   3   18.00    1.40
   3   8   3   18.00    0.90
  -3   8  -3   20.70    1.40
  -4  -8  -3   12.00    1.20
  -4  -8  -3   14.20    1.40
   4  -8   3   11.70    1.10
   4  -8   3   11.00    1.20
   4   8   3   11.10    0.80
  -4   8  -3   11.70    1.40
  -4   8  -3   11.80    1.40
   4   8   3   12.20    1.40
   4   8   3   12.40    1.40
  -5  -8  -3   57.89    2.50
  -5  -8  -3   55.39    2.30
   5  -8   3   55.69    2.50
  -5   8  -3   56.89    3.10
  -5   8  -3   55.99    2.80
   5   8   3   52.19    2.60
  -5   8  -3   55.49    2.80
   5   8   3   52.89    1.90
   6  -8   3   63.09    2.70
  -6  -8  -3   62.69    2.80
  -6  -8  -3   65.19    2.50
   6   8   3   61.79    2.20
   6   8   3   64.79    3.00
  -6   8  -3   65.49    3.10
   7  -8   3   14.90    1.60
  -7  -8  -3   19.00    1.90
   7   8   3   17.80    2.00
  -7   8  -3   17.10    1.90
   7   8   3   17.80    1.30
   8  -8   3    3.20    0.90
  -8  -8  -3    2.60    1.00
  -8   8  -3    2.30    1.00
   8   8   3    4.60    1.20
   8   8   3    3.60    0.80
  -9  -8  -3   -1.00    0.80
   9  -8   3    0.00    0.60
   9   8   3   -0.30    0.50
   9   8   3   -0.30    0.80
  -9   8  -3    0.30    1.00
   9  -9  -3   34.10    2.10
  -9  -9   3   28.20    2.10
  -9  -9   3   28.90    2.30
   9   9  -3   36.90    2.60
  -9   9   3   30.90    2.40
   9   9  -3   34.20    2.30
  -9   9   3   29.90    2.20
  -8  -9   3    2.00    0.90
   8  -9  -3    1.30    0.70
  -8  -9   3   -0.30    0.60
   8   9  -3    1.20    0.80
   8   9  -3    0.80    0.60
  -8   9   3    1.00    0.70
  -8   9   3    0.20    0.70
  -8   9   3    0.70    0.70
   7  -9  -3   25.40    1.70
  -7  -9   3   20.90    2.00
  -7  -9   3   22.70    1.70
   7   9  -3   19.70    2.10
  -7   9   3   23.00    1.80
   7   9  -3   28.50    1.90
  -7   9   3   21.20    1.60
  -7   9   3   24.00    2.00
  -6  -9   3    4.90    1.00
   6  -9  -3    4.70    0.90
  -6   9   3    4.20    0.80
  -6   9   3    4.10    1.00
   6   9  -3    5.60    1.00
   6   9  -3    5.60    1.10
  -6   9   3    3.40    0.80
   6   9  -3    5.80    1.10
   5  -9  -3  119.69    3.70
  -5  -9   3  127.99    4.00
  -5   9   3  122.89    4.00
  -5   9   3  126.49    4.30
   5   9  -3  129.29    4.10
  -5   9   3  131.29    3.70
   5   9  -3  124.59    3.90
   5   9  -3  122.49    4.10
   4  -9  -3    5.40    0.90
  -4  -9   3    5.10    1.00
   4   9  -3    3.90    0.90
   4   9  -3    4.30    0.80
  -4   9   3    4.40    1.00
  -4   9   3    3.20    0.60
  -4   9   3    4.10    0.90
   4   9  -3    3.30    0.80
  -3  -9   3    7.50    0.90
  -3  -9   3    8.40    1.10
   3  -9  -3    8.50    1.00
   3   9  -3    8.90    1.30
   3   9  -3    7.70    1.00
  -3   9   3    9.80    1.00
  -3   9   3    8.50    1.20
   3   9  -3    9.50    1.20
  -3   9   3    7.20    1.10
  -2  -9   3   14.70    1.10
  -2  -9   3   17.90    1.30
   2  -9  -3   15.70    1.20
  -2   9   3   13.90    0.90
   2   9  -3   15.50    1.20
   2   9  -3   13.80    1.40
  -2   9   3   13.70    1.40
   2   9  -3   13.40    1.50
  -2   9   3   12.40    1.40
  -1  -9   3   23.70    1.40
   1  -9  -3   21.90    1.30
  -1  -9   3   23.60    1.50
   1   9  -3   22.30    1.40
   1   9  -3   20.90    1.60
   1   9  -3   20.00    1.40
  -1   9   3   20.60    1.50
  -1   9   3   20.90    1.00
  -1   9   3   22.20    1.60
   0  -9   3    6.80    0.90
   0  -9  -3    6.30    0.80
   0  -9   3    7.10    0.90
   0   9  -3    8.40    1.10
   0   9   3    6.50    1.00
   0   9  -3    6.20    0.90
   0   9   3    5.30    0.80
   0   9  -3    6.50    1.00
   0   9   3    6.00    0.60
   0   9   3    7.00    1.10
  -1  -9  -3   18.70    1.10
  -1  -9  -3   17.10    1.30
   1  -9   3   19.50    1.30
   1  -9   3   20.00    1.40
   1   9   3   19.10    0.90
   1   9   3   17.40    1.30
  -1   9  -3   18.00    1.20
  -1   9  -3   19.80    1.40
   1   9   3   18.40    1.40
  -1   9  -3   18.20    1.50
   2  -9   3    6.90    1.00
   2  -9   3    5.30    0.80
  -2  -9  -3    6.10    0.90
  -2  -9  -3    6.20    0.90
  -2   9  -3    7.20    1.10
  -2   9  -3    7.50    1.10
   2   9   3    4.70    0.90
   2   9   3    5.80    1.10
   3  -9   3   -0.30    0.30
   3  -9   3    0.20    0.40
  -3  -9  -3    0.30    0.40
   3   9   3   -0.20    0.40
  -3   9  -3   -0.10    0.50
  -3   9  -3   -0.10    0.40
   3   9   3    0.20    0.30
   3   9   3   -0.40    0.40
   4  -9   3   13.10    1.20
   4  -9   3   16.00    1.40
  -4  -9  -3   14.70    1.30
   4   9   3   15.40    1.70
  -4   9  -3   16.70    1.40
   4   9   3   15.60    1.00
   4   9   3   17.50    1.80
  -4   9  -3   14.50    1.60
   5  -9   3   27.70    1.80
  -5  -9  -3   24.40    1.70
  -5  -9  -3   29.20    1.70
  -5   9  -3   28.10    2.10
   5   9   3   26.80    1.40
   5   9   3   23.30    1.90
   6  -9   3   35.30    2.20
  -6  -9  -3   33.80    2.10
  -6  -9  -3   35.80    2.00
   6   9   3   36.20    1.70
  -6   9  -3   31.50    2.30
   6   9   3   35.30    2.30
  -7  -9  -3   19.70    2.00
   7  -9   3   20.40    1.70
   7   9   3   20.50    2.20
   7   9   3   18.10    1.40
  -7   9  -3   18.20    2.10
  -8  -9  -3    6.50    1.40
   8  -9   3    4.90    1.10
   8   9   3    8.90    1.60
  -8   9  -3    5.20    1.40
   8   9   3    7.90    1.20
   9 -10  -3   12.20    1.90
  -9 -10   3   15.00    1.80
  -9 -10   3   14.00    2.80
  -9  10   3   11.30    1.60
   9  10  -3   13.00    1.70
  -9  10   3   10.20    1.70
  -8 -10   3    0.80    0.80
   8 -10  -3   -0.50    0.60
  -8 -10   3   -0.20    0.70
  -8  10   3    0.40    0.70
   8  10  -3    1.30    0.80
  -8  10   3    0.00    0.60
   8  10  -3    0.50    0.60
  -8  10   3    0.70    0.70
  -7 -10   3    3.30    1.00
   7 -10  -3    1.80    0.70
  -7 -10   3    3.80    1.00
  -7  10   3    4.30    1.10
   7  10  -3    2.50    1.00
  -7  10   3    2.00    0.70
   7  10  -3    2.60    0.90
  -7  10   3    2.40    0.90
  -6 -10   3    0.00    0.70
   6 -10  -3    0.40    0.60
  -6  10   3    0.80    0.70
   6  10  -3    1.50    0.70
   6  10  -3    0.60    0.60
  -6  10   3    0.50    0.70
   6  10  -3    0.70    0.70
  -6  10   3    0.30    0.50
   5 -10  -3   14.70    1.50
  -5 -10   3   17.30    1.80
  -5  10   3   15.30    1.30
   5  10  -3   15.50    1.80
  -5  10   3   15.80    1.70
  -5  10   3   16.20    1.80
   5  10  -3   16.30    1.80
   5  10  -3   15.40    1.60
  -4 -10   3   11.20    1.40
   4 -10  -3   13.40    1.40
  -4  10   3   10.90    1.50
   4  10  -3   11.60    1.50
  -4  10   3   13.00    1.60
   4  10  -3   13.10    1.40
   4  10  -3   13.10    1.60
  -4  10   3   12.80    1.30
  -3 -10   3   20.10    1.60
   3 -10  -3   16.60    1.40
  -3  10   3   19.60    1.20
   3  10  -3   19.40    1.60
   3  10  -3   19.10    1.60
  -3  10   3   16.80    1.80
  -3  10   3   16.40    1.80
   3  10  -3   17.80    1.40
   2 -10  -3   26.30    1.50
  -2 -10   3   26.30    1.50
  -2 -10   3   25.60    1.70
   2  10  -3   25.10    1.60
  -2  10   3   26.00    1.80
   2  10  -3   23.20    1.70
  -2  10   3   25.20    1.30
  -2  10   3   25.00    1.80
   2  10  -3   24.10    1.70
  -1 -10   3   23.90    1.60
   1 -10  -3   22.20    1.40
  -1 -10   3   22.80    1.50
   1  10  -3   21.60    1.70
   1  10  -3   20.00    1.50
   1  10  -3   19.30    1.40
  -1  10   3   23.30    1.70
  -1  10   3   19.70    1.60
  -1  10   3   24.40    1.20
   0 -10   3   51.69    2.20
   0 -10  -3   50.19    2.20
   0 -10  -3   48.90    2.00
   0 -10   3   50.09    2.20
   0  10  -3   47.10    2.20
   0  10   3   47.40    1.60
   0  10  -3   48.70    2.20
   0  10  -3   48.20    2.50
   0  10   3   46.70    2.40
  -1 -10  -3   23.20    1.30
   1 -10   3   21.20    1.50
   1 -10   3   23.00    1.60
  -1 -10  -3   23.00    1.50
   1  10   3   22.60    1.10
  -1  10  -3   24.70    1.80
   1  10   3   21.90    1.50
  -1  10  -3   21.30    1.50
   1  10   3   23.60    1.70
  -2 -10  -3    0.40    0.50
   2 -10   3    2.70    0.70
   2 -10   3    1.50    0.60
   2  10   3    0.90    0.60
   2  10   3    1.70    0.70
   2  10   3    1.20    0.40
  -2  10  -3    1.90    0.80
  -2  10  -3    2.10    0.70
   3 -10   3   76.19    3.00
   3 -10   3   81.29    2.80
  -3 -10  -3   80.49    2.90
   3  10   3   81.99    3.20
  -3  10  -3   73.89    3.30
   3  10   3   78.49    3.30
  -3  10  -3   80.09    3.10
   3  10   3   77.49    2.20
   4 -10   3   64.89    2.80
  -4 -10  -3   62.79    2.60
   4 -10   3   62.09    2.50
   4  10   3   63.89    3.00
   4  10   3   66.99    2.10
  -4  10  -3   65.69    3.20
  -4  10  -3   68.49    2.90
   4  10   3   62.29    3.00
   5 -10   3   58.99    2.80
  -5 -10  -3   57.29    2.60
  -5 -10  -3   59.39    2.80
  -5  10  -3   66.49    3.30
   5  10   3   61.29    3.00
   5  10   3   59.49    2.10
  -6 -10  -3   18.20    1.90
   6 -10   3   16.60    1.70
  -6 -10  -3   18.60    1.70
   6  10   3   15.30    1.90
   6  10   3   18.30    1.30
  -6  10  -3   15.50    1.90
   7 -10   3    7.60    1.40
  -7 -10  -3    7.30    1.30
   7  10   3    8.80    1.60
  -7  10  -3    3.80    1.10
   7  10   3    6.50    1.00
   8 -10   3    0.10    0.70
  -8 -11   3    1.50    0.90
   8  11  -3    3.50    1.00
  -8  11   3    2.30    0.90
  -8  11   3    0.80    0.80
   7 -11  -3    0.50    0.70
  -7 -11   3   -0.40    0.60
  -7 -11   3    0.80    0.80
  -7  11   3    0.40    0.60
   7  11  -3    0.90    0.80
  -7  11   3    1.10    0.80
   7  11  -3    0.60    0.70
  -7  11   3    0.50    0.60
  -6 -11   3    1.90    0.90
   6 -11  -3    1.60    0.70
   6  11  -3    1.00    0.70
  -6  11   3    0.60    0.80
   6  11  -3    0.20    0.70
  -6  11   3    1.20    0.60
  -6  11   3    0.00    0.70
   6  11  -3    1.50    0.80
   5 -11  -3    0.30    0.60
  -5 -11   3    0.00    0.60
   5  11  -3   -0.50    0.50
  -5  11   3    0.10    0.60
   5  11  -3    0.10    0.50
  -5  11   3    0.30    0.50
  -5  11   3    0.50    0.70
   5  11  -3   -0.10    0.50
  -4 -11   3    3.60    0.90
   4 -11  -3    2.70    0.80
  -4  11   3    1.80    0.80
   4  11  -3    2.00    0.80
  -4  11   3    2.00    0.60
   4  11  -3    1.30    0.70
  -4  11   3    3.10    1.00
   4  11  -3    1.50    0.80
  -3 -11   3    1.10    0.70
   3 -11  -3    2.50    0.70
  -3  11   3    1.80    0.80
   3  11  -3    1.40    0.60
   3  11  -3    2.40    0.80
  -3  11   3    1.90    0.60
  -3  11   3    1.80    0.80
   3  11  -3    1.10    0.70
   2 -11  -3   17.90    1.40
  -2 -11   3   17.90    1.40
  -2 -11   3   20.10    1.60
  -2  11   3   17.30    1.20
   2  11  -3   19.90    1.60
  -2  11   3   24.10    1.90
   2  11  -3   20.50    2.00
  -2  11   3   17.50    1.90
   2  11  -3   21.90    1.60
   1 -11  -3   51.39    2.20
  -1 -11   3   54.59    2.40
  -1 -11   3   54.99    2.50
  -1  11   3   52.69    2.70
   1  11  -3   51.69    2.70
  -1  11   3   57.79    2.80
   1  11  -3   52.29    2.40
  -1  11   3   49.90    1.90
   1  11  -3   52.09    2.50
   0 -11  -3   22.30    1.60
   0 -11  -3   19.80    1.40
   0 -11   3   23.80    1.70
   0 -11   3   24.90    1.60
   0  11  -3   21.70    1.80
   0  11   3   23.90    1.90
   0  11  -3   22.10    1.60
   0  11   3   22.50    1.20
  -1 -11  -3   10.60    1.30
   1 -11   3   11.80    1.30
   1 -11   3   10.50    1.30
   1  11   3    8.80    1.40
  -1  11  -3   12.00    1.60
   1  11   3    9.60    0.80
  -1  11  -3    9.20    1.20
   2 -11   3    3.50    0.80
  -2 -11  -3    3.10    0.80
   2 -11   3    2.70    0.80
   2  11   3    3.20    1.00
  -2  11  -3    3.60    1.00
   2  11   3    1.40    0.70
   2  11   3    3.50    0.60
  -2  11  -3    2.30    0.80
  -3 -11  -3    1.70    0.70
   3 -11   3    1.20    0.70
   3 -11   3    1.10    0.60
  -3  11  -3    1.30    0.70
   3  11   3    1.00    0.80
   3  11   3    1.20    0.70
  -3  11  -3    1.60    0.80
   3  11   3    1.30    0.50
   4 -11   3    6.70    1.20
   4 -11   3    8.70    1.20
  -4 -11  -3    8.90    1.30
  -4  11  -3    6.40    1.30
   4  11   3    9.90    1.00
  -4  11  -3   10.70    1.50
   4  11   3    7.00    1.30
   4  11   3    7.50    1.40
   5 -11   3   33.70    2.20
  -5 -11  -3   32.00    2.10
  -5 -11  -3   40.60    2.30
   5  11   3   38.60    1.80
   5  11   3   37.30    2.50
  -5  11  -3   35.20    2.60
  -6 -11  -3    2.60    0.90
  -6 -11  -3    4.10    1.10
   6 -11   3    2.40    0.90
  -6  11  -3    3.30    1.20
   6  11   3    2.90    0.60
   6  11   3    3.90    1.10
  -6 -12   3    3.50    1.10
   6 -12  -3    2.30    0.90
  -6  12   3    1.60    0.80
  -6  12   3    3.10    1.00
  -6  12   3    3.10    1.10
   6  12  -3    2.20    0.90
   6  12  -3    2.60    0.90
   6  12  -3    3.30    1.10
  -5 -12   3    5.80    1.30
   5 -12  -3    3.50    1.00
  -5  12   3    5.00    1.00
  -5  12   3    4.30    1.20
   5  12  -3    4.90    1.20
   5  12  -3    3.20    0.90
  -5  12   3    3.70    1.10
   5  12  -3    4.50    1.20
   4 -12  -3    2.30    0.80
  -4 -12   3    2.00    0.80
  -4  12   3    1.10    0.70
   4  12  -3    2.80    0.90
  -4  12   3    1.60    0.60
  -4  12   3    2.50    0.90
   4  12  -3    3.20    0.90
   4  12  -3    2.00    0.90
  -3 -12   3    2.10    0.90
   3 -12  -3    2.50    0.80
  -3  12   3    1.60    0.80
   3  12  -3    2.60    0.80
   3  12  -3    2.90    0.90
   3  12  -3    1.20    0.80
  -3  12   3    1.50    0.80
  -3  12   3    2.10    0.60
   2 -12  -3    0.90    0.60
  -2 -12   3   -0.80    0.50
  -2  12   3   -0.20    0.30
   2  12  -3   -0.10    0.50
   2  12  -3    0.20    0.60
  -2  12   3    0.30    0.60
  -2  12   3   -0.20    0.60
   2  12  -3    0.00    0.50
   1 -12  -3   18.00    1.70
  -1 -12   3   17.50    1.50
   1 -12  -3   17.50    1.40
  -1 -12   3   15.40    1.60
  -1  12   3   18.90    2.10
   1  12  -3   16.00    2.00
  -1  12   3   16.10    1.10
   1  12  -3   17.10    1.70
   0 -12  -3    0.40    0.50
   0 -12  -3    0.60    0.60
   0 -12   3   -0.20    0.50
   0 -12   3    0.10    0.50
   0  12  -3   -0.10    0.50
   0  12  -3    0.10    0.70
   0  12   3    0.20    0.60
   0  12   3    0.00    0.30
  -1 -12  -3   -0.10    0.50
   1 -12   3    0.60    0.60
   1 -12   3    0.10    0.50
  -1  12  -3    0.60    0.60
  -1  12  -3   -0.50    0.50
   1  12   3    0.00    0.30
   1  12   3    0.20    0.60
   2 -12   3   38.40    2.30
   2 -12   3   38.00    2.10
  -2 -12  -3   40.40    2.30
   2  12   3   40.40    2.60
  -2  12  -3   39.80    2.40
   2  12   3   39.70    1.70
  -2  12  -3   40.00    2.60
  -3 -12  -3   17.20    1.70
   3 -12   3   16.30    1.70
   3 -12   3   13.60    1.60
   3  12   3   16.90    1.20
  -3  12  -3   17.50    2.10
   3  12   3   22.70    2.30
   3  12   3   16.00    2.00
  -3  12  -3   16.30    1.80
   4 -12   3    5.50    1.40
  -4 -12  -3    5.40    1.10
   4 -12   3    2.90    1.00
  -4  12  -3    6.90    1.50
  -4  12  -3    2.60    0.90
   4  12   3    3.70    1.10
   4  12   3    6.00    1.20
   4  12   3    5.00    0.80
   5 -12   3    4.30    1.10
  -5 -12  -3    6.30    1.30
  -5 -12  -3    5.00    1.10
   5  12   3    4.80    0.80
   5  12   3    6.10    1.40
  -5  12  -3    6.70    1.50
   5  13  -3    6.90    1.30
  -5  13   3    4.20    1.30
   5  13  -3    7.00    1.50
   5  13  -3    5.70    1.30
  -4 -13   3   -0.10    0.70
   4 -13  -3    2.20    0.90
  -4  13   3    1.20    0.60
   4  13  -3    1.10    0.90
   4  13  -3    1.50    0.80
  -4  13   3    2.10    1.00
  -4  13   3    0.80    0.80
   4  13  -3    0.90    0.60
  -3 -13   3   14.80    1.80
   3 -13  -3   13.80    1.60
   3  13  -3   12.60    1.60
  -3  13   3   13.70    1.40
   3  13  -3   13.00    1.70
   3  13  -3   13.90    1.90
  -3  13   3   15.30    2.00
  -3  13   3   11.50    1.70
  -2 -13   3   12.10    1.60
   2 -13  -3   13.30    1.50
   2 -13  -3   15.00    1.70
  -2  13   3   14.00    1.30
   2  13  -3   11.40    1.70
   2  13  -3   11.10    1.50
  -2  13   3   14.40    1.90
   1 -13  -3    0.60    0.70
   1 -13  -3    1.20    0.70
  -1 -13   3    1.30    0.70
  -1  13   3    1.00    0.80
  -1  13   3    0.90    0.50
   1  13  -3    0.70    0.70
   1  13  -3    1.70    0.90
   0 -13   3    9.70    1.50
   0 -13  -3   11.80    1.50
   0 -13   3    8.90    1.30
   0  13   3    9.00    1.50
   0  13  -3   10.30    1.50
   0  13  -3    7.80    1.60
   0  13   3   10.50    1.10
   1 -13   3   56.09    2.80
  -1 -13  -3   50.69    2.70
   1 -13   3   54.69    2.70
  -1  13  -3   55.49    2.80
   1  13   3   55.59    3.20
   1  13   3   57.39    2.20
  -1  13  -3   48.40    3.00
   2 -13   3    7.90    1.30
  -2 -13  -3    8.20    1.40
   2 -13   3    5.90    1.10
   2  13   3    6.60    0.90
   2  13   3    9.10    1.60
  -2  13  -3    7.40    1.50
  -2  13  -3    5.70    1.20
   3 -13   3   29.80    2.20
  -3 -13  -3   30.50    2.10
   3 -13   3   30.40    2.10
   3  13   3   28.40    1.60
  -3  13  -3   38.30    2.50
   3  13   3   32.20    2.50
  -3  13  -3   35.00    2.60
  -4 -13  -3    0.60    0.80
   0 -14   3   22.70    2.30
  12   0  -4   38.90    2.60
 -12   0   4   37.00    2.60
  11   0  -4   20.40    2.00
 -11   0   4   16.00    1.80
  10   0  -4    1.40    0.70
 -10   0   4    0.10    0.70
  -9   0   4   -0.10    0.50
   9   0  -4    0.00    0.40
  -8   0   4   26.10    1.40
   8   0  -4   26.20    1.60
  -8   0   4   26.40    1.70
   8   0  -4   25.00    1.40
  -8   0   4   25.50    1.90
  -7   0   4  235.68    5.00
  -7   0   4  231.08    5.60
  -7   0   4  236.28    4.90
   7   0  -4  230.48    5.30
   7   0  -4  237.38    5.00
  -7   0   4  234.78    5.40
  -6   0   4   27.60    1.50
  -6   0   4   30.00    1.40
   6   0  -4   25.50    1.20
   6   0  -4   26.60    1.40
  -6   0   4   28.20    1.10
  -6   0   4   27.50    1.40
  -5   0   4    6.50    0.70
  -5   0   4    7.30    0.50
  -5   0   4    7.30    0.80
   5   0  -4    7.30    0.80
   5   0  -4    9.30    0.90
  -5   0   4    7.90    0.90
   5   0  -4    9.60    0.70
   4   0  -4  235.48    4.60
  -4   0   4  232.98    4.90
   4   0  -4  222.48    4.60
  -4   0   4  225.98    4.70
   4   0  -4  232.88    4.50
  -4   0   4  229.78    4.70
  -4   0   4  231.68    4.00
   3   0  -4  936.01   15.60
  -3   0   4  951.70   15.80
  -3   0   4  960.80   15.80
   3   0  -4  970.60   15.50
  -3   0   4  919.11   15.60
   3   0  -4  970.70   15.50
   2   0  -4    1.50    0.30
  -2   0   4    4.20    0.60
  -2   0   4    1.50    0.30
  -2   0   4    1.30    0.30
   2   0  -4    1.10    0.30
   1   0  -4 5032.40   81.89
  -1   0   4 5378.86   84.29
  -1   0   4 5087.69   81.29
  -1   0   4 5009.90   80.09
  -1   0   4 5120.69   80.99
   1   0  -4 5044.90   78.69
   0   0  -4  377.66    6.60
   0   0   4  371.56    6.80
   0   0   4  369.76    6.40
   0   0   4  362.66    6.20
   0   0   4  374.16    6.50
   0   0  -4  387.26    6.20
   0   0   4  376.26    6.80
   1   0   4  270.77    5.10
   1   0   4  265.47    4.80
  -1   0  -4  267.77    4.80
   1   0   4  259.77    4.30
   1   0   4  258.07    4.80
   1   0   4  259.27    5.20
  -1   0  -4  270.67    5.00
  -2   0  -4   58.59    1.70
  -2   0  -4   56.79    1.70
   2   0   4   55.49    1.70
   2   0   4   54.39    1.80
   2   0   4   53.59    1.60
  -3   0  -4    0.50    0.30
  -3   0  -4    0.60    0.30
   3   0   4    1.80    0.50
   3   0   4    0.80    0.30
   3   0   4    0.70    0.30
   4   0   4  114.09    3.30
  -4   0  -4  117.79    3.00
   4   0   4  121.19    2.90
  -4   0  -4  111.49    3.10
   4   0   4  119.49    3.00
  -5   0  -4  154.08    4.00
  -5   0  -4  149.49    3.70
   5   0   4  156.28    4.10
   5   0   4  154.68    3.50
   6   0   4   18.10    1.00
  -6   0  -4   16.50    1.30
   6   0   4   17.20    1.40
  -6   0  -4   19.20    1.20
  -7   0  -4  289.07    6.20
   7   0   4  300.37    7.00
  -7   0  -4  284.37    6.70
  -8   0  -4   18.70    1.40
  -8   0  -4   15.80    1.70
   8   0   4   21.60    1.80
  -9   0  -4    0.10    0.70
   9   0   4    0.10    0.50
  -9   0  -4   -0.10    0.50
  10   0   4    1.50    0.80
 -10   0  -4    1.30    0.90
 -10   0  -4    1.40    0.70
  10   0   4    1.40    0.80
 -11   0  -4    0.30    0.90
  11   0   4    1.30    0.80
 -12  -1   4    0.70    0.90
  12  -1  -4    0.80    0.70
  12   1  -4   -0.50    0.60
 -12   1   4   -0.80    0.80
  11  -1  -4    3.90    1.00
 -11  -1   4    2.30    0.90
 -11   1   4    4.30    1.20
  11   1  -4    1.70    0.90
  10  -1  -4    1.20    0.70
 -10  -1   4    0.80    0.70
 -10   1   4    2.20    0.80
  10   1  -4    2.20    0.80
   9  -1  -4   18.10    1.50
  -9  -1   4   17.50    1.70
   9   1  -4   14.90    1.20
   9   1  -4   17.10    1.70
  -9   1   4   19.00    1.60
  -8  -1   4   43.00    2.20
   8  -1  -4   45.40    1.60
  -8  -1   4   45.10    1.80
   8  -1  -4   44.60    2.10
  -8   1   4   44.70    2.10
  -8   1   4   43.20    2.20
   8   1  -4   43.60    1.90
   8   1  -4   42.60    2.00
  -8   1   4   44.40    1.80
  -7  -1   4  260.67    5.30
  -7  -1   4  263.47    5.30
   7  -1  -4  270.47    5.20
  -7  -1   4  265.77    5.90
  -7  -1   4  259.77    6.10
   7  -1  -4  259.57    5.80
   7   1  -4  255.57    5.50
  -7   1   4  250.47    6.00
  -7   1   4  265.67    5.60
  -7   1   4  264.57    5.30
   7   1  -4  256.17    5.70
  -7   1   4  265.47    5.90
  -6  -1   4   63.99    2.30
  -6  -1   4   68.49    2.40
   6  -1  -4   65.89    2.30
   6  -1  -4   65.59    1.90
  -6  -1   4   63.79    1.90
  -6  -1   4   67.99    2.10
  -6   1   4   67.69    2.20
   6   1  -4   63.59    2.10
  -6   1   4   64.99    1.90
  -6   1   4   66.79    2.30
  -6   1   4   67.39    2.40
   6   1  -4   65.79    2.30
   6   1  -4   65.09    2.20
  -5  -1   4    1.00    0.30
  -5  -1   4    1.20    0.30
  -5  -1   4    1.10    0.40
   5  -1  -4    0.80    0.30
   5  -1  -4    1.20    0.30
   5  -1  -4    0.60    0.30
  -5  -1   4    0.40    0.30
  -5   1   4    1.60    0.40
  -5   1   4    1.20    0.30
  -5   1   4    0.80    0.40
  -5   1   4    0.90    0.40
   5   1  -4    0.80    0.40
   5   1  -4    0.60    0.30
   5   1  -4    0.90    0.30
   4  -1  -4   17.00    0.80
   4  -1  -4   17.00    0.90
   4  -1  -4   16.60    1.00
  -4  -1   4   15.40    0.90
  -4  -1   4   16.60    1.00
  -4  -1   4   15.70    0.90
  -4  -1   4   14.80    0.60
  -4   1   4   15.60    1.00
   4   1  -4   15.40    0.90
   4   1  -4   16.00    0.90
  -4   1   4   14.20    0.90
   4   1  -4   16.00    0.90
  -4   1   4   14.60    0.60
  -4   1   4   15.40    1.00
  -3  -1   4    2.20    0.40
  -3  -1   4    3.00    0.50
  -3  -1   4    2.10    0.20
  -3  -1   4    1.60    0.40
   3  -1  -4    2.40    0.40
   3  -1  -4    1.80    0.30
  -3   1   4    2.10    0.40
  -3   1   4    2.20    0.40
   3   1  -4    1.90    0.40
   3   1  -4    2.90    0.40
   3   1  -4    2.10    0.40
  -3   1   4    2.10    0.40
  -2  -1   4   16.70    0.90
   2  -1  -4   18.20    0.90
  -2  -1   4   17.00    0.80
  -2  -1   4   17.00    0.90
   2  -1  -4   16.40    0.70
   2   1  -4   16.80    0.80
   2   1  -4   17.40    0.50
  -2   1   4   17.30    0.90
   2   1  -4   18.70    0.80
   2   1  -4   17.50    0.80
  -2   1   4   17.80    0.80
  -2   1   4   18.00    0.90
  -2   1   4   18.40    0.80
  -1  -1   4  136.29    3.00
  -1  -1   4  133.79    3.10
  -1  -1   4  133.09    2.90
   1  -1  -4  138.69    2.80
  -1  -1   4  137.29    2.80
   1  -1  -4  140.79    2.30
  -1   1   4  138.19    3.10
   1   1  -4  132.89    2.50
  -1   1   4  140.79    2.90
  -1   1   4  135.39    2.70
   1   1  -4  136.29    2.90
  -1   1   4  137.79    3.10
  -1   1   4  134.99    2.70
   1   1  -4  132.39    2.90
   0  -1   4    0.10    0.20
   0  -1  -4    0.10    0.10
   0  -1   4    0.30    0.20
   0  -1   4    0.00    0.10
   0  -1   4   -0.20    0.20
   0  -1  -4   -0.20    0.20
   0   1   4    0.20    0.10
   0   1   4   -0.10    0.20
   0   1  -4    0.20    0.20
   0   1   4    0.10    0.20
   0   1   4    0.30    0.10
   0   1  -4    0.30    0.20
   0   1   4    0.10    0.10
   0   1  -4    0.10    0.20
  -1  -1  -4    0.10    0.20
   1  -1   4   -0.10    0.20
   1  -1   4    0.10    0.10
  -1  -1  -4    0.00    0.20
   1  -1   4   -0.10    0.20
   1  -1   4   -0.30    0.20
  -1   1  -4   -0.20    0.10
   1   1   4    0.00    0.20
   1   1   4    0.40    0.20
   1   1   4    0.10    0.10
   1   1   4   -0.20    0.10
  -1   1  -4   -0.10    0.20
   1   1   4    0.10    0.20
   2  -1   4  234.68    4.70
   2  -1   4  242.88    4.80
  -2  -1  -4  245.08    4.60
   2  -1   4  237.68    4.90
  -2  -1  -4  233.28    4.70
  -2   1  -4  239.68    4.70
   2   1   4  242.48    4.70
   2   1   4  239.28    4.40
   2   1   4  240.68    4.50
  -2   1  -4  239.08    4.70
   2   1   4  241.38    5.00
  -3  -1  -4   10.90    0.80
   3  -1   4   10.70    0.80
   3  -1   4   12.70    0.80
   3  -1   4   10.80    0.80
  -3  -1  -4   12.00    0.80
   3   1   4   11.30    0.70
  -3   1  -4   11.40    0.80
   3   1   4   10.80    0.90
  -3   1  -4   10.10    0.70
   3   1   4   11.60    0.70
   3   1   4   11.20    0.90
   4  -1   4  119.69    3.30
   4  -1   4  122.49    3.20
   4  -1   4  124.19    3.00
  -4  -1  -4  125.09    3.20
   4   1   4  128.09    3.40
   4   1   4  124.59    2.90
   4   1   4  122.99    3.40
   4   1   4  125.59    3.10
  -4   1  -4  118.39    3.20
  -4   1  -4  127.49    3.10
   5  -1   4    0.30    0.40
   5  -1   4    0.30    0.40
  -5  -1  -4    1.40    0.50
   5  -1   4    0.70    0.30
   5   1   4    1.00    0.30
   5   1   4    1.30    0.50
  -5   1  -4    0.50    0.40
  -5   1  -4    0.50    0.30
   5   1   4    0.90    0.50
   5   1   4    0.70    0.40
   6  -1   4  130.29    3.90
   6  -1   4  132.59    3.30
  -6  -1  -4  131.99    3.80
   6  -1   4  128.79    3.60
   6   1   4  127.99    3.80
   6   1   4  129.09    3.60
  -6   1  -4  121.59    3.70
   6   1   4  132.99    3.90
  -6   1  -4  131.59    3.40
  -7  -1  -4   43.90    2.20
   7  -1   4   45.20    2.30
   7  -1   4   44.60    2.10
   7   1   4   45.00    2.30
  -7   1  -4   45.20    1.90
   7   1   4   45.90    2.10
   7   1   4   44.00    2.20
  -7   1  -4   48.70    2.30
  -8  -1  -4   15.90    1.70
   8  -1   4   17.80    1.80
   8  -1   4   15.50    1.60
  -8   1  -4   17.70    1.30
  -8   1  -4   18.00    1.80
   8   1   4   17.70    1.50
   8   1   4   23.40    1.70
   8   1   4   18.80    1.90
   9  -1   4   10.70    1.40
  -9  -1  -4    9.30    1.40
   9  -1   4   10.70    1.50
   9   1   4   10.10    1.50
  -9   1  -4   13.20    1.40
  -9   1  -4   11.00    1.50
   9   1   4   13.90    1.60
   9   1   4   11.00    1.40
  10  -1   4    0.00    0.60
 -10  -1  -4    1.20    0.90
 -10  -1  -4    1.50    0.80
  10   1   4    1.50    0.80
 -10   1  -4    1.40    0.90
  11  -1   4    0.20    0.70
 -11  -1  -4    0.40    1.00
  11   1   4    0.20    0.80
 -11   1  -4   -0.20    0.90
 -12  -2   4    1.90    0.90
  12  -2  -4    2.40    1.00
 -12   2   4   -0.20    0.80
  12   2  -4    1.20    0.90
  11  -2  -4    1.80    0.80
 -11  -2   4    1.40    0.90
 -11   2   4    1.50    0.80
  11   2  -4    1.00    0.70
 -10  -2   4    1.00    0.70
  10  -2  -4    0.60    0.60
 -10   2   4   -0.40    0.50
  10   2  -4    1.10    0.70
  10   2  -4    0.90    0.60
  -9  -2   4   22.70    1.80
   9  -2  -4   26.80    1.80
   9   2  -4   23.50    1.70
  -9   2   4   20.30    1.70
   9   2  -4   21.10    1.50
  -8  -2   4  115.69    3.70
   8  -2  -4  121.09    3.10
  -8  -2   4  121.69    3.30
   8  -2  -4  114.99    3.60
   8   2  -4  122.39    3.50
  -8   2   4  120.09    3.40
  -8   2   4  117.29    3.80
   8   2  -4  120.09    3.60
  -8   2   4  115.49    3.60
   7  -2  -4  233.68    5.40
   7  -2  -4  233.68    4.90
  -7  -2   4  237.08    4.90
  -7  -2   4  233.58    5.60
   7   2  -4  240.28    5.30
   7   2  -4  234.28    6.20
   7   2  -4  226.28    5.30
  -7   2   4  246.08    5.50
  -7   2   4  232.18    5.00
  -7   2   4  238.48    5.70
   6  -2  -4  123.29    3.30
  -6  -2   4  122.19    3.00
   6  -2  -4  123.69    2.70
  -6  -2   4  126.89    3.40
  -6  -2   4  122.99    3.50
  -6  -2   4  119.19    2.80
  -6   2   4  121.39    3.30
   6   2  -4  124.89    3.30
  -6   2   4  123.29    3.60
   6   2  -4  122.49    3.40
   6   2  -4  120.79    3.20
  -6   2   4  119.79    2.90
  -6   2   4  120.69    3.30
  -5  -2   4    0.10    0.20
   5  -2  -4    0.20    0.30
  -5  -2   4    0.10    0.30
  -5  -2   4   -0.10    0.30
  -5  -2   4    0.40    0.30
   5  -2  -4    0.00    0.20
  -5   2   4    0.30    0.30
   5   2  -4    0.00    0.20
  -5   2   4    0.00    0.20
  -5   2   4   -0.20    0.20
  -5   2   4    0.10    0.30
   5   2  -4    0.00    0.20
   5   2  -4   -0.20    0.20
   4  -2  -4    0.10    0.20
  -4  -2   4    0.40    0.30
  -4  -2   4    0.00    0.10
  -4  -2   4    0.50    0.30
  -4  -2   4   -0.20    0.20
   4  -2  -4    0.60    0.30
   4   2  -4    0.30    0.30
  -4   2   4    0.20    0.20
  -4   2   4    0.20    0.20
  -4   2   4   -0.10    0.20
  -4   2   4    0.00    0.20
   4   2  -4    0.00    0.20
   4   2  -4    0.20    0.20
   3  -2  -4  333.07    5.70
  -3  -2   4  332.57    6.30
  -3  -2   4  322.07    6.20
  -3  -2   4  331.17    6.20
   3   2  -4  328.47    6.20
  -3   2   4  327.27    6.00
  -3   2   4  326.07    6.40
  -3   2   4  331.57    6.00
   3   2  -4  326.57    6.20
  -3   2   4  327.17    5.50
  -3   2   4  334.17    6.40
   3   2  -4  324.87    5.60
   3   2  -4  331.37    6.00
  -2  -2   4  161.38    3.50
  -2  -2   4  163.08    3.50
   2  -2  -4  163.98    3.10
   2  -2  -4  160.28    3.40
  -2  -2   4  159.08    3.40
  -2   2   4  157.18    3.50
  -2   2   4  157.98    2.80
   2   2  -4  157.08    3.00
  -2   2   4  162.28    3.10
   2   2  -4  157.98    3.20
  -2   2   4  152.48    3.60
   2   2  -4  163.38    3.40
   2   2  -4  159.18    3.50
  -2   2   4  157.38    3.10
  -1  -2   4  256.07    4.60
   1  -2  -4  254.07    4.60
  -1  -2   4  249.18    4.80
  -1  -2   4  251.47    4.90
  -1  -2   4  255.27    4.90
  -1   2   4  250.07    4.80
  -1   2   4  256.97    5.10
  -1   2   4  243.08    4.30
  -1   2   4  246.68    4.40
  -1   2   4  256.67    5.00
   1   2  -4  245.78    4.80
   1   2  -4  248.38    4.40
  -1   2   4  250.07    4.40
   0  -2  -4   29.60    0.90
   0  -2   4   27.50    0.90
   0  -2   4   28.20    1.10
   0  -2  -4   28.90    1.10
   0  -2   4   30.40    1.20
   0  -2   4   29.50    1.10
   0   2   4   27.80    1.20
   0   2   4   30.30    1.00
   0   2   4   29.30    1.20
   0   2  -4   27.30    1.10
   0   2  -4   29.90    1.00
   0   2   4   29.00    0.80
   0   2  -4   28.90    1.10
   0   2   4   30.40    0.80
   1  -2   4  113.59    2.70
  -1  -2  -4  116.59    2.70
   1  -2   4  115.19    2.20
   1  -2   4  111.29    2.70
  -1  -2  -4  126.69    2.50
   1  -2   4  111.49    2.80
   1   2   4  113.29    2.20
   1   2   4  115.89    2.70
   1   2   4  111.59    2.20
   1   2   4  115.29    2.40
  -1   2  -4  112.39    2.60
   1   2   4  112.89    2.90
  -1   2  -4  117.99    2.60
  -1   2  -4  110.99    2.70
   2  -2   4  171.98    2.90
   2  -2   4  173.78    3.80
   2  -2   4  175.28    3.80
   2  -2   4  171.38    3.80
  -2  -2  -4  172.18    3.10
  -2  -2  -4  176.58    3.60
   2   2   4  172.58    3.90
  -2   2  -4  181.58    3.80
   2   2   4  177.08    3.30
   2   2   4  173.88    3.70
   2   2   4  171.18    4.00
  -2   2  -4  173.68    3.70
  -2   2  -4  172.28    3.80
   2   2   4  169.48    3.30
  -3  -2  -4   77.99    1.60
   3  -2   4   74.99    2.20
   3  -2   4   75.29    2.30
  -3  -2  -4   76.09    2.20
   3  -2   4   77.09    2.30
  -3   2  -4   75.59    2.10
  -3   2  -4   71.79    2.30
   3   2   4   75.59    1.90
   3   2   4   78.19    2.40
  -3   2  -4   74.09    2.10
   3   2   4   72.79    1.90
   3   2   4   74.39    2.00
   3   2   4   75.99    2.40
   4  -2   4   22.60    1.20
   4  -2   4   24.30    1.30
  -4  -2  -4   22.10    1.30
  -4  -2  -4   24.20    0.80
   4  -2   4   23.40    1.30
   4   2   4   22.50    1.30
   4   2   4   22.00    1.30
  -4   2  -4   22.80    1.30
   4   2   4   26.20    1.20
  -4   2  -4   23.50    1.10
   4   2   4   22.50    1.00
   5  -2   4   10.70    1.20
   5  -2   4   10.50    1.10
  -5  -2  -4    9.20    1.00
   5  -2   4   11.40    0.90
   5   2   4    9.70    1.10
   5   2   4   10.40    1.10
   5   2   4   10.20    0.80
  -5   2  -4    9.90    0.80
   5   2   4   12.00    0.90
  -5   2  -4    9.60    1.10
   6  -2   4   10.30    1.00
   6  -2   4    8.30    1.00
  -6  -2  -4    9.20    1.20
   6  -2   4   11.20    1.30
  -6   2  -4   10.00    1.20
   6   2   4   11.40    1.20
   6   2   4    8.30    1.10
   6   2   4    9.10    1.20
  -6   2  -4   12.10    1.10
   7  -2   4  186.48    5.10
  -7  -2  -4  179.88    5.00
   7  -2   4  178.98    4.30
   7  -2   4  182.18    4.90
   7   2   4  179.78    4.70
   7   2   4  184.38    5.10
  -7   2  -4  177.78    5.00
  -7   2  -4  187.08    4.40
   7   2   4  182.78    5.00
  -8  -2  -4   37.80    2.20
   8  -2   4   35.40    2.20
   8  -2   4   39.70    2.20
  -8   2  -4   31.00    2.10
   8   2   4   39.40    2.20
   8   2   4   37.10    2.30
  -8   2  -4   34.20    1.70
   8   2   4   34.80    2.00
  -9  -2  -4   16.60    1.80
   9  -2   4   15.00    1.70
   9   2   4   16.50    1.90
   9   2   4   18.90    1.90
  -9   2  -4   14.40    1.70
   9   2   4   15.70    1.70
 -10  -2  -4    0.00    0.70
  10  -2   4    1.90    0.90
  10   2   4    0.00    0.60
  10   2   4    1.20    0.80
 -10   2  -4    0.30    0.80
  10   2   4    2.20    0.90
  11  -2   4    0.40    0.90
  11   2   4    0.60    0.80
  11   2   4    0.00    1.00
  11   2   4    0.20    0.80
 -12  -3   4    2.80    1.10
  12  -3  -4    4.70    1.20
  12   3  -4    2.90    1.00
 -12   3   4    4.10    1.20
 -11  -3   4    0.30    0.80
  11  -3  -4    0.00    0.60
  11   3  -4    0.20    0.60
 -11   3   4    0.50    0.80
 -10  -3   4    1.60    0.80
  10  -3  -4    1.70    0.70
  10   3  -4    2.40    0.80
  10   3  -4    2.80    0.80
 -10   3   4    1.80    0.80
  -9  -3   4   68.89    3.00
   9  -3  -4   66.89    2.80
   9  -3  -4   68.29    2.30
  -9   3   4   69.49    2.80
   9   3  -4   70.99    2.80
   9   3  -4   68.69    2.80
  -9   3   4   74.99    3.10
   8  -3  -4  126.89    3.30
  -8  -3   4  116.79    3.80
  -8  -3   4  124.89    3.40
   8  -3  -4  126.69    3.80
   8   3  -4  122.29    3.70
  -8   3   4  121.69    3.70
  -8   3   4  124.69    4.00
  -8   3   4  128.39    4.60
   8   3  -4  122.69    3.60
   7  -3  -4  240.18    5.60
  -7  -3   4  238.98    5.80
   7  -3  -4  239.38    5.10
  -7  -3   4  245.78    5.10
   7   3  -4  241.88    5.60
  -7   3   4  247.28    5.60
  -7   3   4  242.48    5.20
   7   3  -4  250.37    5.70
   7   3  -4  252.87    5.50
  -7   3   4  242.38    5.90
  -6  -3   4   57.69    2.30
   6  -3  -4   65.59    2.30
  -6  -3   4   62.19    1.90
  -6  -3   4   59.79    1.90
   6   3  -4   60.99    2.10
   6   3  -4   60.69    2.30
  -6   3   4   61.39    2.30
   6   3  -4   62.39    2.30
  -6   3   4   65.09    2.00
  -6   3   4   59.39    2.40
  -6   3   4   62.49    2.20
   5  -3  -4    0.30    0.20
  -5  -3   4    1.00    0.40
  -5  -3   4    0.30    0.30
  -5  -3   4    0.50    0.20
  -5  -3   4    0.30    0.30
   5  -3  -4    0.60    0.30
   5   3  -4    0.00    0.30
  -5   3   4    0.30    0.30
   5   3  -4    0.70    0.40
  -5   3   4    0.10    0.40
  -5   3   4   -0.20    0.30
   5   3  -4    0.30    0.20
  -5   3   4    0.30    0.30
   4  -3  -4    7.70    0.80
  -4  -3   4    5.90    0.70
  -4  -3   4    7.10    0.70
   4  -3  -4    5.90    0.40
   4   3  -4    6.60    0.60
   4   3  -4    6.30    0.80
   4   3  -4    5.70    0.70
  -4   3   4    6.60    0.90
  -4   3   4    6.10    0.50
  -4   3   4    6.80    0.80
  -4   3   4    5.10    0.60
   4   3  -4    6.70    0.70
  -3  -3   4  164.78    3.60
   3  -3  -4  168.98    3.60
   3  -3  -4  163.58    3.10
  -3  -3   4  164.98    3.70
  -3  -3   4  165.18    3.70
   3   3  -4  166.98    3.40
  -3   3   4  162.78    3.40
   3   3  -4  166.98    3.30
  -3   3   4  162.68    3.90
  -3   3   4  164.88    3.40
   3   3  -4  165.08    3.70
   3   3  -4  164.88    3.80
  -3   3   4  166.08    3.20
  -3   3   4  169.28    3.90
  -2  -3   4   30.60    1.30
  -2  -3   4   32.40    1.30
   2  -3  -4   28.80    1.20
   2  -3  -4   31.20    1.00
  -2  -3   4   31.00    1.20
   2   3  -4   29.70    1.10
  -2   3   4   30.80    1.00
  -2   3   4   30.50    1.00
  -2   3   4   31.90    1.30
  -2   3   4   29.80    1.30
   2   3  -4   29.70    1.30
   2   3  -4   29.30    1.00
  -2   3   4   31.90    1.00
   2   3  -4   31.50    1.30
  -1  -3   4   12.30    0.80
  -1  -3   4   14.40    0.70
  -1  -3   4   13.30    0.70
   1  -3  -4   13.10    0.70
   1  -3  -4   13.20    0.70
  -1  -3   4   11.70    0.80
  -1   3   4   12.50    0.80
   1   3  -4   14.50    0.80
   1   3  -4   12.80    0.80
   1   3  -4   13.20    0.60
  -1   3   4   14.20    0.90
  -1   3   4   12.60    0.60
  -1   3   4   13.80    0.90
   1   3  -4   12.70    0.70
   0  -3   4   28.10    1.20
   0  -3  -4   30.20    1.10
   0  -3   4   29.80    1.10
   0  -3   4   29.30    1.00
   0  -3   4   30.10    1.20
   0   3   4   31.40    1.30
   0   3   4   29.10    1.10
   0   3   4   29.20    1.20
   0   3  -4   28.10    1.20
   0   3   4   29.80    1.10
   0   3  -4   27.20    1.10
   0   3  -4   31.40    1.20
   1  -3   4   29.20    0.90
   1  -3   4   29.90    1.20
   1  -3   4   30.80    1.30
  -1  -3  -4   30.20    1.10
   1  -3   4   29.40    1.30
   1   3   4   29.30    1.30
   1   3   4   31.30    1.30
  -1   3  -4   29.20    1.20
  -1   3  -4   29.80    1.20
   1   3   4   30.50    1.10
   1   3   4   29.90    1.20
  -1   3  -4   30.10    1.30
   2  -3   4  331.57    5.50
   2  -3   4  331.17    6.40
   2  -3   4  324.77    6.20
  -2  -3  -4  333.07    5.70
  -2  -3  -4  319.47    6.10
   2  -3   4  333.57    6.40
  -2   3  -4  323.17    6.20
  -2   3  -4  337.27    6.30
   2   3   4  325.87    5.50
  -2   3  -4  327.67    6.40
   2   3   4  325.17    6.50
   2   3   4  326.37    6.10
   2   3   4  324.37    6.50
   3  -3   4    6.90    0.80
   3  -3   4    5.40    0.70
  -3  -3  -4    7.60    0.50
   3  -3   4    6.80    0.40
   3  -3   4    7.20    0.80
  -3  -3  -4    7.20    0.80
  -3   3  -4    8.70    0.90
   3   3   4    7.10    0.90
   3   3   4    6.80    0.60
  -3   3  -4    7.70    0.80
  -3   3  -4    7.40    0.80
   3   3   4    6.60    0.50
   3   3   4    7.20    0.50
   3   3   4    7.20    0.90
  -4  -3  -4   60.99    1.60
   4  -3   4   60.29    2.10
   4  -3   4   62.99    2.20
  -4  -3  -4   60.39    2.10
   4  -3   4   58.89    2.00
   4   3   4   56.09    2.20
  -4   3  -4   63.49    2.30
   4   3   4   62.59    1.80
   4   3   4   62.69    2.30
  -4   3  -4   55.69    1.90
   4   3   4   56.59    1.70
   5  -3   4    7.90    0.90
   5  -3   4    7.00    1.00
  -5  -3  -4    7.80    1.00
   5  -3   4    7.10    0.90
  -5   3  -4    7.30    0.80
  -5   3  -4    7.80    1.10
   5   3   4    5.70    0.90
   5   3   4    7.20    0.80
   5   3   4    8.00    1.10
   6  -3   4  121.39    3.70
   6  -3   4  114.09    3.20
   6  -3   4  119.89    3.60
  -6  -3  -4  107.39    3.40
   6   3   4  117.49    3.30
   6   3   4  115.79    3.70
   6   3   4  122.79    3.80
  -6   3  -4  114.59    3.70
  -6   3  -4  121.99    3.20
   7  -3   4   31.60    1.90
  -7  -3  -4   30.90    1.90
   7  -3   4   32.70    2.00
   7  -3   4   30.80    1.60
  -7   3  -4   33.40    1.60
   7   3   4   27.90    1.90
   7   3   4   29.60    1.90
  -7   3  -4   33.30    2.10
   7   3   4   33.70    1.70
   8  -3   4   13.20    1.60
  -8  -3  -4   11.70    1.50
   8   3   4   13.70    1.70
  -8   3  -4   11.40    1.50
   8   3   4   14.40    1.60
   8   3   4   13.20    1.40
   9  -3   4   19.60    2.00
  -9  -3  -4   18.60    1.90
   9   3   4   16.80    1.80
  -9   3  -4   17.20    1.90
   9   3   4   23.50    2.00
   9   3   4   22.50    1.70
  10  -3   4    7.50    1.40
 -10  -3  -4    7.20    1.40
 -10   3  -4    6.40    1.40
  10   3   4    7.80    1.40
  10   3   4    6.50    1.30
  10   3   4    7.70    1.40
 -12  -4   4   15.90    2.00
  12   4  -4   17.20    2.00
 -12   4   4   17.20    2.00
 -11  -4   4    6.20    1.30
  11  -4  -4    5.20    1.20
  11   4  -4    5.40    1.20
 -11   4   4    5.00    1.30
  11   4  -4    7.20    1.30
  10  -4  -4    0.60    0.60
 -10  -4   4    1.00    0.70
 -10   4   4    1.40    0.90
  10   4  -4    0.70    0.70
  10   4  -4    2.50    0.80
   9  -4  -4   30.90    1.60
   9  -4  -4   26.80    1.80
  -9  -4   4   28.60    2.00
   9   4  -4   29.10    1.80
  -9   4   4   31.60    2.10
   9   4  -4   29.10    1.90
  -9   4   4   27.90    1.80
  -8  -4   4  102.39    3.50
  -8  -4   4   94.59    3.00
   8  -4  -4   97.99    3.30
   8  -4  -4  101.19    3.00
   8   4  -4  102.09    3.20
  -8   4   4  102.09    3.60
  -8   4   4  100.59    3.30
   8   4  -4   98.29    3.40
   7  -4  -4  299.27    6.20
   7  -4  -4  294.97    6.50
  -7  -4   4  292.87    6.80
  -7  -4   4  291.37    6.00
  -7   4   4  306.97    6.20
  -7   4   4  296.07    6.90
   7   4  -4  302.07    6.70
  -7   4   4  308.27    6.60
   7   4  -4  294.97    6.70
   7   4  -4  301.37    6.30
   6  -4  -4   10.20    1.00
   6  -4  -4    8.50    1.00
  -6  -4   4    7.70    1.00
  -6  -4   4    8.90    0.90
   6   4  -4   11.10    1.20
  -6   4   4   10.10    0.90
   6   4  -4    8.80    0.90
  -6   4   4   10.60    1.10
  -6   4   4    9.60    1.20
   6   4  -4    9.40    1.10
   5  -4  -4    0.20    0.30
  -5  -4   4    0.20    0.40
  -5  -4   4    0.40    0.30
  -5  -4   4    0.30    0.30
  -5   4   4   -0.10    0.30
  -5   4   4   -0.20    0.20
  -5   4   4    1.10    0.40
   5   4  -4    0.20    0.20
   5   4  -4    0.10    0.30
  -5   4   4   -0.30    0.30
   5   4  -4    0.40    0.40
   4  -4  -4    0.30    0.20
  -4  -4   4    0.50    0.40
  -4  -4   4   -0.10    0.20
  -4  -4   4    0.00    0.20
   4  -4  -4    0.00    0.20
  -4   4   4    0.50    0.30
   4   4  -4    0.40    0.30
  -4   4   4    0.00    0.30
   4   4  -4    0.20    0.20
   4   4  -4    0.60    0.30
  -4   4   4   -0.20    0.20
  -4   4   4    0.00    0.30
   4   4  -4    0.50    0.30
  -3  -4   4    2.30    0.50
  -3  -4   4    3.00    0.50
  -3  -4   4    2.30    0.50
   3  -4  -4    2.60    0.30
   3  -4  -4    3.20    0.50
  -3   4   4    2.70    0.40
  -3   4   4    3.40    0.40
  -3   4   4    2.70    0.40
  -3   4   4    2.40    0.50
  -3   4   4    2.70    0.60
   3   4  -4    2.60    0.50
   3   4  -4    2.90    0.40
   3   4  -4    1.10    0.40
   3   4  -4    2.00    0.40
  -2  -4   4  138.79    3.30
   2  -4  -4  144.49    2.80
   2  -4  -4  141.49    3.20
  -2  -4   4  142.99    3.40
  -2  -4   4  142.69    3.30
  -2   4   4  142.69    3.50
   2   4  -4  141.29    3.20
   2   4  -4  141.49    3.40
  -2   4   4  142.49    2.80
   2   4  -4  143.49    2.80
  -2   4   4  141.49    2.80
  -2   4   4  140.89    3.00
   2   4  -4  138.59    3.40
   1  -4  -4  213.38    4.20
  -1  -4   4  206.98    4.20
   1  -4  -4  208.08    3.90
  -1  -4   4  209.58    4.40
  -1  -4   4  198.38    4.30
   1   4  -4  203.18    4.40
   1   4  -4  208.08    4.20
  -1   4   4  201.38    4.40
   1   4  -4  198.18    3.70
   1   4  -4  200.38    4.40
  -1   4   4  210.48    4.50
  -1   4   4  202.28    4.10
   0  -4   4   68.89    1.80
   0  -4   4   69.69    2.10
   0  -4   4   70.69    1.90
   0  -4   4   69.79    2.10
   0   4   4   71.39    2.20
   0   4   4   73.59    2.00
   0   4   4   69.49    2.00
   0   4  -4   73.29    2.10
   0   4  -4   68.09    2.10
   0   4   4   70.79    2.20
   0   4  -4   67.69    2.10
   0   4   4   66.99    2.00
   1  -4   4  770.82   12.90
   1  -4   4  809.42   13.40
   1  -4   4  765.32   12.60
   1  -4   4  770.82   13.30
   1   4   4  762.52   13.20
   1   4   4  766.02   13.30
  -1   4  -4  769.62   13.20
   1   4   4  783.42   13.00
   1   4   4  763.32   13.30
  -1   4  -4  771.62   13.10
   1   4   4  777.82   13.10
  -1   4  -4  785.82   13.30
  -2  -4  -4  163.98    3.50
   2  -4   4  159.08    3.80
   2  -4   4  156.88    3.80
   2  -4   4  152.18    3.50
   2  -4   4  155.38    3.10
  -2  -4  -4  164.98    3.30
  -2   4  -4  159.98    3.60
  -2   4  -4  155.48    3.70
   2   4   4  160.38    3.80
  -2   4  -4  156.58    3.80
   2   4   4  155.58    3.80
   2   4   4  161.18    3.50
  -3  -4  -4  290.17    5.30
   3  -4   4  290.77    5.20
   3  -4   4  300.77    6.10
  -3  -4  -4  289.07    5.80
   3  -4   4  291.37    5.90
   3  -4   4  294.07    6.00
   3   4   4  289.97    6.20
   3   4   4  294.07    6.20
   3   4   4  291.57    5.60
   3   4   4  296.67    5.20
  -3   4  -4  302.47    6.00
   3   4   4  288.17    5.20
  -3   4  -4  298.37    5.80
  -3   4  -4  285.77    6.20
  -4  -4  -4    0.00    0.30
   4  -4   4    0.80    0.40
   4  -4   4    0.30    0.30
   4  -4   4    0.50    0.40
  -4  -4  -4   -0.30    0.20
   4   4   4    0.00    0.20
   4   4   4    0.10    0.20
   4   4   4    0.00    0.30
  -4   4  -4   -0.10    0.20
   4   4   4    1.00    0.50
  -4   4  -4    0.00    0.40
  -5  -4  -4   -0.10    0.40
   5  -4   4    0.30    0.40
   5  -4   4   -0.10    0.30
   5  -4   4    0.40    0.40
   5   4   4    0.50    0.40
   5   4   4    0.00    0.30
  -5   4  -4    0.00    0.30
  -5   4  -4   -0.20    0.40
   5   4   4    0.10    0.30
   6  -4   4   -0.20    0.40
  -6  -4  -4   -0.30    0.40
   6  -4   4    0.30    0.40
   6  -4   4    0.50    0.50
   6   4   4   -0.50    0.40
  -6   4  -4    0.00    0.40
  -6   4  -4   -0.10    0.50
   6   4   4   -0.10    0.40
   6   4   4    0.60    0.30
   7  -4   4   61.99    2.70
   7  -4   4   62.99    2.40
  -7  -4  -4   61.59    2.70
   7   4   4   66.99    2.90
   7   4   4   62.59    2.80
   7   4   4   59.29    2.40
  -7   4  -4   61.29    2.80
   8  -4   4   49.50    2.60
  -8  -4  -4   44.80    2.50
   8  -4   4   46.30    2.20
  -8   4  -4   49.70    2.70
   8   4   4   48.60    2.60
   8   4   4   48.00    2.30
   8   4   4   47.30    2.60
  -9  -4  -4   62.99    3.00
   9  -4   4   62.19    3.10
   9   4   4   60.89    3.10
   9   4   4   67.69    2.90
  -9   4  -4   59.69    3.10
   9   4   4   59.09    3.10
 -10  -4  -4    0.60    1.00
  10  -4   4    3.10    1.10
 -10   4  -4    1.70    1.00
  10   4   4    2.60    1.00
  10   4   4    2.70    1.00
  10   4   4    1.70    0.90
 -11  -5   4   14.40    1.80
  11  -5  -4   14.60    1.80
  11   5  -4   20.80    2.10
 -11   5   4   16.20    2.00
  10  -5  -4    2.70    0.90
 -10  -5   4    2.40    1.00
  10  -5  -4    2.90    0.70
  10   5  -4    2.50    1.10
  10   5  -4    3.90    1.00
 -10   5   4    3.30    1.00
   9  -5  -4    1.90    0.70
  -9  -5   4    1.50    0.80
  -9  -5   4    3.10    1.10
   9  -5  -4    2.60    0.70
  -9   5   4    2.30    0.80
   9   5  -4    2.10    0.70
   9   5  -4    3.40    0.90
  -9   5   4    1.50    0.80
  -8  -5   4    7.00    1.20
   8  -5  -4    9.20    1.10
   8  -5  -4    8.20    1.10
  -8  -5   4    7.40    1.00
  -8   5   4    9.70    1.20
  -8   5   4    7.40    1.20
   8   5  -4    8.90    1.20
   8   5  -4    8.30    1.20
   8   5  -4    9.10    1.10
  -7  -5   4   69.39    2.30
   7  -5  -4   71.29    2.40
   7  -5  -4   68.49    2.60
  -7  -5   4   74.69    2.90
  -7   5   4   74.09    2.50
   7   5  -4   71.99    2.80
  -7   5   4   72.29    2.90
   7   5  -4   74.79    2.80
   7   5  -4   68.59    2.40
  -7   5   4   65.59    2.50
   6  -5  -4   18.40    1.20
   6  -5  -4   17.50    1.10
  -6  -5   4   15.10    1.00
  -6  -5   4   18.20    1.40
   6   5  -4   16.70    1.30
   6   5  -4   16.30    1.00
  -6   5   4   17.20    1.20
  -6   5   4   17.60    1.40
  -6   5   4   16.10    1.10
   6   5  -4   18.60    1.40
   5  -5  -4   43.20    1.80
  -5  -5   4   44.40    1.60
  -5  -5   4   42.40    1.90
   5  -5  -4   46.50    1.80
  -5   5   4   46.10    1.70
   5   5  -4   44.80    2.00
  -5   5   4   42.80    1.70
   5   5  -4   45.30    1.90
   5   5  -4   42.60    1.50
  -5   5   4   44.90    2.10
   5   5  -4   45.60    1.80
  -4  -5   4   17.80    1.00
   4  -5  -4   16.40    1.00
   4  -5  -4   17.20    1.00
  -4  -5   4   16.70    1.20
   4   5  -4   16.40    1.00
   4   5  -4   17.20    0.80
  -4   5   4   15.90    1.20
  -4   5   4   18.30    1.30
   4   5  -4   18.80    1.20
   4   5  -4   16.10    1.10
  -4   5   4   15.90    0.90
  -4   5   4   17.50    1.00
   3  -5  -4  591.84    9.60
  -3  -5   4  596.24   10.70
   3  -5  -4  618.04   10.50
  -3  -5   4  601.94   10.70
  -3  -5   4  603.74   10.50
  -3   5   4  609.74   11.10
   3   5  -4  594.04   10.90
   3   5  -4  590.04   10.60
  -3   5   4  600.54   10.40
  -3   5   4  596.14   10.10
   3   5  -4  600.04    9.90
  -3   5   4  587.04   11.00
   3   5  -4  587.34   10.80
  -2  -5   4   76.39    2.30
  -2  -5   4   78.09    2.30
   2  -5  -4   78.79    1.80
  -2  -5   4   71.39    2.20
   2  -5  -4   79.79    2.20
  -2   5   4   76.69    2.50
   2   5  -4   76.49    2.30
  -2   5   4   78.49    2.20
   2   5  -4   77.49    2.40
  -2   5   4   74.59    2.50
   2   5  -4   75.39    1.70
   2   5  -4   76.59    2.40
  -2   5   4   75.49    1.80
  -2   5   4   78.49    1.80
  -1  -5   4  309.67    6.10
  -1  -5   4  301.07    6.10
   1  -5  -4  313.17    5.60
  -1  -5   4  307.97    5.90
   1  -5  -4  320.77    5.80
   1   5  -4  298.77    6.20
  -1   5   4  306.17    6.20
   1   5  -4  306.97    6.10
  -1   5   4  305.67    6.30
   1   5  -4  308.97    6.10
  -1   5   4  306.07    5.90
   1   5  -4  303.67    5.30
   0  -5   4    8.40    0.90
   0  -5   4    6.90    0.70
   0  -5   4    7.70    0.50
   0  -5   4    7.10    0.80
   0   5   4    8.00    0.90
   0   5  -4    7.70    0.80
   0   5   4    7.70    0.90
   0   5   4    7.70    0.80
   0   5  -4    7.20    0.80
   0   5   4    8.80    0.90
   0   5  -4    7.90    0.90
   0   5   4    7.80    0.80
   1  -5   4    1.70    0.40
   1  -5   4    0.80    0.40
   1  -5   4    1.30    0.40
   1  -5   4    1.30    0.30
  -1   5  -4    1.30    0.40
   1   5   4    1.70    0.50
   1   5   4    2.00    0.50
   1   5   4    1.90    0.40
  -1   5  -4    2.40    0.60
   1   5   4    0.80    0.40
  -1   5  -4    1.20    0.40
   1   5   4    1.00    0.40
  -2  -5  -4   69.29    2.00
   2  -5   4   70.99    1.90
   2  -5   4   70.19    2.00
   2  -5   4   71.79    2.30
  -2  -5  -4   68.59    2.10
   2  -5   4   64.09    2.20
   2   5   4   71.39    2.10
  -2   5  -4   69.79    2.30
   2   5   4   70.99    2.30
  -2   5  -4   73.89    2.40
   2   5   4   71.49    2.40
  -2   5  -4   70.19    2.10
   3  -5   4  106.29    3.10
   3  -5   4  110.79    3.20
   3  -5   4  112.89    2.50
  -3  -5  -4  115.09    2.70
  -3  -5  -4  115.29    3.00
   3  -5   4  108.89    2.90
  -3   5  -4  109.19    2.90
   3   5   4  111.49    3.20
   3   5   4  114.39    2.80
   3   5   4  109.19    3.30
  -3   5  -4  108.59    3.30
  -3   5  -4  112.49    3.10
   4  -5   4   12.90    1.00
   4  -5   4   15.90    1.20
  -4  -5  -4   13.80    0.90
   4  -5   4   15.00    1.20
  -4  -5  -4   13.80    1.10
  -4   5  -4   14.50    1.00
   4   5   4   12.90    1.30
   4   5   4   13.50    0.80
   4   5   4   13.40    1.10
  -4   5  -4   14.70    1.30
  -5  -5  -4   -0.20    0.40
   5  -5   4    0.30    0.40
   5  -5   4    0.30    0.40
   5   5   4    0.50    0.50
  -5   5  -4    0.10    0.30
   5   5   4    0.30    0.30
  -5   5  -4   -0.30    0.40
   5   5   4    0.60    0.40
   6  -5   4   40.30    2.00
  -6  -5  -4   42.50    2.10
   6  -5   4   42.00    2.00
   6   5   4   41.40    2.20
   6   5   4   38.90    2.20
  -6   5  -4   39.40    2.20
   6   5   4   40.80    1.70
  -7  -5  -4   29.20    1.90
   7  -5   4   28.80    1.70
   7  -5   4   28.80    1.80
  -7   5  -4   29.00    2.00
   7   5   4   26.10    1.50
   7   5   4   27.00    2.00
   7   5   4   30.50    2.00
   8  -5   4   35.10    2.20
   8  -5   4   32.00    1.90
  -8  -5  -4   28.90    2.00
   8   5   4   34.20    1.90
  -8   5  -4   28.90    2.20
   8   5   4   31.70    2.10
   8   5   4   32.90    2.30
  -9  -5  -4    3.60    1.10
   9  -5   4    6.00    1.20
   9   5   4    6.10    1.20
   9   5   4    5.20    1.00
   9   5   4    4.90    1.20
  -9   5  -4    5.10    1.20
 -10  -5  -4   12.10    1.80
  10  -5   4   12.30    1.70
  10   5   4   10.30    1.60
  10   5   4   11.30    1.50
  10   5   4   13.10    1.80
 -10   5  -4   10.70    1.70
  11  -6  -4    4.00    1.10
 -11  -6   4    5.30    1.30
 -11   6   4    5.90    1.40
  11   6  -4    3.20    1.10
  10  -6  -4    0.40    0.70
  10  -6  -4    0.50    0.60
 -10  -6   4    1.30    0.90
  10   6  -4   -0.60    0.60
 -10   6   4    0.10    0.70
  -9  -6   4    0.00    0.60
   9  -6  -4   -0.40    0.50
   9  -6  -4   -0.20    0.50
  -9  -6   4    0.40    0.80
  -9   6   4    0.70    0.70
   9   6  -4   -0.10    0.60
  -9   6   4   -0.40    0.40
  -8  -6   4   11.40    1.50
  -8  -6   4    8.10    1.00
   8  -6  -4    9.00    1.10
   8  -6  -4    8.80    1.20
   8   6  -4    7.40    1.20
   8   6  -4    9.70    1.30
  -8   6   4    5.50    1.20
  -8   6   4    8.70    1.30
  -7  -6   4  226.58    5.80
  -7  -6   4  230.28    5.20
   7  -6  -4  228.08    5.40
   7  -6  -4  228.08    5.50
  -7   6   4  226.98    5.50
   7   6  -4  237.98    5.80
  -7   6   4  240.18    5.50
  -7   6   4  223.48    6.00
   7   6  -4  224.58    5.90
   6  -6  -4  133.99    3.70
  -6  -6   4  136.09    4.00
   6  -6  -4  142.39    3.80
  -6  -6   4  136.19    3.50
   6   6  -4  142.19    4.20
   6   6  -4  143.29    4.10
  -6   6   4  140.19    4.30
  -6   6   4  139.89    3.80
  -6   6   4  141.29    3.80
   5  -6  -4    4.10    0.70
  -5  -6   4    3.90    0.80
  -5  -6   4    2.90    0.70
   5  -6  -4    4.70    0.70
  -5   6   4    3.50    0.70
   5   6  -4    3.80    0.70
   5   6  -4    4.70    0.80
  -5   6   4    3.30    0.60
  -5   6   4    3.20    0.70
   5   6  -4    3.60    0.80
   4  -6  -4   90.49    2.60
   4  -6  -4   92.19    2.70
  -4  -6   4   90.49    2.90
  -4  -6   4   94.39    2.60
   4   6  -4   97.39    2.90
  -4   6   4   93.99    2.70
   4   6  -4   91.89    2.80
  -4   6   4   91.29    3.10
  -4   6   4   86.99    2.50
   4   6  -4   89.59    3.00
  -3  -6   4    9.40    1.00
  -3  -6   4   11.40    0.90
   3  -6  -4   10.20    0.80
   3  -6  -4   12.70    0.90
   3   6  -4   10.70    0.90
   3   6  -4    8.20    1.00
  -3   6   4   10.80    0.70
  -3   6   4   10.60    1.10
  -3   6   4   10.40    0.90
   3   6  -4   12.50    1.00
   2  -6  -4   -0.10    0.20
   2  -6  -4    0.20    0.20
  -2  -6   4    0.20    0.30
  -2  -6   4   -0.10    0.30
   2  -6  -4   -0.20    0.20
   2   6  -4    0.00    0.30
  -2   6   4    0.40    0.30
  -2   6   4   -0.10    0.10
   2   6  -4    0.20    0.30
  -2   6   4    0.20    0.30
   2   6  -4   -0.30    0.20
  -2   6   4   -0.10    0.30
  -2   6   4    0.10    0.20
  -1  -6   4   23.60    1.20
  -1  -6   4   23.80    1.30
   1  -6  -4   26.30    1.10
  -1   6   4   23.70    1.20
   1   6  -4   24.00    1.30
  -1   6   4   22.40    1.30
  -1   6   4   26.00    1.10
  -1   6   4   22.70    1.40
   1   6  -4   24.70    1.30
   1   6  -4   24.80    1.30
   0  -6   4   30.70    1.30
   0  -6   4   30.30    1.40
   0   6   4   33.10    1.50
   0   6  -4   29.00    1.50
   0   6  -4   30.20    1.40
   0   6   4   29.60    1.30
   0   6   4   31.20    1.50
   0   6   4   29.80    1.50
   0   6  -4   33.40    1.50
   0   6   4   31.40    1.40
   1  -6   4    8.30    0.90
   1  -6   4    9.40    0.70
   1  -6   4    9.10    0.60
   1   6   4   11.50    1.10
  -1   6  -4    9.10    0.90
  -1   6  -4    9.50    1.00
   1   6   4   10.10    0.90
  -1   6  -4   10.50    1.00
   1   6   4    9.20    0.90
   1   6   4    9.40    1.00
   1   6   4   10.30    1.00
   2  -6   4   10.10    1.00
   2  -6   4   11.60    0.80
   2  -6   4    9.50    0.70
  -2  -6  -4    9.70    0.80
  -2   6  -4    8.50    1.00
   2   6   4   12.50    1.20
  -2   6  -4   10.30    1.00
   2   6   4   10.30    1.10
   2   6   4   11.20    0.90
   2   6   4   10.50    0.90
  -2   6  -4    9.10    0.90
   3  -6   4   64.79    1.90
  -3  -6  -4   70.79    2.30
   3  -6   4   65.89    2.10
  -3  -6  -4   67.49    2.10
   3  -6   4   64.69    2.40
   3   6   4   69.29    2.40
  -3   6  -4   71.39    2.50
  -3   6  -4   68.79    2.60
  -3   6  -4   66.19    2.20
   3   6   4   68.09    2.10
   3   6   4   67.09    2.50
  -4  -6  -4    3.60    0.60
   4  -6   4    4.10    0.70
   4  -6   4    4.60    0.80
  -4  -6  -4    3.20    0.70
   4   6   4    3.60    0.70
   4   6   4    3.60    0.80
   4   6   4    3.40    0.50
  -4   6  -4    3.90    0.80
  -4   6  -4    3.60    0.60
  -5  -6  -4   19.10    1.40
   5  -6   4   20.40    1.40
   5  -6   4   19.30    1.30
  -5  -6  -4   24.10    1.60
   5   6   4   18.20    1.10
  -5   6  -4   20.20    1.60
   5   6   4   27.00    1.60
   5   6   4   20.40    1.60
  -6  -6  -4    3.70    0.90
   6  -6   4    4.60    0.90
   6  -6   4    4.60    0.90
   6   6   4    3.20    0.60
  -6   6  -4    3.00    0.90
   6   6   4    6.10    1.00
   6   6   4    4.70    1.00
  -7  -6  -4   13.40    1.60
   7  -6   4   11.60    1.30
   7  -6   4   12.20    1.40
   7   6   4   12.30    1.70
   7   6   4   12.20    1.20
   7   6   4   15.50    1.70
  -7   6  -4   10.40    1.40
   8  -6   4   45.00    2.30
  -8  -6  -4   40.90    2.40
   8  -6   4   41.50    2.40
  -8   6  -4   36.40    2.50
   8   6   4   43.50    2.50
   8   6   4   41.90    2.10
   8   6   4   39.40    2.60
   9  -6   4   14.10    1.70
  -9  -6  -4   11.80    1.70
   9   6   4   15.70    1.60
  -9   6  -4   11.50    1.70
   9   6   4   10.80    1.60
   9   6   4   11.50    1.70
  10  -6   4   10.80    1.60
  10   6   4    7.60    1.50
  10   6   4    8.70    1.60
  10  -7  -4   17.20    1.70
  10  -7  -4   13.20    1.70
 -10  -7   4   14.00    1.80
 -10   7   4   14.40    1.90
 -10   7   4   16.80    1.90
  10   7  -4   16.40    2.00
   9  -7  -4   32.10    2.00
  -9  -7   4   34.20    2.30
   9  -7  -4   36.20    2.20
   9   7  -4   32.60    2.30
  -9   7   4   32.40    2.10
  -9   7   4   35.50    2.40
  -8  -7   4    6.30    1.20
   8  -7  -4    4.40    0.90
   8  -7  -4    4.90    0.90
  -8  -7   4    6.20    1.00
  -8   7   4    2.00    0.80
  -8   7   4    5.90    1.10
   8   7  -4    2.20    0.90
   8   7  -4    4.10    0.90
   7  -7  -4   40.20    2.00
  -7  -7   4   38.10    2.20
   7  -7  -4   36.70    1.90
  -7  -7   4   34.50    1.80
  -7   7   4   38.20    2.30
   7   7  -4   41.90    2.30
  -7   7   4   41.60    2.00
  -7   7   4   38.60    2.00
   7   7  -4   43.00    2.20
   6  -7  -4   35.40    1.80
   6  -7  -4   37.80    1.80
  -6  -7   4   39.50    2.10
   6   7  -4   41.70    2.00
   6   7  -4   38.30    2.10
  -6   7   4   35.20    1.80
   6   7  -4   40.90    2.10
  -6   7   4   36.50    2.20
  -6   7   4   39.20    1.90
   5  -7  -4   36.70    1.70
   5  -7  -4   37.20    1.70
  -5  -7   4   34.90    1.90
  -5   7   4   36.60    1.60
   5   7  -4   33.40    1.90
  -5   7   4   35.30    1.80
   5   7  -4   36.70    1.80
  -5   7   4   37.60    2.10
   5   7  -4   35.90    1.90
   4  -7  -4   12.80    1.00
   4  -7  -4   12.20    1.00
  -4  -7   4   12.90    1.30
  -4  -7   4   12.70    1.00
  -4   7   4   13.10    1.30
   4   7  -4   12.10    1.20
   4   7  -4   14.40    1.20
  -4   7   4   12.30    0.90
   4   7  -4   15.20    1.50
  -4   7   4   12.00    1.30
   3  -7  -4   16.30    1.10
  -3  -7   4   16.70    1.10
   3  -7  -4   15.40    1.00
  -3  -7   4   16.70    1.20
  -3   7   4   17.00    0.90
  -3   7   4   16.50    1.30
   3   7  -4   15.10    1.20
  -3   7   4   15.60    1.10
   3   7  -4   16.10    1.20
   3   7  -4   17.20    1.20
   2  -7  -4  113.59    3.00
   2  -7  -4  118.89    2.90
  -2  -7   4  103.99    3.10
  -2  -7   4  116.29    3.10
   2   7  -4  116.59    3.40
  -2   7   4  117.59    3.50
  -2   7   4  111.29    3.20
   2   7  -4  115.59    3.30
   2   7  -4  115.89    3.30
  -2   7   4  111.59    2.50
   1  -7  -4   24.10    1.10
  -1  -7   4   22.90    1.30
   1  -7  -4   22.10    1.20
  -1  -7   4   23.00    1.30
  -1   7   4   23.40    1.10
   1   7  -4   23.00    1.40
  -1   7   4   21.80    1.40
   1   7  -4   21.70    1.40
  -1   7   4   23.60    1.30
   1   7  -4   21.40    1.40
   0  -7  -4    3.20    0.50
   0  -7   4    3.40    0.60
   0  -7   4    3.30    0.60
   0  -7  -4    3.20    0.60
   0   7   4    3.00    0.60
   0   7   4    4.50    0.80
   0   7   4    2.20    0.50
   0   7  -4    3.00    0.70
   0   7  -4    3.90    0.70
   0   7  -4    3.30    0.60
   1  -7   4   11.50    1.20
  -1  -7  -4   12.00    0.80
   1  -7   4   12.40    0.90
   1   7   4   12.10    1.20
  -1   7  -4   10.90    1.20
  -1   7  -4   11.70    1.10
   1   7   4   13.30    1.00
   1   7   4   13.00    1.30
  -1   7  -4   11.80    1.20
   1   7   4   11.80    1.00
  -2  -7  -4   60.99    1.80
  -2  -7  -4   61.79    2.10
   2  -7   4   60.29    2.30
   2  -7   4   63.19    2.00
   2   7   4   60.19    2.40
   2   7   4   61.09    2.20
  -2   7  -4   60.89    2.10
  -2   7  -4   57.49    2.30
  -2   7  -4   54.59    2.40
   2   7   4   58.59    2.30
  -3  -7  -4   97.29    2.70
   3  -7   4   95.39    3.10
   3  -7   4   90.29    2.60
  -3  -7  -4   95.19    2.90
   3   7   4   94.79    3.20
  -3   7  -4   92.49    2.70
  -3   7  -4   89.49    3.00
  -3   7  -4   94.19    3.30
   3   7   4   96.19    2.90
  -4  -7  -4    4.60    0.70
  -4  -7  -4    2.20    0.70
   4  -7   4    4.70    0.90
  -4   7  -4    3.30    0.80
  -4   7  -4    3.90    0.80
   4   7   4    5.30    1.00
   4   7   4    3.70    0.50
   4   7   4    5.00    0.90
   5  -7   4   16.30    1.40
  -5  -7  -4   17.00    1.40
  -5  -7  -4   17.80    1.30
   5   7   4   15.70    1.00
   5   7   4   15.60    1.30
  -5   7  -4   17.40    1.80
   5   7   4   17.20    1.80
   6  -7   4   25.50    1.80
  -6  -7  -4   24.10    1.70
   6   7   4   26.90    1.40
  -6   7  -4   27.10    2.00
   6   7   4   28.20    1.80
   6   7   4   28.50    2.00
  -7  -7  -4   12.40    1.60
   7  -7   4   12.80    1.50
   7   7   4   12.40    1.20
   7   7   4   13.40    1.70
   7   7   4   10.90    1.40
  -7   7  -4   10.70    1.60
   8  -7   4   50.39    2.60
  -8  -7  -4   53.69    2.90
  -8   7  -4   47.60    2.90
   8   7   4   52.19    2.80
   8   7   4   54.59    3.00
   8   7   4   51.09    2.30
   9  -7   4   38.30    2.30
  -9  -7  -4   43.90    2.70
   9   7   4   41.80    3.50
  -9   7  -4   43.20    2.90
   9   7   4   40.00    2.20
   9   7   4   46.70    2.90
  10  -8  -4    0.90    0.70
 -10  -8   4    0.80    1.00
  10  -8  -4    2.70    0.90
 -10   8   4    0.10    0.70
  10   8  -4    1.70    0.90
 -10   8   4    1.70    0.90
   9  -8  -4    3.00    0.90
  -9  -8   4    1.90    1.00
   9  -8  -4    2.30    0.80
  -9   8   4    2.80    1.00
  -9   8   4    3.30    1.00
   9   8  -4    2.80    1.00
   8  -8  -4    7.60    1.20
   8  -8  -4    8.30    1.20
  -8  -8   4    8.40    1.20
  -8  -8   4    4.60    1.10
  -8   8   4    8.30    1.30
   8   8  -4    7.30    1.40
  -8   8   4    6.20    1.20
   8   8  -4    5.20    1.00
  -7  -8   4    4.60    1.00
  -7  -8   4    6.10    1.00
   7  -8  -4    6.00    1.00
   7  -8  -4    7.40    1.10
  -7   8   4    5.20    1.30
   7   8  -4    5.80    1.10
   7   8  -4    5.70    1.00
  -7   8   4    6.20    1.20
  -7   8   4    5.40    1.00
  -6  -8   4   28.00    1.90
   6  -8  -4   29.90    1.70
   6  -8  -4   28.00    1.60
  -6   8   4   28.20    1.60
   6   8  -4   27.60    1.80
  -6   8   4   23.70    1.90
  -6   8   4   28.60    1.80
   6   8  -4   24.30    1.70
   6   8  -4   30.20    2.00
   5  -8  -4    8.90    1.00
  -5  -8   4    7.90    1.20
   5  -8  -4    9.50    1.10
  -5   8   4    8.20    1.00
   5   8  -4   10.60    1.40
   5   8  -4    7.30    1.00
  -5   8   4    9.30    1.20
  -5   8   4    9.30    1.40
   5   8  -4   10.00    1.20
   4  -8  -4    0.40    0.40
  -4  -8   4    0.40    0.40
  -4  -8   4    0.30    0.50
   4  -8  -4    0.50    0.40
   4   8  -4   -0.60    0.40
   4   8  -4    0.20    0.40
  -4   8   4    0.80    0.40
   4   8  -4   -0.10    0.40
  -4   8   4   -0.50    0.40
  -4   8   4    0.00    0.30
  -3  -8   4  188.88    4.40
   3  -8  -4  189.58    4.20
   3  -8  -4  180.28    4.50
  -3  -8   4  175.08    4.60
  -3   8   4  182.48    4.00
   3   8  -4  185.48    4.80
  -3   8   4  186.38    4.70
   3   8  -4  186.98    4.70
  -3   8   4  179.48    5.00
   3   8  -4  185.68    4.90
   2  -8  -4    0.20    0.30
   2  -8  -4    0.30    0.40
  -2  -8   4   -0.20    0.30
  -2  -8   4    0.60    0.50
   2   8  -4    0.50    0.40
  -2   8   4    0.50    0.20
  -2   8   4   -0.20    0.30
   2   8  -4   -0.10    0.30
  -2   8   4    0.50    0.50
   2   8  -4    0.10    0.40
   1  -8  -4   47.20    1.60
   1  -8  -4   42.10    1.70
  -1  -8   4   45.50    1.90
  -1  -8   4   44.10    1.90
   1   8  -4   46.80    2.00
  -1   8   4   41.60    2.00
  -1   8   4   43.10    2.10
   1   8  -4   42.20    1.90
   1   8  -4   45.40    2.10
   0  -8   4   -0.10    0.30
   0  -8  -4    0.20    0.30
   0  -8   4    0.30    0.40
   0  -8  -4    0.40    0.30
   0   8   4    0.50    0.40
   0   8   4    0.80    0.50
   0   8  -4    0.10    0.40
   0   8   4    0.50    0.40
   0   8  -4    0.50    0.40
   0   8  -4    0.30    0.40
   1  -8   4   41.90    1.80
  -1  -8  -4   43.60    1.70
   1  -8   4   45.40    2.00
  -1  -8  -4   44.40    1.90
   1   8   4   44.80    2.10
   1   8   4   43.40    1.90
  -1   8  -4   43.60    2.10
  -1   8  -4   43.90    1.90
   1   8   4   41.10    1.70
  -1   8  -4   45.30    2.10
  -2  -8  -4   57.89    1.90
   2  -8   4   53.09    2.00
   2  -8   4   49.50    2.20
  -2  -8  -4   55.79    2.10
   2   8   4   55.89    2.10
   2   8   4   54.29    2.40
  -2   8  -4   57.69    2.50
  -2   8  -4   54.09    2.30
  -2   8  -4   56.09    2.10
   2   8   4   55.89    2.30
  -3  -8  -4    1.30    0.50
   3  -8   4    0.10    0.30
   3  -8   4    1.20    0.60
   3   8   4    1.00    0.60
  -3   8  -4    1.50    0.50
  -3   8  -4    0.70    0.40
  -3   8  -4    0.90    0.60
   3   8   4    0.40    0.50
   3   8   4    0.10    0.40
  -4  -8  -4    6.40    1.00
   4  -8   4    5.10    0.90
  -4  -8  -4    5.20    0.90
   4   8   4    6.10    0.70
   4   8   4    6.70    1.10
  -4   8  -4    3.90    1.00
  -5  -8  -4   -0.40    0.50
  -5  -8  -4    0.00    0.50
   5  -8   4   -0.10    0.50
   5   8   4   -0.10    0.50
  -5   8  -4    0.10    0.60
   5   8   4   -0.20    0.30
   6  -8   4    5.50    1.10
  -6  -8  -4    8.10    1.30
  -6   8  -4    6.80    1.30
   6   8   4    5.90    1.20
   6   8   4    8.50    0.90
  -7  -8  -4    0.90    0.80
   7  -8   4    0.40    0.60
   7   8   4    0.00    0.40
  -7   8  -4   -0.40    0.60
   7   8   4   -0.20    0.60
  -8  -8  -4   17.70    2.00
   8  -8   4   21.40    1.80
   8   8   4   20.70    2.30
  -8   8  -4   16.70    2.10
   8   8   4   20.50    1.50
   9  -8   4    0.60    0.80
   9  -9  -4    1.30    0.70
  -9  -9   4    1.80    1.00
  -9   9   4    1.60    0.80
   9   9  -4    0.50    0.80
  -9   9   4    1.80    0.90
  -8  -9   4    3.80    1.00
  -8  -9   4    5.40    1.30
   8  -9  -4    5.30    1.10
  -8   9   4    2.10    0.90
   8   9  -4    3.50    1.10
  -8   9   4    3.20    0.90
   8   9  -4    5.00    1.10
  -7  -9   4   32.80    2.20
  -7  -9   4   32.60    2.00
   7  -9  -4   39.40    2.20
   7   9  -4   36.90    2.40
  -7   9   4   43.00    2.20
  -7   9   4   36.70    2.50
   7   9  -4   32.90    2.10
  -6  -9   4    0.30    0.60
   6  -9  -4    0.70    0.60
  -6   9   4    0.60    0.50
   6   9  -4    1.30    0.70
   6   9  -4    0.60    0.60
   6   9  -4    0.80    0.70
  -6   9   4   -0.20    0.50
  -6   9   4    0.30    0.50
   5  -9  -4    0.70    0.50
  -5  -9   4   -0.20    0.50
   5   9  -4    0.70    0.60
  -5   9   4    1.00    0.60
  -5   9   4    0.30    0.40
   5   9  -4    0.60    0.50
  -5   9   4    0.20    0.50
   5   9  -4    1.40    0.70
  -4  -9   4    1.70    0.70
   4  -9  -4    1.10    0.50
   4   9  -4    0.90    0.50
  -4   9   4    1.50    0.50
   4   9  -4    1.90    0.70
   4   9  -4    1.40    0.70
  -4   9   4    1.50    0.70
  -4   9   4    1.70    0.80
  -3  -9   4   41.30    2.10
  -3  -9   4   40.90    1.80
   3  -9  -4   41.80    1.90
   3   9  -4   43.90    2.20
  -3   9   4   41.50    2.10
   3   9  -4   38.00    2.10
   3   9  -4   40.30    2.00
  -3   9   4   41.90    2.30
  -3   9   4   41.50    1.60
  -2  -9   4   41.00    2.00
  -2  -9   4   42.30    1.90
   2  -9  -4   46.10    2.00
  -2   9   4   43.60    2.30
  -2   9   4   43.00    1.50
   2   9  -4   42.40    2.20
   2   9  -4   41.30    2.10
  -2   9   4   45.10    2.20
   2   9  -4   44.50    2.20
   1  -9  -4  152.28    3.90
  -1  -9   4  154.28    4.10
  -1  -9   4  156.08    4.10
  -1   9   4  148.69    4.50
   1   9  -4  157.68    4.50
  -1   9   4  152.08    4.40
   1   9  -4  156.38    4.30
   1   9  -4  146.99    4.20
   0  -9  -4   13.30    1.00
   0  -9   4   12.80    1.30
   0  -9   4   11.60    1.20
   0   9   4   10.40    1.30
   0   9  -4   11.70    1.40
   0   9  -4   15.30    1.40
   0   9  -4   11.10    1.20
   0   9   4   14.00    1.50
  -1  -9  -4   19.70    1.20
   1  -9   4   19.00    1.40
  -1  -9  -4   20.40    1.40
   1  -9   4   21.00    1.30
  -1   9  -4   19.50    1.60
  -1   9  -4   18.70    1.40
  -1   9  -4   20.20    1.50
   1   9   4   19.90    1.40
   1   9   4   17.40    1.50
   2  -9   4    0.70    0.40
  -2  -9  -4    0.60    0.50
   2  -9   4   -0.40    0.40
  -2   9  -4    0.10    0.50
   2   9   4    0.20    0.50
   2   9   4    0.40    0.50
  -2   9  -4    0.30    0.40
  -2   9  -4    0.90    0.50
  -3  -9  -4   31.50    1.70
   3  -9   4   30.90    1.80
   3  -9   4   29.80    1.60
   3   9   4   28.40    1.90
   3   9   4   26.50    1.90
  -3   9  -4   29.30    1.80
  -3   9  -4   30.70    2.10
  -4  -9  -4   -0.90    0.40
  -4  -9  -4   -0.30    0.40
   4  -9   4   -0.20    0.50
   4   9   4    0.00    0.50
   4   9   4    0.00    0.30
  -4   9  -4    0.90    0.70
  -5  -9  -4   15.80    1.70
   5  -9   4   17.70    1.80
  -5  -9  -4   13.90    1.40
   5   9   4   13.00    1.70
  -5   9  -4   15.80    1.80
   5   9   4   14.80    1.00
  -6  -9  -4   12.90    1.60
   6  -9   4   11.00    1.50
  -6   9  -4   10.20    1.60
   6   9   4   10.40    1.10
   6   9   4   11.30    1.70
  -7  -9  -4    9.80    1.50
   7  -9   4    6.50    1.20
   7   9   4    9.20    1.10
  -7   9  -4    9.70    1.60
   7   9   4    7.70    1.50
   8  -9   4    0.80    0.80
  -8  -9  -4    0.20    0.80
  -8   9  -4   -0.60    0.80
   8   9   4   -0.30    0.50
   8   9   4    1.40    1.10
  -8 -10   4   37.80    2.30
   8 -10  -4   40.40    2.40
  -8 -10   4   35.80    2.50
  -8  10   4   38.70    2.40
   8  10  -4   35.80    2.70
  -8  10   4   39.10    2.70
   8  10  -4   39.20    2.50
   7 -10  -4    3.80    0.90
  -7 -10   4    3.70    1.00
  -7 -10   4    3.60    0.90
  -7  10   4    3.30    0.90
   7  10  -4    4.70    1.10
  -7  10   4    1.90    0.80
   7  10  -4    3.20    1.10
   6 -10  -4    0.20    0.60
  -6 -10   4    0.80    0.70
  -6  10   4   -0.50    0.50
  -6  10   4    0.00    0.50
   6  10  -4    1.00    0.70
  -6  10   4    0.20    0.60
   6  10  -4   -0.30    0.50
   6  10  -4    0.00    0.50
  -5 -10   4    1.10    0.70
   5 -10  -4    1.10    0.60
  -5  10   4    1.00    0.70
  -5  10   4    0.40    0.60
   5  10  -4    1.70    0.80
   5  10  -4    0.00    0.60
  -5  10   4    1.60    0.60
   5  10  -4    1.70    0.70
  -4 -10   4   27.70    1.90
   4 -10  -4   26.40    1.70
  -4  10   4   32.10    2.20
  -4  10   4   25.30    1.80
   4  10  -4   26.70    1.90
   4  10  -4   28.00    2.00
  -4  10   4   25.40    1.50
   4  10  -4   28.40    1.90
   3 -10  -4   67.09    2.60
  -3 -10   4   65.09    2.80
  -3 -10   4   62.49    3.50
   3  10  -4   66.79    2.80
  -3  10   4   66.89    2.90
   3  10  -4   69.79    3.00
  -3  10   4   68.29    2.20
  -3  10   4   62.39    3.00
   3  10  -4   63.59    2.90
  -2 -10   4    0.00    0.50
   2 -10  -4    0.20    0.40
  -2 -10   4   -0.10    0.40
  -2  10   4    0.00    0.40
  -2  10   4    0.50    0.30
   2  10  -4    0.50    0.50
  -2  10   4   -0.10    0.50
   2  10  -4    0.00    0.50
   2  10  -4    0.00    0.40
  -1 -10   4    1.50    0.60
   1 -10  -4    3.20    0.70
  -1 -10   4    1.90    0.60
   1  10  -4    2.50    0.80
  -1  10   4    1.70    0.40
   1  10  -4    1.70    0.70
  -1  10   4    2.30    0.70
   1  10  -4    2.90    0.70
  -1  10   4    2.50    0.80
   0 -10   4    3.70    0.80
   0 -10  -4    3.50    0.70
   0 -10  -4    1.50    0.60
   0 -10   4    4.40    0.90
   0  10  -4    2.70    0.80
   0  10  -4    1.70    0.70
   0  10  -4    1.40    0.70
   0  10   4    2.40    0.70
   0  10   4    2.00    0.70
   1 -10   4    3.10    0.80
  -1 -10  -4    2.70    0.60
   1 -10   4    2.00    0.60
  -1 -10  -4    2.70    0.70
  -1  10  -4    2.60    0.70
  -1  10  -4    2.90    0.80
   1  10   4    3.30    0.90
  -1  10  -4    1.50    0.80
   2 -10   4    3.30    0.70
   2 -10   4    3.90    0.90
  -2 -10  -4    3.70    0.80
   2  10   4    2.60    0.80
  -2  10  -4    3.70    0.90
   2  10   4    2.60    0.80
  -2  10  -4    3.90    1.00
   3 -10   4    0.90    0.50
  -3 -10  -4    1.20    0.60
   3 -10   4    0.90    0.60
   3  10   4    0.30    0.60
  -3  10  -4    0.10    0.50
  -3  10  -4    1.60    0.80
   3  10   4    0.40    0.60
   4 -10   4   -0.30    0.50
  -4 -10  -4    0.50    0.60
  -4 -10  -4   -0.30    0.50
   4  10   4    0.20    0.30
  -4  10  -4    0.40    0.70
   4  10   4    0.30    0.60
   5 -10   4   15.10    1.70
  -5 -10  -4   17.60    1.80
  -5 -10  -4   21.00    1.80
  -5  10  -4   17.00    2.00
   5  10   4   15.10    1.10
   5  10   4   19.20    2.00
  -6 -10  -4   16.00    1.90
   6 -10   4   16.30    1.80
   6  10   4   17.70    2.10
   6  10   4   13.40    1.10
  -6  10  -4   16.00    2.10
  -7 -10  -4    3.40    1.10
   7 -10   4    2.60    0.90
   7  10   4    3.50    0.80
   7  10   4    2.10    1.00
  -7  10  -4    3.60    1.20
  -7 -11   4    7.50    1.30
  -7 -11   4    9.90    1.60
   7 -11  -4    9.60    1.40
   7  11  -4    7.50    1.40
  -7  11   4    9.80    1.40
  -7  11   4   11.60    1.80
   7  11  -4   10.80    1.80
   6 -11  -4    6.80    1.20
  -6 -11   4    5.80    1.30
   6  11  -4    6.70    1.30
   6  11  -4    4.70    1.20
  -6  11   4    8.50    1.20
   6  11  -4    6.70    1.30
  -6  11   4    6.10    1.30
  -5 -11   4    1.70    0.90
   5 -11  -4    1.40    0.70
  -5  11   4    2.80    1.00
   5  11  -4    3.00    1.00
  -5  11   4    1.00    0.80
   5  11  -4    0.70    0.70
  -5  11   4    1.70    0.60
   5  11  -4    2.90    0.90
  -4 -11   4    0.40    0.60
   4 -11  -4    0.30    0.50
   4  11  -4    0.50    0.60
  -4  11   4    0.20    0.40
  -4  11   4    0.10    0.60
  -4  11   4    0.10    0.60
   4  11  -4   -0.20    0.60
   4  11  -4   -0.10    0.40
  -3 -11   4   -0.20    0.50
   3 -11  -4    0.00    0.50
  -3  11   4    0.10    0.40
  -3  11   4    0.20    0.60
   3  11  -4    0.60    0.60
   3  11  -4   -0.20    0.40
  -3  11   4   -0.20    0.60
   3  11  -4   -0.20    0.50
  -2 -11   4    0.70    0.60
   2 -11  -4    0.80    0.50
  -2 -11   4    1.60    0.70
  -2  11   4    0.60    0.70
   2  11  -4    1.60    0.60
   2  11  -4    0.50    0.60
  -2  11   4    1.10    0.40
  -2  11   4    0.90    0.60
   2  11  -4    1.10    0.70
   1 -11  -4   -0.20    0.40
  -1 -11   4    0.40    0.50
  -1 -11   4    0.40    0.60
  -1  11   4   -0.50    0.50
  -1  11   4    1.20    0.70
   1  11  -4    0.20    0.40
   1  11  -4    0.30    0.60
  -1  11   4    0.40    0.30
   1  11  -4    0.00    0.50
   0 -11  -4   22.90    1.70
   0 -11  -4   22.80    1.50
   0 -11   4   19.80    1.60
   0 -11   4   21.30    1.60
   0  11   4   23.20    1.10
   0  11  -4   20.10    2.00
   0  11   4   24.70    1.90
   0  11  -4   24.10    1.70
   0  11  -4   24.90    1.80
   1 -11   4    6.80    1.20
  -1 -11  -4    8.10    1.20
   1 -11   4    4.90    0.90
   1  11   4    6.30    1.20
  -1  11  -4    4.10    1.00
  -1  11  -4    6.00    1.10
   2 -11   4   10.70    1.30
  -2 -11  -4    9.90    1.30
   2 -11   4    8.20    1.20
   2  11   4   11.60    1.60
  -2  11  -4    8.40    1.40
  -2  11  -4    9.90    1.40
   3 -11   4   -0.20    0.60
  -3 -11  -4    0.00    0.50
   3  11   4   -0.20    0.50
  -3  11  -4    0.50    0.70
   3  11   4   -0.70    0.50
   4 -11   4   32.20    2.20
  -4 -11  -4   34.90    2.10
  -4 -11  -4   35.00    2.10
   4  11   4   34.10    1.50
   4  11   4   31.60    2.20
  -4  11  -4   33.70    2.50
   5 -11   4   68.59    3.30
  -5 -11  -4   74.59    3.20
  -5  11  -4   70.99    3.60
   5  11   4   63.79    2.30
   5  11   4   68.19    3.40
   6 -11   4   11.80    1.60
  -6 -11  -4   16.80    2.00
   6  11   4   14.40    1.20
   6  11   4    9.60    1.60
  -6  11  -4   17.50    2.30
  -6 -12   4   14.50    2.40
   6 -12  -4   16.50    2.20
   6  12  -4   20.10    2.10
   6  12  -4   17.50    2.10
  -6  12   4   20.20    1.90
   6  12  -4   13.10    1.80
  -6  12   4   14.80    2.10
  -5 -12   4    1.10    0.80
   5 -12  -4    0.20    0.60
   5  12  -4   -0.10    0.60
  -5  12   4    0.80    0.70
   5  12  -4    0.40    0.70
  -5  12   4    0.30    0.50
   5  12  -4    0.10    0.60
  -5  12   4    1.00    0.80
   4 -12  -4    0.70    0.60
  -4 -12   4    1.80    0.80
   4  12  -4    0.10    0.60
   4  12  -4    2.30    0.90
   4  12  -4    1.20    0.70
  -4  12   4    0.90    0.80
  -4  12   4    0.80    0.70
  -4  12   4    0.00    0.40
   3 -12  -4    8.90    1.30
  -3 -12   4    8.50    1.40
   3  12  -4    7.80    1.40
  -3  12   4    9.00    1.10
  -3  12   4    5.90    1.20
   3  12  -4    8.80    1.40
   3  12  -4   11.20    1.50
  -3  12   4    7.50    1.30
  -2 -12   4    5.80    1.10
   2 -12  -4    6.80    1.10
  -2  12   4    8.20    1.50
   2  12  -4    8.70    1.40
   2  12  -4    8.20    1.30
  -2  12   4    8.10    1.40
   2  12  -4    6.50    1.20
  -2  12   4    8.50    1.00
  -1 -12   4    0.20    0.60
   1 -12  -4   -0.60    0.40
   1 -12  -4   -0.40    0.50
  -1 -12   4   -0.40    0.50
   1  12  -4   -0.20    0.50
   1  12  -4   -1.00    0.50
   1  12  -4   -0.40    0.50
  -1  12   4    0.00    0.30
  -1  12   4    0.40    0.70
   0 -12  -4    4.70    1.00
   0 -12   4    5.30    1.00
   0 -12   4    5.30    1.10
   0 -12  -4    7.40    1.20
   0  12  -4    6.50    1.20
   0  12  -4    4.90    1.20
   0  12   4    5.30    1.20
   0  12   4    4.80    0.70
  -1 -12  -4    1.70    0.70
   1 -12   4    2.80    0.90
   1 -12   4    1.20    0.70
   1  12   4    1.10    0.40
  -1  12  -4    0.70    0.80
   1  12   4    0.90    0.80
  -1  12  -4    1.10    0.70
   2 -12   4   14.00    1.70
   2 -12   4   19.60    1.60
  -2 -12  -4   16.30    1.70
   2  12   4   16.00    2.00
   2  12   4   16.60    1.00
  -2  12  -4   15.50    1.70
  -2  12  -4   16.00    2.00
   3 -12   4   16.60    1.80
  -3 -12  -4   15.20    1.70
  -3  12  -4   13.70    1.90
   3  12   4   15.40    1.00
   3  12   4   16.40    2.00
   4 -12   4    0.50    0.70
  -4 -12  -4    0.70    0.70
  -4 -12  -4    1.00    0.80
   4  12   4    1.30    0.80
  -4  12  -4    0.00    0.70
   4  12   4    0.30    0.40
  -5 -12  -4   -0.30    0.90
   5  12   4   -0.40    0.70
  -4 -13   4    0.80    1.10
   4 -13  -4    0.20    0.60
   4  13  -4   -0.20    0.60
  -4  13   4   -0.10    0.70
   4  13  -4   -0.30    0.70
   4  13  -4   -0.30    0.70
  -3 -13   4    0.40    0.70
   3 -13  -4    1.30    0.70
   3  13  -4    2.10    0.90
  -3  13   4   -0.30    0.70
  -3  13   4    0.80    0.50
   3  13  -4    1.10    0.80
  -3  13   4    0.60    0.80
   3  13  -4    0.10    0.70
   2 -13  -4    6.60    1.10
  -2 -13   4    7.00    1.40
   2 -13  -4    5.50    1.10
   2  13  -4    4.30    1.10
   2  13  -4    4.40    1.20
  -2  13   4    8.10    1.00
  -2  13   4    8.20    1.50
  -1 -13   4    6.90    1.20
  -1 -13   4    7.30    1.30
   1 -13  -4    7.00    1.30
   1 -13  -4    5.70    1.00
  -1  13   4    5.90    0.80
   1  13  -4    8.30    1.50
   1  13  -4    6.20    1.30
  -1  13   4    4.70    1.20
   0 -13   4    1.30    0.70
   0 -13   4    1.10    0.70
   0 -13  -4    1.60    0.80
   0  13   4    1.20    0.90
   0  13   4    2.00    0.60
   0  13  -4    2.70    1.00
   0  13  -4    1.20    0.80
   1 -13   4   38.20    2.30
   1 -13   4   32.20    2.30
  -1 -13  -4   39.30    2.40
  -1  13  -4   34.70    2.60
  -1  13  -4   35.00    2.40
   1  13   4   38.20    1.60
   1  13   4   36.30    2.60
   2 -13   4   10.00    1.50
  -2 -13  -4    8.30    1.30
   2 -13   4    9.00    1.40
  -2  13  -4    9.20    1.60
   2  13   4    8.80    0.90
   2  13   4   10.70    1.80
  -3 -13  -4    6.60    1.20
   3  13   4    8.40    2.00
   3  13   4    6.50    1.30
 -12   0   5    0.50    0.90
  12   0  -5   -1.00    0.50
  11   0  -5    0.10    0.60
 -11   0   5    0.30    0.70
  10   0  -5   -0.50    0.40
 -10   0   5    0.10    0.60
   9   0  -5   -0.10    0.40
  -9   0   5    0.60    0.60
   8   0  -5   -0.40    0.30
  -8   0   5    0.40    0.50
  -8   0   5    0.30    0.50
   8   0  -5    0.10    0.40
  -8   0   5    0.10    0.40
  -7   0   5   -0.50    0.40
   7   0  -5   -0.50    0.30
  -7   0   5   -0.50    0.30
   7   0  -5    0.20    0.30
  -7   0   5   -0.10    0.40
   6   0  -5    0.00    0.30
  -6   0   5   -0.30    0.30
  -6   0   5    0.00    0.40
   6   0  -5   -0.10    0.20
  -6   0   5   -0.30    0.30
  -5   0   5    0.50    0.30
   5   0  -5   -0.10    0.20
  -5   0   5   -0.20    0.20
  -5   0   5   -0.20    0.30
   5   0  -5    0.00    0.30
  -4   0   5    0.00    0.20
   4   0  -5    0.10    0.20
   4   0  -5   -0.20    0.20
  -4   0   5   -0.10    0.30
  -4   0   5    0.40    0.30
   4   0  -5    0.30    0.20
   3   0  -5    0.00    0.20
   3   0  -5    0.10    0.20
  -3   0   5   -0.10    0.20
  -3   0   5    0.20    0.30
  -3   0   5   -0.20    0.20
  -2   0   5    0.20    0.30
   2   0  -5    0.00    0.20
  -2   0   5    0.00    0.20
  -2   0   5   -0.10    0.20
   2   0  -5   -0.10    0.20
   1   0  -5    0.00    0.10
   1   0  -5    0.00    0.20
  -1   0   5   -0.10    0.20
  -1   0   5   -0.20    0.10
  -1   0   5    0.30    0.20
  -1   0   5    0.30    0.30
   0   0   5   -0.20    0.10
   0   0   5   -0.10    0.20
   0   0   5    0.20    0.30
   0   0  -5   -0.10    0.20
   0   0   5    0.10    0.20
   0   0  -5    0.10    0.20
   0   0   5   -0.20    0.20
  -1   0  -5    0.30    0.20
   1   0   5    0.00    0.20
  -1   0  -5    0.00    0.20
   1   0   5   -0.30    0.20
   1   0   5   -0.20    0.20
   1   0   5   -0.10    0.20
   1   0   5    0.00    0.10
   2   0   5    0.30    0.20
  -2   0  -5    0.00    0.20
   2   0   5   -0.20    0.20
   2   0   5    0.10    0.20
  -2   0  -5   -0.20    0.20
  -3   0  -5   -0.10    0.30
   3   0   5    0.20    0.30
   3   0   5    0.40    0.30
  -3   0  -5    0.20    0.30
   3   0   5   -0.10    0.30
   4   0   5   -0.10    0.20
   4   0   5   -0.20    0.30
  -4   0  -5   -0.10    0.30
  -4   0  -5    0.00    0.30
   4   0   5   -0.20    0.20
   5   0   5   -0.10    0.30
   5   0   5    0.20    0.40
  -5   0  -5    0.10    0.30
  -5   0  -5   -0.10    0.40
   5   0   5   -0.10    0.30
  -6   0  -5    0.20    0.50
   6   0   5    0.20    0.40
  -6   0  -5    0.00    0.40
   6   0   5    0.10    0.50
   7   0   5   -0.40    0.40
   7   0   5    0.50    0.50
  -7   0  -5   -0.30    0.50
  -7   0  -5    0.00    0.40
   8   0   5    0.60    0.60
  -8   0  -5    0.40    0.60
  -8   0  -5    0.00    0.50
   8   0   5    0.30    0.60
   9   0   5   -0.50    0.50
  -9   0  -5   -0.70    0.60
  -9   0  -5    0.30    0.60
   9   0   5   -1.10    0.50
 -10   0  -5   -0.40    0.60
  10   0   5   -0.70    0.60
 -10   0  -5    0.30    0.80
  10   0   5   -0.50    0.60
  12  -1  -5    1.00    0.80
 -12  -1   5    2.10    1.00
  12   1  -5    0.40    0.60
 -12   1   5    0.10    0.80
  11  -1  -5   23.90    2.00
 -11  -1   5   25.30    2.10
  11   1  -5   24.50    2.00
 -11   1   5   19.70    2.10
 -10  -1   5    0.60    0.60
  10  -1  -5    0.60    0.60
 -10   1   5    0.40    0.70
  10   1  -5    0.50    0.60
  -9  -1   5    0.30    0.60
   9  -1  -5    0.10    0.40
  -9   1   5    0.30    0.60
   9   1  -5    1.30    0.60
   8  -1  -5   12.60    1.30
  -8  -1   5   18.50    1.50
  -8   1   5   13.40    1.40
   8   1  -5   15.20    1.30
  -8   1   5   18.00    1.30
  -8   1   5   16.80    1.40
   8   1  -5   16.10    1.20
   7  -1  -5   45.10    2.00
   7  -1  -5   49.60    1.70
  -7  -1   5   49.30    2.10
  -7  -1   5   48.80    1.90
  -7  -1   5   45.10    2.20
  -7   1   5   47.50    2.10
   7   1  -5   44.70    2.00
  -7   1   5   48.00    2.00
  -7   1   5   47.00    2.20
   7   1  -5   49.50    1.90
  -6  -1   5   11.00    1.20
  -6  -1   5   11.40    1.20
   6  -1  -5   10.40    1.00
  -6  -1   5   10.60    0.90
   6  -1  -5    9.90    0.80
  -6   1   5    8.00    1.00
  -6   1   5   10.80    1.10
   6   1  -5    8.00    0.90
  -6   1   5   10.90    1.20
   6   1  -5   11.70    1.10
   5  -1  -5    0.10    0.20
  -5  -1   5    0.20    0.30
  -5  -1   5   -0.20    0.30
   5  -1  -5    0.20    0.30
  -5  -1   5    2.50    0.60
  -5  -1   5    0.40    0.30
   5   1  -5    0.00    0.30
  -5   1   5    0.20    0.30
  -5   1   5   -0.30    0.30
   5   1  -5   -0.10    0.20
  -5   1   5    0.00    0.30
   4  -1  -5  222.98    4.40
   4  -1  -5  217.08    4.70
  -4  -1   5  213.68    4.80
  -4  -1   5  223.68    4.80
  -4  -1   5  220.28    3.70
  -4  -1   5  220.18    4.70
   4   1  -5  223.18    4.60
  -4   1   5  216.98    4.60
  -4   1   5  218.18    4.90
   4   1  -5  220.18    4.60
   4   1  -5  222.68    4.70
  -4   1   5  219.98    4.90
   3  -1  -5  300.07    5.80
  -3  -1   5  289.77    5.90
  -3  -1   5  305.17    5.90
   3  -1  -5  302.07    5.60
  -3  -1   5  296.47    5.90
   3   1  -5  305.57    5.70
  -3   1   5  295.77    5.90
  -3   1   5  297.57    6.10
   3   1  -5  289.97    5.70
   3   1  -5  292.27    5.70
  -3   1   5  303.77    5.70
   2  -1  -5  102.49    2.50
  -2  -1   5  101.79    2.50
   2  -1  -5  101.89    2.60
  -2  -1   5  103.69    2.60
  -2  -1   5  104.09    2.80
  -2   1   5  104.69    2.60
  -2   1   5   97.79    2.70
   2   1  -5  108.09    2.50
   2   1  -5  103.09    2.50
  -2   1   5  103.99    2.40
  -2   1   5  102.49    2.40
   2   1  -5  102.49    2.60
  -1  -1   5  741.03   12.10
   1  -1  -5  757.52   11.60
  -1  -1   5  726.33   12.60
  -1  -1   5  712.23   12.40
  -1  -1   5  722.93   12.70
   1  -1  -5  740.53   12.30
   1   1  -5  732.93   12.50
   1   1  -5  736.63   11.70
  -1   1   5  768.02   12.80
  -1   1   5  745.23   12.30
  -1   1   5  733.13   12.70
  -1   1   5  743.83   12.10
  -1   1   5  721.83   12.10
   0  -1  -5    1.40    0.30
   0  -1   5    1.10    0.30
   0  -1   5    1.90    0.40
   0  -1   5    0.80    0.30
   0  -1   5    1.80    0.30
   0  -1  -5    2.10    0.30
   0   1   5    1.60    0.40
   0   1   5    0.80    0.20
   0   1  -5    1.30    0.30
   0   1   5    1.80    0.30
   0   1   5    1.20    0.30
   0   1   5    1.00    0.40
   0   1  -5    1.20    0.40
   1  -1   5   10.20    0.70
  -1  -1  -5   11.50    0.70
   1  -1   5   11.40    0.90
   1  -1   5   11.90    0.40
   1  -1   5   10.90    0.80
  -1  -1  -5   10.80    0.70
  -1   1  -5   10.60    0.70
   1   1   5   10.10    0.50
  -1   1  -5   10.80    0.80
   1   1   5   10.50    0.80
   1   1   5   11.00    0.90
   1   1   5   11.20    0.60
   1   1   5    9.80    0.60
   2  -1   5  393.96    7.60
   2  -1   5  393.36    7.50
   2  -1   5  396.26    7.30
  -2  -1  -5  391.16    7.10
  -2  -1  -5  385.06    7.30
   2   1   5  396.86    7.00
   2   1   5  387.46    7.70
   2   1   5  401.36    7.40
  -2   1  -5  393.86    7.20
  -2   1  -5  378.06    7.30
   2   1   5  392.76    7.00
   3  -1   5   21.90    1.20
  -3  -1  -5   21.00    1.20
   3  -1   5   23.70    1.30
   3  -1   5   21.40    1.20
  -3  -1  -5   22.50    1.20
  -3   1  -5   21.30    1.10
   3   1   5   20.00    1.30
   3   1   5   22.20    1.10
  -3   1  -5   21.00    1.20
   3   1   5   23.80    1.20
  -4  -1  -5    1.00    0.40
   4  -1   5    0.50    0.40
   4  -1   5    1.80    0.50
  -4  -1  -5    2.00    0.50
   4  -1   5    1.50    0.50
  -4   1  -5    1.00    0.40
   4   1   5    1.20    0.40
   4   1   5    1.50    0.40
   4   1   5    1.50    0.50
  -4   1  -5    1.80    0.50
   5  -1   5    5.80    0.90
   5  -1   5    6.20    1.00
   5  -1   5    6.50    0.80
  -5  -1  -5    5.80    0.90
  -5  -1  -5    6.20    0.90
   5   1   5    6.50    0.80
   5   1   5    5.40    0.90
   5   1   5    7.10    0.80
  -5   1  -5    7.60    0.90
  -5   1  -5    6.30    0.90
  -6  -1  -5   11.00    1.30
   6  -1   5   10.60    1.20
  -6  -1  -5    9.30    1.10
   6  -1   5    9.00    1.20
   6  -1   5    9.60    1.00
   6   1   5   10.60    1.30
  -6   1  -5    8.80    1.00
  -6   1  -5    9.10    1.20
   7  -1   5   79.79    3.20
  -7  -1  -5   84.39    2.90
   7  -1   5   77.79    3.00
  -7  -1  -5   78.09    3.10
   7   1   5   90.29    3.50
  -7   1  -5   80.39    3.20
  -7   1  -5   81.59    2.80
  -8  -1  -5    0.30    0.60
  -8  -1  -5   -0.50    0.40
   8  -1   5    0.20    0.50
   8  -1   5    0.30    0.60
  -8   1  -5    0.10    0.50
   8   1   5    1.10    0.70
  -8   1  -5   -0.30    0.60
  -9  -1  -5    7.60    1.40
   9  -1   5    8.10    1.30
   9  -1   5    5.50    1.20
  -9  -1  -5    9.10    1.20
  -9   1  -5    8.30    1.50
   9   1   5    9.90    1.40
  -9   1  -5    7.80    1.20
   9   1   5    9.40    1.50
 -10  -1  -5    0.50    0.60
 -10  -1  -5   -0.20    0.80
  10  -1   5    0.10    0.70
  10   1   5   -0.10    0.60
 -10   1  -5    0.00    0.80
  10   1   5    0.90    0.80
  12  -2  -5   14.60    1.90
 -12  -2   5   11.00    1.70
 -12   2   5   13.20    2.00
  12   2  -5   17.20    1.90
  11  -2  -5    2.30    0.90
 -11  -2   5    3.50    1.10
  11   2  -5    4.20    1.10
 -11   2   5    4.80    1.30
  10  -2  -5   12.90    1.60
 -10  -2   5   11.60    1.60
  10   2  -5   15.00    1.70
 -10   2   5   11.60    1.60
  -9  -2   5   31.30    2.10
   9  -2  -5   33.30    2.00
   9  -2  -5   32.70    1.60
   9   2  -5   29.60    1.90
  -9   2   5   32.10    2.00
   9   2  -5   30.70    1.80
  -9   2   5   30.70    2.10
   8  -2  -5   15.70    1.60
  -8  -2   5   12.00    1.40
   8  -2  -5   13.00    1.00
  -8   2   5   12.30    1.30
   8   2  -5   12.80    1.30
  -8   2   5   11.80    1.40
   8   2  -5   13.90    1.40
  -7  -2   5   11.30    1.00
   7  -2  -5   11.60    1.30
  -7  -2   5   10.70    1.30
   7   2  -5   11.70    1.20
  -7   2   5   10.90    1.20
  -7   2   5   11.30    1.20
  -7   2   5   10.50    1.30
   7   2  -5   10.80    1.10
   6  -2  -5  365.96    7.40
  -6  -2   5  373.66    7.10
  -6  -2   5  360.76    7.60
  -6  -2   5  373.36    7.50
   6  -2  -5  368.36    6.70
  -6   2   5  350.36    7.30
   6   2  -5  368.36    7.30
  -6   2   5  366.86    7.70
  -6   2   5  360.86    7.50
   6   2  -5  365.06    7.40
  -5  -2   5  168.28    3.30
  -5  -2   5  168.18    3.90
   5  -2  -5  167.18    4.00
  -5  -2   5  169.58    4.10
   5  -2  -5  171.38    3.50
  -5  -2   5  168.88    4.20
  -5   2   5  168.28    4.20
  -5   2   5  164.58    4.00
   5   2  -5  167.78    3.90
  -5   2   5  172.28    4.30
   5   2  -5  168.98    4.10
   4  -2  -5   19.00    1.10
  -4  -2   5   16.40    1.10
  -4  -2   5   17.10    0.60
  -4  -2   5   18.50    1.10
  -4  -2   5   18.90    1.10
   4  -2  -5   16.50    0.80
  -4   2   5   16.80    1.10
  -4   2   5   18.90    1.00
   4   2  -5   17.00    1.10
   4   2  -5   18.10    1.00
  -4   2   5   17.90    1.20
  -4   2   5   17.30    0.60
  -3  -2   5    5.70    0.70
  -3  -2   5    5.00    0.70
  -3  -2   5    6.00    0.80
   3  -2  -5    5.70    0.70
   3  -2  -5    5.20    0.50
  -3   2   5    6.00    0.60
  -3   2   5    4.80    0.70
   3   2  -5    4.70    0.60
  -3   2   5    6.40    0.60
   3   2  -5    5.20    0.40
   3   2  -5    5.20    0.70
  -3   2   5    4.00    0.60
   3   2  -5    4.50    0.50
  -2  -2   5   17.10    1.00
  -2  -2   5   19.70    1.00
   2  -2  -5   19.40    0.90
  -2  -2   5   18.90    1.00
   2  -2  -5   18.50    0.50
   2  -2  -5   18.90    1.00
   2   2  -5   18.10    0.70
   2   2  -5   19.20    0.90
  -2   2   5   18.60    0.80
  -2   2   5   19.10    0.80
  -2   2   5   18.80    1.10
   2   2  -5   20.00    1.00
  -2   2   5   18.90    1.00
   2   2  -5   19.40    1.00
  -1  -2   5  302.57    5.50
  -1  -2   5  301.87    5.90
  -1  -2   5  295.07    6.00
   1  -2  -5  302.37    5.60
  -1  -2   5  296.57    5.80
   1  -2  -5  312.17    5.00
   1   2  -5  295.07    5.20
   1   2  -5  296.47    5.80
   1   2  -5  295.97    5.70
  -1   2   5  297.47    5.60
  -1   2   5  291.47    6.00
  -1   2   5  298.47    5.30
  -1   2   5  292.37    6.00
  -1   2   5  298.37    5.30
   0  -2   5   11.80    0.80
   0  -2   5   10.70    0.60
   0  -2  -5   11.30    0.60
   0  -2  -5   11.70    0.70
   0  -2   5    9.80    0.80
   0  -2   5   10.90    0.80
   0   2  -5   10.60    0.70
   0   2  -5   10.30    0.80
   0   2   5   11.90    0.90
   0   2   5   11.00    0.60
   0   2  -5   10.70    0.60
   0   2   5   10.30    0.50
   0   2   5   11.30    0.80
   0   2   5   11.00    0.60
   1  -2   5   63.69    2.10
  -1  -2  -5   63.79    1.90
   1  -2   5   62.89    1.40
  -1  -2  -5   64.39    1.70
   1  -2   5   63.59    2.00
   1  -2   5   62.39    2.00
  -1   2  -5   65.69    1.90
   1   2   5   61.99    1.60
   1   2   5   60.69    2.00
  -1   2  -5   64.59    1.90
   1   2   5   62.69    2.10
   1   2   5   64.09    1.60
  -1   2  -5   63.39    2.00
   1   2   5   63.59    1.60
  -2  -2  -5   10.20    0.80
   2  -2   5    9.90    1.00
  -2  -2  -5    7.30    0.70
   2  -2   5    9.80    0.80
  -2  -2  -5    9.00    0.40
   2  -2   5    8.20    0.90
   2   2   5    9.50    0.80
   2   2   5    7.90    0.50
  -2   2  -5    9.20    0.80
   2   2   5    8.30    0.60
   2   2   5    7.90    0.90
  -2   2  -5   10.40    1.00
  -3  -2  -5   69.89    2.20
  -3  -2  -5   73.29    2.20
   3  -2   5   73.19    2.30
   3  -2   5   72.79    2.30
   3  -2   5   74.39    2.40
  -3   2  -5   71.49    2.30
   3   2   5   71.49    2.50
  -3   2  -5   72.19    2.20
   3   2   5   70.99    2.20
   4  -2   5   14.50    1.10
   4  -2   5   15.50    1.10
  -4  -2  -5   14.10    1.10
   4  -2   5   13.40    1.10
  -4  -2  -5   14.50    1.00
   4   2   5   14.50    1.20
   4   2   5   13.40    0.90
  -4   2  -5   12.80    1.00
  -4   2  -5   13.10    1.10
   4   2   5   12.80    0.90
   4   2   5   14.80    1.20
   5  -2   5  105.09    3.30
   5  -2   5  103.09    3.40
   5  -2   5  109.49    3.10
  -5  -2  -5  106.89    3.30
   5   2   5  107.19    3.00
   5   2   5  105.69    3.50
  -5   2  -5  106.09    3.30
   5   2   5  108.79    3.50
  -5   2  -5  106.89    3.00
   6  -2   5    4.00    0.70
   6  -2   5    1.60    0.60
   6  -2   5    3.30    0.80
  -6  -2  -5    1.90    0.70
   6   2   5    2.00    0.70
  -6   2  -5    3.00    0.80
  -6   2  -5    2.20    0.60
   6   2   5    3.10    0.70
   6   2   5    4.00    0.90
   7  -2   5    6.80    1.10
  -7  -2  -5    5.70    1.10
   7  -2   5    7.30    1.10
   7   2   5    6.20    1.10
   7   2   5    7.60    1.20
   7   2   5    5.30    0.90
  -7   2  -5    4.90    1.00
  -7   2  -5    6.60    1.00
   8  -2   5   42.20    2.40
   8  -2   5   43.60    2.50
  -8  -2  -5   44.30    2.40
   8   2   5   43.50    2.60
   8   2   5   46.90    2.30
  -8   2  -5   44.40    2.10
  -8   2  -5   40.50    2.40
   8   2   5   47.80    2.60
   9  -2   5   43.80    2.70
  -9  -2  -5   48.70    2.80
  -9  -2  -5   50.19    2.40
  -9   2  -5   46.10    2.80
   9   2   5   51.59    2.90
  10  -2   5   13.90    1.90
 -10  -2  -5   16.10    1.70
 -10  -2  -5   17.00    2.10
 -10   2  -5   14.40    2.00
  10   2   5   17.40    2.10
 -12  -3   5    2.40    1.10
 -12   3   5    1.60    0.90
  12   3  -5    2.40    1.00
  11  -3  -5    4.10    1.10
 -11  -3   5    4.30    1.20
  11   3  -5    2.70    0.90
 -11   3   5    6.00    1.30
  10  -3  -5   10.80    1.40
 -10  -3   5   14.50    1.80
 -10   3   5   12.60    1.70
  10   3  -5   12.50    1.50
  10   3  -5    9.40    1.30
  -9  -3   5   39.40    2.30
   9  -3  -5   33.00    2.00
   9  -3  -5   34.20    1.70
   9   3  -5   30.00    1.80
  -9   3   5   35.00    2.10
   9   3  -5   35.40    2.00
  -9   3   5   37.80    2.30
   8  -3  -5    0.50    0.50
   8  -3  -5    0.50    0.40
  -8  -3   5    1.50    0.60
   8   3  -5    0.30    0.40
  -8   3   5   -0.30    0.40
  -8   3   5    1.50    0.70
   8   3  -5    0.20    0.50
   7  -3  -5  103.49    3.30
  -7  -3   5   98.49    3.40
  -7   3   5  104.19    3.30
  -7   3   5  102.59    3.20
   7   3  -5   99.99    3.20
   7   3  -5  104.99    3.10
  -7   3   5  100.39    3.50
  -6  -3   5  593.44   10.50
  -6  -3   5  602.24   12.00
  -6  -3   5  619.04   11.40
   6  -3  -5  572.44   10.90
  -6  -3   5  580.24   11.20
   6   3  -5  578.14   10.70
   6   3  -5  584.04   11.10
  -6   3   5  591.54   11.40
  -6   3   5  597.44   11.20
  -6   3   5  587.14   10.90
  -5  -3   5  160.28    4.10
   5  -3  -5  156.08    3.30
  -5  -3   5  152.28    3.20
   5  -3  -5  155.78    3.80
  -5  -3   5  154.28    3.90
  -5  -3   5  152.48    3.70
  -5   3   5  150.38    3.70
  -5   3   5  154.08    4.10
   5   3  -5  157.48    3.90
  -5   3   5  156.28    4.10
   5   3  -5  152.08    3.60
   5   3  -5  154.28    3.90
   4  -3  -5   36.80    1.20
  -4  -3   5   38.80    1.70
  -4  -3   5   37.40    1.50
  -4  -3   5   37.50    1.60
   4   3  -5   36.80    1.20
  -4   3   5   36.00    1.70
  -4   3   5   37.30    1.70
  -4   3   5   35.90    1.10
   4   3  -5   38.10    1.40
  -4   3   5   37.50    1.40
   4   3  -5   38.60    1.60
   4   3  -5   37.40    1.60
   3  -3  -5  106.79    2.40
  -3  -3   5  104.99    2.80
  -3  -3   5  104.09    2.90
   3  -3  -5   98.09    2.70
  -3  -3   5  100.49    2.80
   3   3  -5  103.89    2.90
  -3   3   5  100.49    2.10
  -3   3   5  101.49    2.90
  -3   3   5  100.09    2.50
  -3   3   5  105.29    2.50
  -3   3   5  105.09    3.00
   3   3  -5  105.69    2.50
   3   3  -5  107.39    2.30
   3   3  -5  103.69    2.80
  -2  -3   5   12.30    0.90
  -2  -3   5   14.30    0.90
   2  -3  -5   13.60    0.80
   2  -3  -5   13.90    0.70
  -2  -3   5   11.80    0.80
   2   3  -5   13.50    0.90
   2   3  -5   13.90    0.90
  -2   3   5   12.00    0.90
  -2   3   5   14.40    0.70
   2   3  -5   12.80    0.70
  -2   3   5   14.00    1.00
   2   3  -5   13.60    0.70
  -2   3   5   12.70    0.70
  -2   3   5   13.20    0.60
  -1  -3   5    6.80    0.80
  -1  -3   5    5.20    0.60
  -1  -3   5    6.40    0.80
  -1  -3   5    6.10    0.70
   1  -3  -5    5.80    0.60
   1   3  -5    5.20    0.60
  -1   3   5    6.40    0.80
  -1   3   5    5.60    0.70
   1   3  -5    5.60    0.60
  -1   3   5    5.60    0.50
  -1   3   5    6.30    0.70
  -1   3   5    7.70    0.50
  -1   3   5    5.70    0.40
   1   3  -5    5.70    0.70
   0  -3  -5    4.30    0.50
   0  -3   5    3.00    0.60
   0  -3   5    2.60    0.50
   0  -3   5    3.10    0.40
   0  -3  -5    3.90    0.50
   0  -3   5    2.90    0.50
   0   3  -5    2.30    0.40
   0   3  -5    3.40    0.50
   0   3  -5    3.40    0.60
   0   3   5    2.70    0.60
   0   3   5    3.50    0.50
   0   3   5    3.10    0.60
  -1  -3  -5  343.97    6.60
   1  -3   5  355.36    6.70
   1  -3   5  338.27    6.90
  -1  -3  -5  358.36    6.40
   1  -3   5  348.57    6.00
   1  -3   5  341.97    6.80
  -1   3  -5  362.46    6.80
  -1   3  -5  348.37    6.60
   1   3   5  345.97    5.90
   1   3   5  357.06    6.80
   1   3   5  351.36    6.30
   1   3   5  353.86    7.00
  -1   3  -5  354.96    6.70
   2  -3   5   92.09    2.60
   2  -3   5   87.59    1.80
   2  -3   5   91.19    2.60
  -2  -3  -5   88.79    2.00
   2  -3   5   87.59    2.60
  -2  -3  -5   88.29    2.50
  -2  -3  -5   91.89    2.40
   2   3   5   88.09    2.80
  -2   3  -5   92.09    2.60
   2   3   5   89.29    2.00
   2   3   5   88.99    2.00
   2   3   5   87.39    2.70
  -2   3  -5   90.49    2.60
  -2   3  -5   96.29    2.90
   2   3   5   91.09    2.50
   3  -3   5   61.09    2.20
   3  -3   5   59.79    2.20
   3  -3   5   62.79    2.20
  -3  -3  -5   63.09    2.10
  -3  -3  -5   64.19    1.70
  -3   3  -5   62.29    2.20
   3   3   5   61.69    2.30
   3   3   5   63.99    2.00
  -3   3  -5   64.19    2.10
   3   3   5   59.49    2.30
   3   3   5   61.49    1.80
  -4  -3  -5   26.90    1.50
   4  -3   5   29.90    1.60
   4  -3   5   26.00    1.50
   4  -3   5   26.70    1.40
   4   3   5   28.70    1.30
   4   3   5   24.30    1.50
   4   3   5   27.90    1.20
  -4   3  -5   29.10    1.60
   4   3   5   28.00    1.60
  -4   3  -5   27.30    1.40
   5  -3   5  101.59    3.30
  -5  -3  -5  109.89    3.30
   5  -3   5  108.79    3.30
   5  -3   5  105.19    3.10
   5   3   5   99.49    3.40
   5   3   5  104.29    2.90
  -5   3  -5  104.49    3.00
   5   3   5  102.49    3.40
  -5   3  -5   99.69    3.30
   6  -3   5   44.30    2.20
  -6  -3  -5   40.90    2.10
   6  -3   5   43.70    2.20
   6  -3   5   38.90    1.90
   6   3   5   38.00    2.10
   6   3   5   39.00    1.80
  -6   3  -5   41.20    2.20
  -6   3  -5   39.10    1.80
   6   3   5   42.60    2.30
   7  -3   5    0.00    0.50
  -7  -3  -5    0.60    0.60
   7  -3   5    0.40    0.50
   7  -3   5    1.00    0.50
  -7   3  -5   -0.50    0.50
   7   3   5    0.60    0.50
   7   3   5    0.10    0.60
   7   3   5    1.60    0.70
  -7   3  -5    0.10    0.40
   8  -3   5    3.30    0.90
  -8  -3  -5    4.30    1.10
  -8   3  -5    4.50    1.10
   8   3   5    4.30    1.10
   8   3   5    4.00    0.90
   8   3   5    4.30    1.00
  -9  -3  -5   30.90    2.30
   9  -3   5   35.70    2.40
  -9   3  -5   30.50    2.30
   9   3   5   32.80    2.30
   9   3   5   31.50    2.30
   9   3   5   31.10    2.10
  10  -3   5   10.50    1.60
 -10  -3  -5    8.60    1.50
  10   3   5   10.60    1.60
 -10   3  -5    7.90    1.50
  10   3   5    8.10    1.30
  10   3   5   10.90    1.70
 -11  -4   5    0.00    0.80
  11  -4  -5    0.50    0.70
  11   4  -5    1.50    0.80
  11   4  -5    0.10    0.60
 -11   4   5    1.30    0.90
  10  -4  -5    8.50    1.30
 -10  -4   5    8.30    1.40
  10   4  -5    7.30    1.20
 -10   4   5    9.00    1.50
  10   4  -5    8.00    1.30
   9  -4  -5    1.10    0.50
  -9  -4   5    2.20    0.80
   9  -4  -5    1.10    0.60
  -9   4   5    1.00    0.70
   9   4  -5    0.80    0.60
  -9   4   5    1.50    0.70
   9   4  -5    0.90    0.60
   8  -4  -5   16.70    1.20
  -8  -4   5   18.20    1.60
   8  -4  -5   18.90    1.50
   8   4  -5   20.30    1.50
   8   4  -5   15.80    1.30
  -8   4   5   17.30    1.80
  -8   4   5   17.30    1.40
   7  -4  -5    0.80    0.40
  -7  -4   5    0.80    0.60
   7  -4  -5    1.00    0.50
   7   4  -5    0.30    0.40
  -7   4   5    1.40    0.60
   7   4  -5   -0.40    0.30
  -7   4   5    0.10    0.40
  -6  -4   5   83.89    3.00
  -6  -4   5   88.09    2.40
   6  -4  -5   85.69    2.80
  -6  -4   5   87.89    2.50
  -6   4   5   83.29    3.00
   6   4  -5   86.39    2.60
  -6   4   5   83.19    3.10
   6   4  -5   86.79    2.90
   6   4  -5   82.69    2.90
  -6   4   5   82.99    2.70
  -5  -4   5   14.10    0.80
  -5  -4   5   16.20    1.20
   5  -4  -5   15.60    1.10
  -5  -4   5   13.40    1.00
   5   4  -5   15.60    1.20
  -5   4   5   15.50    1.30
   5   4  -5   14.90    1.00
  -5   4   5   13.20    1.00
   5   4  -5   16.30    1.20
  -5   4   5   13.80    1.20
   4  -4  -5    2.20    0.40
   4  -4  -5    1.10    0.40
  -4  -4   5    1.50    0.50
  -4  -4   5    1.20    0.40
  -4  -4   5    1.20    0.40
   4   4  -5    1.80    0.50
  -4   4   5    0.50    0.40
  -4   4   5    2.20    0.40
   4   4  -5    1.50    0.40
   4   4  -5    1.10    0.40
   4   4  -5    1.40    0.50
  -4   4   5    1.50    0.40
  -4   4   5    1.00    0.50
   3  -4  -5  269.77    4.90
   3  -4  -5  264.67    5.40
  -3  -4   5  266.37    5.60
  -3  -4   5  278.47    5.60
  -3  -4   5  269.47    5.70
   3   4  -5  270.27    5.80
  -3   4   5  263.27    5.80
  -3   4   5  264.57    5.10
  -3   4   5  245.88    5.80
  -3   4   5  267.17    5.00
   3   4  -5  269.67    5.20
   3   4  -5  279.17    5.10
   3   4  -5  264.97    5.60
  -2  -4   5   33.10    1.40
   2  -4  -5   31.60    1.30
   2  -4  -5   31.20    1.10
  -2  -4   5   30.40    1.40
  -2  -4   5   30.00    1.40
   2   4  -5   30.50    1.20
  -2   4   5   29.30    1.10
  -2   4   5   31.30    1.00
   2   4  -5   27.40    1.40
   2   4  -5   30.50    1.10
  -2   4   5   30.60    1.50
  -2   4   5   32.50    1.50
   2   4  -5   28.70    1.40
  -2   4   5   29.90    1.00
   1  -4  -5  197.28    3.90
  -1  -4   5  192.28    4.40
  -1  -4   5  194.38    4.00
   1  -4  -5  192.48    4.20
  -1  -4   5  191.88    4.40
   1   4  -5  193.68    4.30
   1   4  -5  189.08    4.00
  -1   4   5  190.58    4.50
  -1   4   5  188.08    3.90
   1   4  -5  187.58    3.80
   1   4  -5  192.88    4.30
  -1   4   5  184.38    4.20
   0  -4   5  194.18    4.00
   0  -4   5  192.28    4.10
   0  -4   5  202.88    4.50
   0  -4  -5  202.78    4.10
   0  -4   5  201.38    4.60
   0   4  -5  199.18    4.40
   0   4  -5  198.28    4.40
   0   4   5  198.38    4.60
   0   4   5  203.88    4.20
   0   4   5  198.88    4.30
   0   4   5  199.68    4.50
   0   4  -5  196.78    4.20
   1  -4   5   47.00    1.40
  -1  -4  -5   46.80    1.70
   1  -4   5   47.30    1.70
   1  -4   5   47.80    1.80
   1  -4   5   48.50    1.90
  -1  -4  -5   45.40    1.50
  -1   4  -5   44.80    1.70
   1   4   5   47.90    1.90
   1   4   5   43.60    1.80
  -1   4  -5   45.60    1.70
  -1   4  -5   48.90    1.80
   1   4   5   46.90    1.80
   1   4   5   46.80    1.60
   2  -4   5   34.80    1.10
   2  -4   5   34.10    1.60
  -2  -4  -5   35.10    1.20
   2  -4   5   35.40    1.50
  -2  -4  -5   33.20    1.40
   2  -4   5   33.90    1.60
  -2   4  -5   31.60    1.50
  -2   4  -5   35.70    1.50
   2   4   5   34.40    1.70
   2   4   5   33.00    1.40
  -2   4  -5   32.90    1.60
   2   4   5   37.60    1.70
  -3  -4  -5   48.20    1.40
  -3  -4  -5   45.50    1.70
   3  -4   5   43.90    1.90
   3  -4   5   46.70    1.90
   3  -4   5   45.70    1.90
   3   4   5   45.30    1.40
   3   4   5   46.80    1.70
   3   4   5   43.70    2.00
  -3   4  -5   46.40    1.80
  -3   4  -5   44.10    1.90
   3   4   5   47.20    2.00
   4  -4   5    3.80    0.70
  -4  -4  -5    5.00    0.80
   4  -4   5    3.00    0.70
   4  -4   5    3.40    0.70
   4   4   5    3.50    0.50
  -4   4  -5    3.30    0.70
   4   4   5    3.60    0.80
   4   4   5    2.70    0.70
  -4   4  -5    3.40    0.60
   5  -4   5   49.00    2.20
   5  -4   5   49.30    2.20
   5  -4   5   46.90    2.10
  -5  -4  -5   46.10    2.10
  -5   4  -5   46.50    2.20
   5   4   5   47.00    2.30
  -5   4  -5   49.60    1.90
   5   4   5   50.79    1.80
   5   4   5   51.29    2.40
   6  -4   5   24.90    1.70
   6  -4   5   27.10    1.90
   6  -4   5   24.50    1.60
  -6  -4  -5   25.00    1.70
  -6   4  -5   24.90    1.50
   6   4   5   21.80    1.30
   6   4   5   24.80    1.80
  -6   4  -5   23.60    1.70
   6   4   5   27.40    1.80
  -7  -4  -5    2.80    0.90
   7  -4   5    2.40    0.70
   7  -4   5    2.30    0.80
   7   4   5    5.70    1.10
   7   4   5    1.30    0.60
  -7   4  -5    1.80    0.70
  -7   4  -5    1.10    0.80
   7   4   5    1.90    0.80
   8  -4   5    1.60    0.80
  -8  -4  -5    2.60    0.90
  -8   4  -5    2.00    0.90
   8   4   5    0.30    0.70
   8   4   5    3.00    0.90
   8   4   5    3.40    0.80
  -9  -4  -5   15.20    1.90
   9  -4   5   14.60    1.80
  -9   4  -5   10.80    1.60
   9   4   5   15.50    1.90
   9   4   5   10.40    1.60
   9   4   5   13.80    1.60
  10  -4   5    1.10    0.90
 -10  -4  -5    1.50    1.00
  10   4   5    1.10    0.90
  10   4   5    0.30    0.70
 -10   4  -5    2.30    1.30
  10   4   5    1.70    1.00
 -11  -5   5    0.60    0.80
  11  -5  -5   -0.50    0.60
  11   5  -5    0.90    0.90
 -11   5   5    1.20    0.80
 -10  -5   5   12.50    1.70
  10  -5  -5   12.70    1.60
  10  -5  -5   12.50    1.30
 -10   5   5   12.70    1.70
  10   5  -5   10.80    1.50
 -10   5   5   11.70    1.60
  -9  -5   5    8.60    1.40
   9  -5  -5    5.10    1.00
   9  -5  -5    5.50    0.90
   9   5  -5    6.00    1.20
  -9   5   5    5.10    1.00
  -9   5   5    5.10    1.10
   8  -5  -5    0.40    0.50
  -8  -5   5    0.60    0.70
   8  -5  -5    1.70    0.60
   8   5  -5    1.70    0.60
  -8   5   5    1.50    0.70
  -8   5   5    1.50    0.60
   8   5  -5    0.60    0.50
   7  -5  -5   26.90    1.60
   7  -5  -5   27.10    1.50
  -7  -5   5   28.60    1.90
  -7   5   5   30.20    1.70
   7   5  -5   27.30    1.50
   7   5  -5   30.70    1.90
  -7   5   5   28.70    1.90
  -6  -5   5  165.48    3.80
  -6  -5   5  166.28    4.50
   6  -5  -5  159.28    4.20
   6  -5  -5  160.88    4.10
  -6   5   5  161.78    4.70
   6   5  -5  164.28    3.90
  -6   5   5  166.88    4.20
   6   5  -5  167.08    4.50
   6   5  -5  160.88    4.50
  -5  -5   5  483.55    9.60
  -5  -5   5  502.95    9.10
   5  -5  -5  486.45    9.30
   5   5  -5  488.15    9.50
  -5   5   5  484.55    9.90
   5   5  -5  492.95    9.00
   5   5  -5  498.95    8.80
  -5   5   5  479.15    9.10
  -5   5   5  482.85    9.90
   5   5  -5  484.35    9.70
   4  -5  -5  235.98    5.20
  -4  -5   5  238.98    5.10
  -4  -5   5  249.28    5.50
  -4   5   5  241.28    5.70
  -4   5   5  242.28    4.90
   4   5  -5  234.48    4.70
   4   5  -5  236.08    5.00
   4   5  -5  246.08    5.50
  -4   5   5  241.48    4.90
  -4   5   5  234.28    5.70
   4   5  -5  231.48    5.50
   3  -5  -5    0.30    0.20
  -3  -5   5    0.00    0.30
   3  -5  -5    0.20    0.30
  -3  -5   5    0.20    0.30
  -3  -5   5   -0.20    0.30
   3   5  -5    0.00    0.20
   3   5  -5    0.10    0.30
   3   5  -5   -0.20    0.20
  -3   5   5   -0.10    0.30
  -3   5   5    0.20    0.20
  -3   5   5    0.60    0.40
   3   5  -5    0.40    0.30
  -3   5   5    0.10    0.20
   2  -5  -5   33.00    1.40
  -2  -5   5   32.00    1.40
   2  -5  -5   31.90    1.10
  -2  -5   5   34.40    1.50
  -2  -5   5   32.20    1.50
   2   5  -5   33.20    1.10
   2   5  -5   31.60    1.50
   2   5  -5   33.60    1.60
  -2   5   5   32.90    1.00
  -2   5   5   31.90    1.60
  -2   5   5   33.40    1.30
   2   5  -5   28.80    1.30
  -2   5   5   31.60    1.00
  -2   5   5   31.20    1.60
   1  -5  -5   28.80    1.10
  -1  -5   5   27.50    1.40
   1  -5  -5   30.30    1.30
  -1  -5   5   27.60    1.40
  -1  -5   5   27.70    1.30
  -1   5   5   28.20    1.50
   1   5  -5   30.50    1.00
   1   5  -5   27.40    1.40
  -1   5   5   26.60    1.20
   1   5  -5   29.50    1.40
  -1   5   5   28.00    1.40
   1   5  -5   27.10    1.40
   0  -5   5    1.70    0.50
   0  -5   5    2.40    0.40
   0  -5   5    1.10    0.40
   0  -5  -5    1.90    0.40
   0  -5   5    2.10    0.50
   0   5  -5    2.90    0.60
   0   5  -5    1.80    0.50
   0   5   5    1.90    0.50
   0   5   5    1.80    0.40
   0   5   5    2.30    0.60
   0   5  -5    1.20    0.40
   0   5   5    1.40    0.40
   1  -5   5   21.40    1.10
   1  -5   5   20.40    1.30
  -1  -5  -5   20.10    1.00
   1  -5   5   21.10    1.00
   1  -5   5   22.50    1.30
   1   5   5   22.30    1.30
   1   5   5   21.60    1.20
  -1   5  -5   23.40    1.30
  -1   5  -5   19.60    1.20
   1   5   5   21.80    1.20
  -1   5  -5   21.80    1.30
   1   5   5   20.00    1.20
  -2  -5  -5   16.50    1.00
   2  -5   5   14.80    1.00
   2  -5   5   17.40    1.20
   2  -5   5   18.80    1.20
   2  -5   5   16.80    0.80
  -2  -5  -5   17.60    0.90
  -2   5  -5   17.60    1.10
  -2   5  -5   18.30    1.30
   2   5   5   14.80    1.00
  -2   5  -5   17.50    1.20
   2   5   5   16.80    1.20
   2   5   5   16.90    1.20
   3  -5   5   82.99    2.80
  -3  -5  -5   82.99    2.20
  -3  -5  -5   83.49    2.60
   3  -5   5   79.49    2.70
   3  -5   5   83.69    2.50
   3   5   5   80.19    1.90
   3   5   5   83.89    2.50
  -3   5  -5   79.79    2.50
  -3   5  -5   78.89    2.80
   3   5   5   77.29    2.80
   3   5   5   81.69    2.80
  -4  -5  -5    5.10    0.80
   4  -5   5    4.30    0.80
   4  -5   5    5.10    0.80
   4  -5   5    5.50    0.90
  -4   5  -5    5.60    1.00
   4   5   5    5.90    0.60
   4   5   5    6.50    1.00
  -4   5  -5    4.80    0.70
   4   5   5    5.50    0.90
   5  -5   5   33.00    1.80
   5  -5   5   31.90    1.80
  -5  -5  -5   33.90    1.80
   5   5   5   31.20    1.90
   5   5   5   33.00    2.00
  -5   5  -5   28.40    1.80
  -5   5  -5   28.60    1.50
   5   5   5   30.80    1.40
  -6  -5  -5    2.30    0.80
   6  -5   5    2.30    0.70
   6  -5   5    1.70    0.60
   6   5   5    2.20    0.80
   6   5   5    2.40    0.60
   6   5   5    2.00    0.70
  -6   5  -5    1.80    0.80
  -6   5  -5    0.90    0.50
   7  -5   5   -0.60    0.50
  -7  -5  -5    1.90    0.80
   7  -5   5    1.00    0.60
  -7   5  -5    0.40    0.70
   7   5   5    0.30    0.50
   7   5   5    2.40    0.90
   7   5   5    1.60    0.80
  -8  -5  -5   20.30    2.00
   8  -5   5   19.80    1.60
   8  -5   5   20.70    2.10
   8   5   5   19.00    1.50
   8   5   5   25.60    2.40
  -8   5  -5   17.90    2.00
   8   5   5   19.70    2.00
  -9  -5  -5   42.10    2.70
   9  -5   5   41.10    2.60
  -9   5  -5   41.00    2.80
   9   5   5   43.20    2.40
   9   5   5   45.00    2.80
   9   5   5   46.70    2.90
  11  -6  -5    1.10    0.80
 -11  -6   5   -0.10    0.80
  11   6  -5    0.00    0.70
 -11   6   5    0.30    0.80
  10  -6  -5   15.00    1.80
  10  -6  -5   16.20    1.60
 -10  -6   5   12.00    1.70
 -10   6   5   15.90    1.90
  10   6  -5   16.90    1.90
 -10   6   5   18.30    2.00
   9  -6  -5    2.90    0.80
  -9  -6   5    3.60    1.10
   9  -6  -5    2.30    0.80
  -9   6   5    3.80    1.00
   9   6  -5    3.60    1.00
  -9   6   5    3.60    1.10
   8  -6  -5   13.00    1.40
  -8  -6   5   12.30    1.50
   8  -6  -5   11.60    1.20
  -8   6   5   14.10    1.50
  -8   6   5   12.70    1.60
   8   6  -5   13.80    1.70
  -7  -6   5   73.69    3.10
   7  -6  -5   80.09    2.90
   7  -6  -5   73.19    2.70
   7   6  -5   74.89    3.10
  -7   6   5   77.79    2.80
  -7   6   5   78.89    3.30
   6  -6  -5   12.20    1.20
   6  -6  -5   13.70    1.20
  -6  -6   5   12.50    1.40
  -6  -6   5   13.30    1.00
   6   6  -5   15.30    1.60
  -6   6   5   15.00    1.10
  -6   6   5   12.60    1.50
   6   6  -5   14.00    1.40
  -5  -6   5  195.58    4.40
   5  -6  -5  189.68    4.60
   5  -6  -5  194.48    4.60
  -5  -6   5  185.18    4.90
  -5   6   5  186.58    4.40
   5   6  -5  192.08    5.10
   5   6  -5  189.28    4.50
  -5   6   5  191.08    5.20
   5   6  -5  196.48    4.90
   4  -6  -5   68.09    2.40
  -4  -6   5   71.79    2.40
  -4  -6   5   76.29    2.70
   4  -6  -5   74.79    2.40
  -4   6   5   77.69    2.90
  -4   6   5   74.49    2.30
   4   6  -5   74.79    2.70
  -4   6   5   70.49    2.20
   4   6  -5   71.29    2.40
  -4   6   5   73.99    2.80
   4   6  -5   74.49    2.80
  -3  -6   5  219.88    5.10
  -3  -6   5  228.58    5.10
   3  -6  -5  228.98    4.90
  -3   6   5  226.48    4.80
  -3   6   5  222.28    5.40
   3   6  -5  230.48    5.30
  -3   6   5  221.48    4.40
   3   6  -5  222.18    5.00
  -3   6   5  222.98    5.50
   3   6  -5  225.28    5.40
  -2  -6   5   66.09    2.30
  -2  -6   5   68.09    2.30
   2  -6  -5   69.79    1.80
   2  -6  -5   69.49    2.20
  -2   6   5   70.59    2.60
  -2   6   5   67.29    1.70
   2   6  -5   65.39    2.30
  -2   6   5   61.99    2.10
   2   6  -5   67.39    2.50
  -2   6   5   70.29    2.50
   2   6  -5   67.09    2.40
  -2   6   5   67.09    1.90
  -1  -6   5  138.39    3.50
  -1  -6   5  137.69    3.70
   1  -6  -5  144.79    3.20
   1  -6  -5  149.88    3.50
  -1   6   5  138.49    3.80
  -1   6   5  144.39    3.90
   1   6  -5  139.09    3.60
   1   6  -5  142.39    3.80
  -1   6   5  140.79    3.50
   1   6  -5  137.29    3.70
   0  -6   5   27.30    1.30
   0  -6   5   30.40    1.60
   0   6   5   31.10    1.50
   0   6   5   30.20    1.60
   0   6   5   27.20    1.40
   0   6  -5   29.20    1.50
   0   6   5   27.80    1.50
   0   6  -5   28.30    1.50
   0   6   5   27.50    1.50
   0   6  -5   29.80    1.60
   1  -6   5   -0.10    0.30
   1  -6   5   -0.30    0.20
   1  -6   5    0.00    0.30
   1   6   5   -0.30    0.20
  -1   6  -5    0.40    0.40
   1   6   5    0.10    0.30
  -1   6  -5   -0.20    0.30
  -1   6  -5    0.30    0.40
   1   6   5   -0.10    0.30
   1   6   5    0.20    0.30
   1   6   5   -0.10    0.30
   2  -6   5   22.10    1.10
   2  -6   5   21.00    1.40
  -2  -6  -5   23.60    1.30
   2  -6   5   23.10    1.20
  -2  -6  -5   23.30    1.20
  -2   6  -5   25.20    1.80
   2   6   5   22.60    1.30
   2   6   5   22.70    1.40
  -2   6  -5   23.30    1.30
   2   6   5   25.50    1.50
  -2   6  -5   21.30    1.40
  -3  -6  -5    9.20    1.00
  -3  -6  -5   10.20    0.80
   3  -6   5   10.70    1.00
   3  -6   5    8.80    1.10
   3   6   5    9.60    1.20
  -3   6  -5   10.60    1.20
   3   6   5   12.80    1.30
  -3   6  -5    9.60    1.10
   4  -6   5    0.30    0.40
   4  -6   5   -0.10    0.40
  -4  -6  -5   -0.20    0.40
  -4   6  -5   -0.30    0.30
   4   6   5   -0.40    0.20
   4   6   5    0.30    0.50
  -4   6  -5    0.10    0.40
   4   6   5    0.20    0.40
   5  -6   5    0.10    0.40
   5  -6   5    0.00    0.40
  -5  -6  -5   -0.20    0.50
  -5   6  -5   -0.40    0.50
  -5   6  -5    0.00    0.40
   5   6   5    0.10    0.40
   5   6   5    0.50    0.30
   5   6   5   -0.50    0.40
   6  -6   5   27.40    1.80
   6  -6   5   26.40    1.70
  -6  -6  -5   27.50    1.80
   6   6   5   27.40    1.90
   6   6   5   26.10    2.00
  -6   6  -5   23.90    1.90
   6   6   5   28.00    1.50
   7  -6   5    2.60    0.80
   7  -6   5    2.40    0.80
  -7  -6  -5    2.90    0.90
  -7   6  -5    2.20    0.90
   7   6   5    2.70    0.80
   7   6   5    2.00    0.60
   7   6   5    2.70    0.90
   8  -6   5    8.70    1.40
   8  -6   5    7.30    1.20
  -8  -6  -5    6.70    1.30
   8   6   5   10.90    1.60
   8   6   5    8.20    1.10
  -8   6  -5    9.60    1.60
   8   6   5    6.90    1.40
  -9  -6  -5    0.40    0.90
   9  -6   5    0.40    0.70
   9   6   5    1.30    0.70
   9   6   5    1.00    0.80
  -9   6  -5    2.10    1.00
   9   6   5    0.80    0.80
  10  -7  -5    2.40    0.90
  10  -7  -5    1.20    0.70
 -10  -7   5    1.40    1.00
 -10   7   5    1.70    0.90
  10   7  -5    2.40    1.00
 -10   7   5    1.20    0.90
  -9  -7   5    1.40    0.80
   9  -7  -5    0.40    0.50
   9  -7  -5   -0.20    0.50
   9   7  -5    0.00    0.60
  -9   7   5    0.00    0.70
  -9   7   5   -0.80    0.50
   8  -7  -5    4.20    0.90
  -8  -7   5    5.90    1.20
   8  -7  -5    5.20    0.90
  -8   7   5    3.20    1.00
  -8   7   5    4.30    1.00
   8   7  -5    4.50    1.10
   7  -7  -5    2.80    0.70
  -7  -7   5    2.30    0.80
   7  -7  -5    4.90    0.90
   7   7  -5    3.10    0.90
  -7   7   5    4.00    0.90
  -7   7   5    1.70    0.80
   6  -7  -5   22.60    1.50
   6  -7  -5   20.00    1.40
  -6  -7   5   21.00    1.60
   6   7  -5   20.70    1.60
   6   7  -5   23.20    1.70
   6   7  -5   21.30    1.50
  -6   7   5   18.20    1.30
  -6   7   5   20.70    1.70
   5  -7  -5   98.69    3.20
  -5  -7   5  103.89    3.50
   5  -7  -5  104.99    3.20
   5   7  -5  109.49    3.50
  -5   7   5  110.69    3.10
  -5   7   5  100.69    3.70
   5   7  -5  106.59    3.70
   5   7  -5  114.89    3.40
  -4  -7   5   89.89    2.80
  -4  -7   5   88.79    3.00
   4  -7  -5   80.89    2.70
   4  -7  -5   85.29    2.70
   4   7  -5   89.59    3.00
   4   7  -5   82.49    3.10
  -4   7   5   86.69    2.50
  -4   7   5   86.69    3.20
   4   7  -5   95.49    2.90
  -4   7   5   87.39    2.80
  -3  -7   5    3.40    0.70
  -3  -7   5    3.70    0.80
   3  -7  -5    4.70    0.70
   3  -7  -5    4.10    0.70
  -3   7   5    4.70    0.80
  -3   7   5    4.30    0.60
   3   7  -5    4.00    0.70
  -3   7   5    4.70    0.90
   3   7  -5    4.60    0.90
   3   7  -5    4.90    0.80
  -2  -7   5   35.00    1.70
   2  -7  -5   36.40    1.50
  -2  -7   5   33.60    1.70
   2  -7  -5   31.60    1.50
  -2   7   5   34.50    1.90
  -2   7   5   32.40    1.10
  -2   7   5   37.40    1.70
   2   7  -5   35.10    1.70
   2   7  -5   32.10    1.80
   2   7  -5   34.80    1.80
  -1  -7   5   38.60    1.70
   1  -7  -5   41.00    1.50
   1  -7  -5   40.00    1.60
  -1  -7   5   43.80    1.90
   1   7  -5   41.10    1.90
  -1   7   5   44.30    2.00
  -1   7   5   39.10    2.00
  -1   7   5   37.90    1.70
   1   7  -5   41.70    1.90
   1   7  -5   40.80    1.90
   0  -7   5    5.20    0.70
   0  -7   5    4.30    0.80
   0  -7  -5    4.90    0.70
   0   7  -5    4.60    0.80
   0   7   5    4.10    0.80
   0   7  -5    4.90    0.80
   0   7   5    4.90    0.80
   0   7   5    3.70    0.70
   0   7   5    4.40    0.80
   0   7  -5    4.10    0.70
   1  -7   5  142.99    4.00
   1  -7   5  143.29    3.50
   1   7   5  144.09    3.90
   1   7   5  144.69    3.90
  -1   7  -5  144.29    4.00
  -1   7  -5  144.59    4.00
  -1   7  -5  138.59    3.80
   1   7   5  147.09    3.90
   1   7   5  141.49    3.90
   1   7   5  142.69    3.90
  -2  -7  -5   31.00    1.50
   2  -7   5   33.30    1.40
   2  -7   5   32.50    1.80
  -2  -7  -5   34.20    1.50
   2   7   5   33.50    1.70
  -2   7  -5   33.50    1.70
   2   7   5   32.10    1.60
  -2   7  -5   32.10    1.80
   2   7   5   33.30    1.80
   3  -7   5   -0.10    0.40
  -3  -7  -5    0.30    0.40
  -3  -7  -5    0.20    0.40
  -3   7  -5    0.10    0.50
   3   7   5    0.30    0.50
  -3   7  -5    0.40    0.40
   3   7   5   -0.50    0.30
   4  -7   5   47.40    2.30
  -4  -7  -5   49.90    2.20
   4   7   5   50.29    2.30
   4   7   5   48.70    2.40
  -4   7  -5   46.70    2.00
   4   7   5   46.10    1.50
  -4   7  -5   46.50    2.40
  -5  -7  -5    0.60    0.60
   5  -7   5   -0.10    0.50
  -5   7  -5    0.30    0.60
   5   7   5    0.30    0.30
   5   7   5    0.60    0.50
   5   7   5   -0.30    0.50
   6  -7   5   14.50    1.60
  -6  -7  -5   15.20    1.70
   6   7   5   14.20    1.10
   6   7   5   15.60    1.70
   6   7   5   18.50    2.00
  -6   7  -5   15.00    1.80
  -7  -7  -5   11.80    1.60
   7  -7   5    6.90    1.20
   7   7   5    8.60    1.40
   7   7   5    9.80    1.50
   7   7   5    8.50    1.10
  -7   7  -5    7.70    1.40
  -8  -7  -5    4.20    1.20
   8  -7   5    5.20    1.10
   8   7   5    5.00    1.00
   8   7   5    4.70    1.30
  -8   7  -5    2.60    1.10
   8   7   5    5.20    1.20
   9   7   5    6.60    1.40
  10  -8  -5   17.70    1.90
  10  -8  -5   19.20    1.90
  10   8  -5   18.10    2.30
 -10   8   5   20.20    2.20
 -10   8   5   11.60    2.20
  -9  -8   5    2.00    1.10
   9  -8  -5    0.10    0.60
   9  -8  -5    1.90    0.80
  -9   8   5    0.70    0.80
   9   8  -5    1.40    0.90
  -9   8   5    0.50    0.70
  -8  -8   5    2.00    0.90
   8  -8  -5    3.00    0.80
   8  -8  -5    0.90    0.60
  -8   8   5    0.10    0.70
  -8   8   5    1.70    0.70
   8   8  -5    1.40    0.80
   7  -8  -5   60.69    2.60
  -7  -8   5   53.69    2.70
   7  -8  -5   52.19    2.40
  -7   8   5   51.49    2.80
   7   8  -5   61.39    2.90
  -7   8   5   54.29    2.40
  -6  -8   5    3.40    0.90
   6  -8  -5    4.50    0.90
   6  -8  -5    2.90    0.70
  -6   8   5    3.20    0.70
   6   8  -5    3.80    0.90
   6   8  -5    3.40    0.90
  -6   8   5    3.60    0.90
   6   8  -5    3.50    1.00
  -5  -8   5    0.90    0.60
   5  -8  -5   -0.10    0.40
   5  -8  -5    0.20    0.40
   5   8  -5   -0.10    0.40
   5   8  -5    0.20    0.40
   5   8  -5    0.00    0.50
  -5   8   5    0.00    0.50
  -5   8   5   -0.20    0.30
  -4  -8   5   20.60    1.50
   4  -8  -5   21.70    1.40
  -4  -8   5   20.10    1.30
   4  -8  -5   18.50    1.20
   4   8  -5   22.70    1.60
   4   8  -5   18.30    1.40
  -4   8   5   20.50    1.70
  -4   8   5   20.30    1.20
   4   8  -5   19.70    1.60
  -4   8   5   20.70    1.40
   3  -8  -5   20.10    1.20
   3  -8  -5   17.40    1.20
  -3  -8   5   19.00    1.40
  -3  -8   5   20.70    1.40
  -3   8   5   18.50    1.30
   3   8  -5   20.80    1.50
   3   8  -5   17.80    1.30
  -3   8   5   18.70    1.60
   3   8  -5   18.10    1.40
  -3   8   5   18.40    1.00
  -2  -8   5   17.40    1.30
  -2  -8   5   20.60    1.40
   2  -8  -5   19.20    1.20
   2  -8  -5   19.70    1.20
   2   8  -5   20.70    1.50
   2   8  -5   19.90    1.40
  -2   8   5   18.70    1.30
  -2   8   5   18.50    1.50
  -2   8   5   19.90    0.90
   2   8  -5   18.20    1.40
  -1  -8   5   61.59    2.30
   1  -8  -5   63.79    2.20
  -1  -8   5   61.49    2.40
   1  -8  -5   67.19    2.20
  -1   8   5   64.09    2.60
   1   8  -5   63.89    2.60
  -1   8   5   61.09    2.40
   1   8  -5   59.39    2.50
   1   8  -5   60.99    2.50
   0  -8   5    7.90    1.10
   0  -8  -5   10.20    0.90
   0  -8  -5    9.30    0.90
   0  -8   5    9.70    1.00
   0   8  -5    9.40    1.10
   0   8  -5    7.30    1.00
   0   8   5    8.10    1.10
   0   8   5   10.10    1.20
   0   8  -5   10.00    1.20
   0   8   5    9.80    1.10
  -1  -8  -5  210.28    4.90
   1  -8   5  207.08    4.80
  -1  -8  -5  209.48    4.60
   1  -8   5  202.58    5.20
  -1   8  -5  208.58    5.30
   1   8   5  209.78    5.10
   1   8   5  214.08    5.30
   1   8   5  217.68    5.30
  -1   8  -5  214.78    5.20
  -1   8  -5  209.28    5.40
   1   8   5  211.68    5.00
   2  -8   5   46.90    2.20
  -2  -8  -5   47.00    1.70
  -2  -8  -5   49.90    2.00
   2  -8   5   46.90    1.80
  -2   8  -5   42.70    2.20
   2   8   5   48.60    2.30
   2   8   5   44.40    2.00
   2   8   5   47.60    2.20
  -2   8  -5   46.60    2.10
  -3  -8  -5    0.40    0.50
  -3  -8  -5    0.40    0.40
   3  -8   5    0.80    0.50
   3   8   5    0.00    0.40
  -3   8  -5    0.50    0.50
  -3   8  -5   -0.60    0.40
   3   8   5    0.00    0.40
  -4  -8  -5    4.70    0.90
   4  -8   5    4.20    0.90
   4   8   5    3.70    0.90
   4   8   5    5.00    0.60
   4   8   5    4.40    0.90
  -4   8  -5    3.50    0.90
   5  -8   5    0.80    0.60
  -5  -8  -5    1.10    0.70
   5   8   5    1.20    0.70
   5   8   5    1.50    0.80
   5   8   5    1.10    0.40
  -5   8  -5    0.90    0.80
  -6  -8  -5    2.10    0.80
   6  -8   5    1.70    0.70
  -6   8  -5    1.70    0.90
   6   8   5    1.80    0.50
   6   8   5    1.10    0.80
  -7  -8  -5    3.20    1.00
   7  -8   5    1.40    0.80
  -7   8  -5    1.60    0.90
   7   8   5    0.80    0.50
   7   8   5    1.40    0.90
   8  -8   5    0.00    0.70
  -8  -8  -5   -0.10    0.80
   8   8   5    0.00    0.90
  -8   8  -5   -0.10    0.80
   8   8   5    0.40    0.60
   9  -9  -5    3.80    1.30
  -9  -9   5    5.90    1.30
   9  -9  -5    5.40    1.10
   9   9  -5    4.80    1.40
  -9   9   5    4.20    1.00
  -9   9   5    4.10    1.20
   8  -9  -5    0.00    0.60
  -8  -9   5    1.30    0.80
   8  -9  -5   -0.20    0.50
  -8   9   5   -0.20    0.50
   8   9  -5    0.60    0.70
  -8   9   5   -0.50    0.60
   7  -9  -5    3.80    0.90
  -7  -9   5    3.90    1.10
   7  -9  -5    5.60    1.00
  -7   9   5    3.70    1.10
   7   9  -5    4.20    1.10
  -7   9   5    5.20    1.00
   6  -9  -5    0.60    0.50
   6  -9  -5    1.60    0.60
  -6  -9   5    1.00    0.70
   6   9  -5    2.30    0.70
  -6   9   5    0.80    0.70
   6   9  -5    1.50    0.80
   6   9  -5    0.30    0.60
  -6   9   5    1.00    0.60
   5  -9  -5    4.80    0.80
  -5  -9   5    5.90    1.10
   5  -9  -5    4.40    0.90
  -5   9   5    4.50    0.80
   5   9  -5    4.30    1.00
  -5   9   5    3.40    1.00
   5   9  -5    2.40    0.80
   5   9  -5    3.00    0.80
  -4  -9   5   42.40    2.20
   4  -9  -5   44.60    2.10
   4  -9  -5   44.60    2.10
   4   9  -5   45.00    2.30
  -4   9   5   41.90    2.40
  -4   9   5   46.40    2.20
   4   9  -5   44.70    2.20
  -4   9   5   41.60    1.80
   4   9  -5   41.60    2.30
  -3  -9   5   20.10    1.50
  -3  -9   5   20.10    1.40
   3  -9  -5   19.40    1.40
   3   9  -5   19.50    1.60
   3   9  -5   21.70    1.60
   3   9  -5   21.70    1.60
  -3   9   5   20.30    1.10
  -3   9   5   19.20    1.70
  -3   9   5   19.30    1.50
  -2  -9   5    1.20    0.60
   2  -9  -5    0.70    0.50
  -2  -9   5    2.50    0.70
  -2   9   5    1.90    0.70
   2   9  -5    2.50    0.80
   2   9  -5    0.80    0.60
   2   9  -5    2.50    0.70
  -2   9   5    1.90    0.70
  -2   9   5    2.00    0.40
  -1  -9   5  171.18    4.50
   1  -9  -5  175.08    4.30
  -1  -9   5  172.18    4.60
   1   9  -5  163.08    4.70
  -1   9   5  172.28    4.70
   1   9  -5  168.98    4.70
   1   9  -5  174.18    4.80
  -1   9   5  172.48    4.90
   0  -9  -5    8.80    1.00
   0  -9   5    9.50    1.20
   0  -9   5   10.00    1.10
   0   9  -5    8.60    1.20
   0   9  -5    9.10    1.20
   0   9   5    6.60    1.10
   0   9  -5    8.70    1.20
   0   9   5    8.40    1.20
   1  -9   5   55.59    2.50
   1  -9   5   58.99    2.30
  -1  -9  -5   55.69    2.30
  -1  -9  -5   55.79    2.10
  -1   9  -5   56.99    2.70
   1   9   5   61.09    2.50
  -1   9  -5   58.49    2.60
   1   9   5   62.39    2.70
  -1   9  -5   59.19    2.50
   2  -9   5    3.90    0.90
  -2  -9  -5    3.10    0.70
   2  -9   5    3.40    0.80
   2   9   5    3.50    0.80
  -2   9  -5    3.40    0.80
   2   9   5    2.70    0.80
  -2   9  -5    2.80    0.80
   3  -9   5   12.40    1.50
  -3  -9  -5   11.10    1.20
  -3  -9  -5    8.90    1.20
  -3   9  -5    9.00    1.40
   3   9   5    9.10    1.30
  -4  -9  -5    2.70    0.80
   4  -9   5    3.20    0.90
   4   9   5    3.80    1.00
  -4   9  -5    4.10    1.10
   5  -9   5    6.20    1.20
  -5  -9  -5    9.10    1.40
   5   9   5    6.60    0.80
  -5   9  -5    8.50    1.50
   5   9   5    6.20    1.20
   6  -9   5    4.50    1.10
  -6  -9  -5    5.10    1.20
  -6   9  -5    4.20    1.20
   6   9   5    4.50    0.70
   6   9   5    3.30    1.10
   7  -9   5    4.40    1.10
  -7  -9  -5    6.60    1.40
  -7   9  -5    2.80    1.10
   7   9   5    4.90    0.80
   7   9   5    5.70    1.40
  -8 -10   5   10.90    1.70
   8 -10  -5   13.90    1.70
  -8  10   5   10.50    1.70
   8  10  -5   15.60    2.10
  -8  10   5   16.30    1.80
  -7 -10   5   12.40    1.70
   7 -10  -5   10.70    1.50
  -7  10   5    7.40    1.40
   7  10  -5   10.60    1.70
  -7  10   5    8.90    1.20
  -6 -10   5    5.80    1.30
   6 -10  -5    9.10    1.30
   6  10  -5    9.60    1.40
  -6  10   5    4.80    1.20
   6  10  -5    7.00    1.20
  -6  10   5    8.60    1.20
   6  10  -5    8.40    1.40
   5 -10  -5   38.30    2.10
  -5 -10   5   37.40    2.30
  -5  10   5   38.60    2.60
  -5  10   5   38.40    1.90
   5  10  -5   38.00    2.30
   5  10  -5   40.90    2.30
   5  10  -5   40.00    2.50
  -4 -10   5   12.70    1.60
   4 -10  -5    9.00    1.20
   4  10  -5   11.70    1.50
  -4  10   5   11.70    1.10
   4  10  -5   10.30    1.40
  -4  10   5    9.30    1.50
   4  10  -5   14.90    1.60
  -3 -10   5    8.30    1.10
  -3 -10   5    9.40    1.30
   3 -10  -5   10.40    1.20
   3  10  -5    7.10    1.20
  -3  10   5   12.90    1.50
   3  10  -5    9.00    1.30
  -3  10   5    9.20    1.40
  -3  10   5    9.90    1.00
   3  10  -5    8.50    1.20
  -2 -10   5    2.60    0.80
  -2 -10   5    1.90    0.70
   2 -10  -5    3.20    0.70
  -2  10   5    1.50    0.40
  -2  10   5    0.70    0.60
   2  10  -5    1.70    0.80
  -2  10   5    2.00    0.70
   2  10  -5    1.30    0.60
   2  10  -5    1.30    0.70
  -1 -10   5   29.40    1.80
   1 -10  -5   33.70    1.80
  -1 -10   5   27.20    1.80
   1  10  -5   28.50    2.00
  -1  10   5   28.00    1.90
   1  10  -5   30.40    1.90
  -1  10   5   30.30    2.00
   1  10  -5   30.50    2.00
   0 -10   5    1.80    0.60
   0 -10   5    1.30    0.70
   0 -10  -5    1.90    0.60
   0  10  -5    1.60    0.70
   0  10  -5    0.60    0.60
   0  10   5    1.10    0.60
   0  10  -5    1.70    0.70
   0  10   5    1.80    0.80
   1 -10   5   28.20    1.70
  -1 -10  -5   32.70    2.50
  -1 -10  -5   29.70    1.80
   1 -10   5   26.40    1.80
  -1  10  -5   28.20    2.00
  -1  10  -5   26.10    1.70
   1  10   5   32.20    2.00
   2 -10   5    1.50    0.70
  -2 -10  -5    1.80    0.70
   2  10   5    2.10    0.80
  -2  10  -5    0.40    0.60
   2  10   5    2.00    0.70
  -3 -10  -5   19.30    1.50
  -3 -10  -5   23.90    1.70
   3 -10   5   22.70    1.80
  -3  10  -5   17.90    2.00
   3  10   5   23.70    1.80
   4 -10   5    5.50    1.10
  -4 -10  -5    4.60    1.00
  -4  10  -5    3.90    1.10
   4  10   5    5.90    1.20
   5 -10   5    0.40    0.70
  -5 -10  -5    0.50    0.70
   5  10   5    0.80    0.50
  -5  10  -5    0.00    0.70
   5  10   5    1.10    0.80
   6 -10   5    2.20    0.90
  -6 -10  -5    3.90    1.10
   6  10   5    3.10    1.10
  -6  10  -5    3.10    1.20
   6  10   5    3.30    0.70
   7 -11  -5    8.80    1.70
  -7 -11   5    8.50    2.00
  -7  11   5   10.00    2.10
   7  11  -5    8.00    1.90
  -7  11   5   11.30    1.50
   6 -11  -5   51.39    2.70
  -6 -11   5   51.69    2.90
   6  11  -5   58.39    3.60
  -6  11   5   56.79    2.60
   6  11  -5   55.89    3.00
   6  11  -5   60.09    3.20
  -6  11   5   56.49    3.20
  -5 -11   5    5.40    1.20
   5 -11  -5    7.40    1.20
  -5  11   5    7.30    1.50
   5  11  -5    7.00    1.40
  -5  11   5    6.30    1.00
   5  11  -5    7.40    1.30
   5  11  -5    4.80    1.10
  -4 -11   5    6.80    1.30
   4 -11  -5    4.70    1.00
   4  11  -5    8.00    1.30
  -4  11   5    7.10    1.00
   4  11  -5    4.70    1.10
   4  11  -5    6.00    1.20
  -4  11   5    5.80    1.20
  -3 -11   5    6.90    1.20
   3 -11  -5    6.40    1.00
  -3  11   5    8.30    1.40
   3  11  -5    8.20    1.40
   3  11  -5    6.20    1.20
  -3  11   5    8.10    0.90
  -3  11   5    8.40    1.30
   3  11  -5    7.60    1.30
  -2 -11   5   -0.20    0.60
  -2 -11   5    0.70    0.70
   2 -11  -5   -0.10    0.50
   2  11  -5    0.90    0.60
   2  11  -5    0.20    0.60
   2  11  -5    0.10    0.60
  -2  11   5   -0.20    0.60
  -2  11   5    0.30    0.40
  -2  11   5    0.70    0.70
  -1 -11   5   15.40    1.70
  -1 -11   5   18.30    1.60
   1 -11  -5   17.90    1.40
   1  11  -5   19.40    1.80
   1  11  -5   15.30    1.70
  -1  11   5   18.00    1.80
   1  11  -5   15.70    1.80
  -1  11   5   15.20    0.90
  -1  11   5   16.50    2.00
   0 -11  -5    5.00    0.90
   0 -11   5    4.70    1.00
   0 -11  -5    4.30    0.90
   0 -11   5    3.80    0.90
   0  11  -5    4.30    1.00
   0  11  -5    5.20    1.10
   0  11   5    4.10    1.00
   0  11  -5    4.40    1.00
  -1 -11  -5    0.50    0.60
   1 -11   5    0.40    0.50
   1 -11   5    0.80    0.70
   1  11   5    0.90    0.70
  -1  11  -5    1.90    0.80
   2 -11   5    1.80    0.70
  -2 -11  -5   -0.50    0.50
  -2  11  -5   -0.20    0.60
   2  11   5   -0.40    0.60
  -3 -11  -5    0.30    0.60
   3 -11   5    0.80    0.70
  -3 -11  -5    0.80    0.70
   3  11   5    0.00    0.60
  -3  11  -5    0.90    0.80
   4 -11   5   38.50    2.50
  -4 -11  -5   44.50    2.50
   4  11   5   43.40    2.60
  -4  11  -5   44.10    2.90
   5 -11   5   12.40    1.70
  -5 -11  -5   11.50    1.60
   5  11   5    8.70    1.50
   5  11   5   12.40    1.00
  -5  11  -5   12.30    1.80
   5 -12  -5    8.40    1.30
  -5 -12   5    4.90    1.30
   5  12  -5    6.70    1.40
  -5  12   5    5.50    1.30
   5  12  -5    6.80    1.40
  -5  12   5    5.20    0.90
   5  12  -5   11.50    1.70
   4 -12  -5    1.40    0.80
  -4 -12   5   -0.30    0.70
   4  12  -5    0.20    0.60
  -4  12   5    0.80    0.50
   4  12  -5    0.20    0.70
  -4  12   5    0.50    0.70
   4  12  -5    0.50    0.70
   3 -12  -5   22.80    1.80
  -3 -12   5   23.50    2.00
   3  12  -5   21.00    2.10
  -3  12   5   26.20    2.20
  -3  12   5   21.90    1.40
   3  12  -5   25.50    2.10
   3  12  -5   20.30    2.00
  -2 -12   5    2.40    0.90
   2 -12  -5    2.00    0.70
   2  12  -5   -0.30    0.50
  -2  12   5    1.60    0.80
   2  12  -5    2.20    0.90
   2  12  -5    1.40    0.80
  -2  12   5    1.40    0.50
  -2  12   5    0.00    0.70
  -1 -12   5    0.60    0.70
   1 -12  -5    1.60    0.70
  -1 -12   5    1.50    0.80
   1 -12  -5    1.80    0.70
   1  12  -5    1.20    0.70
  -1  12   5    1.10    0.40
  -1  12   5    2.10    0.90
   1  12  -5    1.60    0.90
   1  12  -5    1.00    0.80
   0 -12  -5    2.50    0.90
   0 -12   5    2.30    0.90
   0 -12   5    4.20    1.00
   0  12  -5    4.00    1.10
   0  12   5    1.80    0.80
  -1 -12  -5   13.80    1.50
   1 -12   5   12.90    1.60
   1 -12   5   12.60    1.50
   1  12   5   14.30    1.80
  -1  12  -5   13.60    1.90
   2 -12   5    1.60    0.80
  -2 -12  -5    2.10    0.80
   2  12   5    1.60    0.90
  -2  12  -5    2.90    1.10
   3 -12   5    0.70    0.80
  -3 -12  -5    0.80    0.70
  -3 -12  -5    2.60    0.90
  -3  12  -5    0.80    0.80
   3  12   5    0.50    0.80
  -4 -12  -5    0.40    0.80
   4  12   5    0.20    0.70
  -4  12  -5   -0.20    1.10
   3 -13  -5   12.60    1.50
  -3 -13   5   16.40    2.00
   3  13  -5   10.10    1.60
   3  13  -5   13.00    2.40
   3  13  -5   11.10    1.70
  -2 -13   5    1.80    0.90
   2 -13  -5    1.40    0.80
   2 -13  -5    0.40    0.70
   2  13  -5    1.40    0.90
  -2  13   5    1.40    0.50
   2  13  -5    1.20    0.90
  -2  13   5    0.50    0.80
  -2  13   5    0.90    0.80
   1 -13  -5    1.00    0.70
  -1 -13   5    0.20    0.70
   1 -13  -5    0.80    0.80
  -1 -13   5    0.10    0.80
  -1  13   5    0.20    0.40
   1  13  -5    0.80    0.80
  -1  13   5    0.00    0.70
   0 -13   5    1.30    0.80
   0 -13   5    1.70    0.80
   0 -13  -5    1.80    0.80
   0  13  -5    2.20    1.00
   0  13   5    1.70    1.00
  -1 -13  -5    6.10    1.20
   1 -13   5    4.20    1.10
   1  13   5    6.50    1.40
  -1  13  -5    2.70    1.10
  12   0  -6   14.90    2.00
 -12   0   6   15.70    2.10
  11   0  -6    5.50    1.10
 -11   0   6    5.10    1.20
 -10   0   6    4.80    1.10
  10   0  -6    6.00    1.10
   9   0  -6    0.20    0.50
  -9   0   6   -0.30    0.60
   8   0  -6  102.09    3.40
  -8   0   6  102.09    3.20
  -8   0   6  100.09    3.60
   7   0  -6    0.10    0.40
   7   0  -6    1.20    0.50
  -7   0   6    0.00    0.40
  -7   0   6    0.50    0.50
  -7   0   6    0.40    0.50
  -6   0   6    8.10    1.00
  -6   0   6    6.80    1.00
   6   0  -6    9.60    0.90
   6   0  -6   10.20    1.10
  -5   0   6  201.08    4.70
   5   0  -6  191.58    4.50
  -5   0   6  208.98    4.80
  -5   0   6  201.18    4.90
   5   0  -6  206.78    4.50
   4   0  -6  840.12   14.50
   4   0  -6  868.01   14.40
  -4   0   6  845.72   14.60
  -4   0   6  840.62   14.80
  -4   0   6  836.32   14.80
  -3   0   6  317.07    6.20
   3   0  -6  316.77    6.20
  -3   0   6  311.77    6.30
   3   0  -6  317.47    6.10
  -3   0   6  314.37    6.50
   2   0  -6   84.69    2.30
  -2   0   6   81.69    2.30
  -2   0   6   79.69    2.30
  -1   0   6   13.60    1.00
  -1   0   6   11.20    0.90
   1   0  -6   14.40    0.50
   1   0  -6   13.20    0.90
  -1   0   6   13.00    0.80
  -1   0   6   14.90    0.90
   0   0   6   15.70    0.90
   0   0   6   14.40    1.00
   0   0  -6   14.80    0.90
   0   0   6   13.60    1.00
   0   0   6   15.20    0.70
   0   0  -6   15.60    0.70
   1   0   6 1108.69   18.80
  -1   0  -6 1102.59   18.50
  -1   0  -6 1121.59   18.00
   1   0   6 1115.39   18.90
   1   0   6 1105.99   18.30
   2   0   6    5.20    0.80
   2   0   6    3.70    0.70
  -2   0  -6    3.80    0.60
   2   0   6    4.50    0.60
  -2   0  -6    4.00    0.60
   3   0   6   31.90    1.70
  -3   0  -6   35.20    1.60
   3   0   6   33.70    1.50
  -3   0  -6   37.20    1.60
   3   0   6   37.50    1.70
   4   0   6   55.69    2.40
  -4   0  -6   52.59    2.10
  -4   0  -6   56.59    2.20
   4   0   6   53.09    2.10
   4   0   6   55.49    2.10
  -5   0  -6   36.30    1.90
  -5   0  -6   38.60    1.80
   5   0   6   38.80    1.90
   5   0   6   37.00    2.00
   5   0   6   38.00    1.70
  -6   0  -6    4.70    0.90
  -6   0  -6    2.70    0.70
   6   0   6    4.40    1.00
   6   0   6    4.20    0.80
  -7   0  -6    2.80    0.70
   7   0   6    3.60    1.00
  -7   0  -6    3.10    1.00
   7   0   6    3.00    0.80
   8   0   6    3.00    0.80
  -8   0  -6    0.40    0.60
   8   0   6    3.00    1.00
  -8   0  -6    1.00    0.80
   9   0   6    1.50    0.90
   9   0   6    2.60    0.80
  -9   0  -6    1.30    0.80
  -9   0  -6    2.00    0.90
 -10   0  -6    3.20    1.50
 -10   0  -6    2.10    0.90
  10   0   6    4.00    1.10
 -12  -1   6    2.60    1.20
  12   1  -6    2.40    1.00
 -12   1   6    2.30    1.20
 -11  -1   6    7.20    1.40
  11  -1  -6    8.90    1.40
 -11   1   6   10.70    1.70
  11   1  -6    8.20    1.30
  10  -1  -6   47.20    2.50
 -10  -1   6   46.40    2.70
 -10   1   6   47.90    2.80
  10   1  -6   45.10    2.50
   9  -1  -6    3.20    0.90
  -9  -1   6    3.00    1.00
   9   1  -6    2.30    0.70
  -9   1   6    0.30    0.70
  -8  -1   6   16.20    1.70
   8  -1  -6   13.30    1.40
  -8   1   6   13.50    1.50
  -8   1   6   14.70    1.50
   8   1  -6   15.90    1.30
   8   1  -6   14.40    1.40
  -8   1   6   16.00    1.70
  -7  -1   6   11.80    1.20
   7  -1  -6   12.60    1.30
  -7  -1   6   13.80    1.50
  -7   1   6   12.70    1.50
  -7   1   6   12.80    1.30
  -7   1   6   11.20    1.30
   7   1  -6   10.30    1.10
   7   1  -6   11.70    1.20
  -6  -1   6    9.10    1.00
   6  -1  -6   11.00    0.90
  -6  -1   6   10.10    1.10
  -6  -1   6    9.50    1.10
   6  -1  -6    9.70    1.10
   6   1  -6   10.20    1.10
  -6   1   6   12.20    1.30
   6   1  -6   12.30    1.00
  -6   1   6    8.60    1.00
  -6   1   6    7.20    1.00
   5  -1  -6   20.40    1.10
   5  -1  -6   19.20    1.20
  -5  -1   6   20.80    1.40
  -5  -1   6   20.70    1.30
  -5   1   6   21.40    1.40
   5   1  -6   21.50    1.20
  -5   1   6   18.40    1.30
  -5   1   6   19.50    1.20
   5   1  -6   20.80    1.20
  -4  -1   6  122.09    3.40
   4  -1  -6  131.69    3.40
   4  -1  -6  131.79    3.10
  -4  -1   6  126.49    3.40
   4   1  -6  133.09    3.30
  -4   1   6  127.39    3.50
   4   1  -6  129.49    3.30
  -4   1   6  136.79    3.60
  -4   1   6  132.09    3.30
  -3  -1   6   -0.10    0.30
   3  -1  -6    0.10    0.20
  -3  -1   6   -0.10    0.30
   3  -1  -6    0.50    0.30
  -3  -1   6    0.20    0.30
  -3   1   6    0.10    0.30
  -3   1   6    0.50    0.40
   3   1  -6    0.50    0.30
  -3   1   6    0.20    0.30
   3   1  -6    0.30    0.30
  -2  -1   6   22.10    1.10
   2  -1  -6   23.70    1.20
   2  -1  -6   22.00    1.10
  -2  -1   6   23.00    1.20
  -2  -1   6   20.50    1.20
  -2   1   6   24.10    1.10
   2   1  -6   21.40    1.10
  -2   1   6   22.80    1.30
   2   1  -6   23.80    1.20
  -2   1   6   22.70    1.10
   1  -1  -6   48.30    1.10
  -1  -1   6   46.90    1.50
   1  -1  -6   47.30    1.60
  -1  -1   6   44.40    1.60
  -1  -1   6   45.50    1.80
  -1   1   6   49.70    1.60
  -1   1   6   48.70    1.90
   1   1  -6   47.10    1.70
  -1   1   6   47.50    1.90
  -1   1   6   47.00    1.50
   1   1  -6   47.90    1.20
   0  -1   6    8.00    0.50
   0  -1   6    8.90    0.90
   0  -1   6    9.50    0.80
   0  -1   6    7.50    0.90
   0  -1  -6    8.30    0.80
   0  -1  -6    9.40    0.60
   0   1   6    7.20    0.80
   0   1   6    9.10    0.60
   0   1   6    9.00    0.70
   0   1  -6    9.60    0.60
   0   1  -6    7.00    0.80
   0   1   6    8.40    1.00
   1  -1   6  450.55    8.70
  -1  -1  -6  463.55    8.00
   1  -1   6  444.66    8.70
   1  -1   6  443.06    8.40
  -1  -1  -6  463.05    8.40
   1   1   6  449.46    8.80
   1   1   6  453.05    7.60
   1   1   6  458.25    8.70
  -1   1  -6  464.25    8.10
   1   1   6  458.15    8.10
  -1   1  -6  460.65    8.50
  -2  -1  -6    7.00    0.80
   2  -1   6    7.00    0.90
  -2  -1  -6    6.20    0.70
   2  -1   6    5.90    0.90
   2  -1   6    4.10    0.60
   2   1   6    4.60    0.70
   2   1   6    4.10    0.70
  -2   1  -6    5.00    0.70
   2   1   6    5.30    0.60
  -2   1  -6    5.80    0.70
  -3  -1  -6    2.80    0.60
   3  -1   6    2.30    0.50
  -3  -1  -6    3.10    0.60
   3  -1   6    1.90    0.50
   3  -1   6    2.90    0.70
   3   1   6    2.40    0.50
   3   1   6    2.20    0.50
  -3   1  -6    2.30    0.50
  -3   1  -6    2.90    0.60
   3   1   6    2.60    0.60
   4  -1   6    8.30    1.10
  -4  -1  -6    9.40    1.10
   4  -1   6    9.70    1.10
   4  -1   6    8.10    1.00
  -4  -1  -6    7.90    1.00
   4   1   6    8.00    1.00
  -4   1  -6    7.70    0.90
   4   1   6    7.10    1.00
  -4   1  -6    8.20    1.00
   4   1   6    7.80    0.90
   5  -1   6    9.50    1.20
  -5  -1  -6    9.50    1.10
   5  -1   6   11.50    1.20
   5  -1   6    8.50    1.20
  -5  -1  -6    9.10    1.10
   5   1   6   10.10    1.20
   5   1   6   10.80    1.10
  -5   1  -6   10.60    1.10
   5   1   6    8.70    1.00
  -5   1  -6    8.50    1.10
  -6  -1  -6    6.30    1.10
   6  -1   6    5.70    1.10
   6  -1   6    5.20    0.90
   6  -1   6    5.20    0.90
  -6  -1  -6    6.60    1.00
  -6   1  -6    5.40    0.90
  -6   1  -6    6.00    1.00
   6   1   6    5.20    1.00
   6   1   6    5.30    0.90
   7  -1   6    7.50    1.20
   7  -1   6    6.10    1.10
  -7  -1  -6    9.00    1.40
  -7  -1  -6    8.60    1.20
  -7   1  -6    7.20    1.20
   7   1   6    6.40    1.00
  -7   1  -6    9.00    1.20
   7   1   6    6.00    1.10
  -8  -1  -6    1.00    0.70
   8  -1   6    0.80    0.70
  -8  -1  -6    1.40    0.80
   8  -1   6    1.70    0.70
  -8   1  -6    0.80    0.60
   8   1   6    0.60    0.70
   8   1   6    1.00    0.70
  -8   1  -6   -0.40    0.60
  -9  -1  -6    2.80    0.90
  -9  -1  -6    2.00    0.90
   9  -1   6    2.40    0.90
   9  -1   6    2.70    1.00
   9   1   6    3.10    0.90
   9   1   6    2.30    1.00
  -9   1  -6    2.30    0.80
  -9   1  -6    2.70    1.00
 -10  -1  -6   -0.90    1.20
 -10  -1  -6   -0.10    0.80
  10   1   6    1.00    0.80
 -10   1  -6    2.10    1.80
  12   2  -6    1.10    0.80
  11  -2  -6    0.70    0.70
 -11  -2   6    0.20    0.80
 -11   2   6    0.20    0.80
  11   2  -6    0.40    0.70
  10  -2  -6    1.20    0.70
 -10  -2   6    0.90    0.80
 -10   2   6    2.00    1.00
  10   2  -6    2.10    0.80
  -9  -2   6   19.00    1.90
   9  -2  -6   14.90    1.20
   9  -2  -6   18.60    1.60
   9   2  -6   18.70    1.50
  -9   2   6   17.30    1.70
   9   2  -6   17.60    1.40
  -9   2   6   18.30    1.90
   8  -2  -6   77.09    3.00
  -8  -2   6   83.09    3.30
   8   2  -6   78.59    2.80
  -8   2   6   82.49    3.00
   8   2  -6   77.19    2.90
  -8   2   6   82.89    3.00
  -8   2   6   77.69    3.20
  -7  -2   6   30.70    1.60
[truncated: 195,149 more chars]
