# Supplementary material for: The crystal structure of 5-(tri­fluoro­meth­yl)picolinic acid monohydrate reveals a water-bridged hydrogen-bonding network
Source: Acta Crystallogr E Crystallogr Commun. 2020 Oct 16;76(Pt 11):1752–6. doi: 10.1107/S2056989020013523 (PMC7643231; doi:10.1107/S2056989020013523)
Supplement: Supplementary file 2 [file e-76-01752-Isup2.hkl]

data_I                                                                          
_shelx_title ' NY2493C_a.res in P2(1)/c'                                        
_shelx_refln_list_code          4                                               
_shelx_F_calc_maximum      167.11                                               
_exptl_crystal_F_000       424.00                                               
_reflns_d_resolution_high  0.6997                                               
                                                                                
loop_                                                                           
 _space_group_symop_operation_xyz                                               
 'x, y, z'                                                                      
 '-x, y+1/2, -z+1/2'                                                            
 '-x, -y, -z'                                                                   
 'x, -y-1/2, z-1/2'                                                             
                                                                                
_cell_length_a     8.9213                                                       
_cell_length_b    10.0759                                                       
_cell_length_c     9.1010                                                       
_cell_angle_alpha  90.000                                                       
_cell_angle_beta   99.983                                                       
_cell_angle_gamma  90.000                                                       
                                                                                
_shelx_F_squared_multiplier     1.000                                           
                                                                                
loop_                                                                           
 _refln_index_h                                                                 
 _refln_index_k                                                                 
 _refln_index_l                                                                 
 _refln_F_squared_calc                                                          
 _refln_F_squared_meas                                                          
 _refln_F_squared_sigma                                                         
 _refln_observed_status                                                         
   1   0   0          2.92          2.99         0.16 o                         
   2   0   0        668.66        713.04         5.20 o                         
   3   0   0        172.46        145.66         1.45 o                         
   4   0   0          2.40          3.52         0.67 o                         
   5   0   0        553.38        584.23         4.98 o                         
   6   0   0          1.24          0.43         0.30 o                         
   7   0   0         18.81         16.11         1.06 o                         
   8   0   0         77.93         81.54         2.11 o                         
   9   0   0          6.46          6.79         0.91 o                         
  10   0   0         20.07         21.51         4.95 o                         
  11   0   0         52.25         51.78         4.03 o                         
  12   0   0         16.53         16.66         3.75 o                         
   1   1   0          3.86          4.95         0.14 o                         
   2   1   0         11.39         13.45         0.28 o                         
   3   1   0       1108.16       1074.06         4.93 o                         
   4   1   0        259.68        280.13         1.76 o                         
   5   1   0       1597.82       1570.26         7.33 o                         
   6   1   0        555.60        565.62         3.31 o                         
   7   1   0         64.39         60.83         1.09 o                         
   8   1   0          6.89          8.00         0.63 o                         
   9   1   0          7.00          7.08         0.75 o                         
  10   1   0         27.72         28.66         1.69 o                         
  11   1   0          2.60          2.51         1.04 o                         
  12   1   0          0.99         -0.55         1.09 o                         
   0   2   0      16075.96      15751.35       348.55 o                         
   1   2   0       1218.05       1256.88         5.96 o                         
   2   2   0        626.43        680.30         3.20 o                         
   3   2   0         69.62         58.22         0.70 o                         
   4   2   0         47.93         57.33         0.77 o                         
   5   2   0        497.56        517.84         3.13 o                         
   6   2   0        188.76        207.70         1.90 o                         
   7   2   0         18.74         22.79         0.78 o                         
   8   2   0         87.81         86.13         1.63 o                         
   9   2   0         21.34         21.80         1.15 o                         
  10   2   0         79.18         74.09         2.72 o                         
  11   2   0         20.20         15.07         1.65 o                         
  12   2   0         16.57         14.61         1.87 o                         
   1   3   0          4.11          3.99         0.27 o                         
   2   3   0         62.28         81.91         0.70 o                         
   3   3   0        944.52        966.55         4.81 o                         
   4   3   0        843.35        815.09         4.50 o                         
   5   3   0       1457.67       1488.13         7.70 o                         
   6   3   0        327.54        345.26         2.74 o                         
   7   3   0         14.93         15.08         1.10 o                         
   8   3   0         43.59         41.20         1.28 o                         
   9   3   0          0.71          0.03         0.53 o                         
  10   3   0        166.66        168.38         3.09 o                         
  11   3   0          0.38          0.48         0.89 o                         
  12   3   0          0.26          1.12         1.21 o                         
   0   4   0       3210.49       3575.42        24.24 o                         
   1   4   0        957.81       1021.42         4.73 o                         
   2   4   0         58.41         67.74         0.70 o                         
   3   4   0          0.51          1.55         0.15 o                         
   4   4   0        118.75        143.94         1.34 o                         
   5   4   0          9.84          5.78         0.34 o                         
   6   4   0        340.92        378.25         3.21 o                         
   7   4   0         17.86         19.33         0.87 o                         
   8   4   0          8.33          8.95         0.72 o                         
   9   4   0         22.07         25.33         1.24 o                         
  10   4   0        112.26        113.29         4.54 o                         
  11   4   0         18.75         15.08         1.41 o                         
  12   4   0         27.24         21.12         1.95 o                         
   1   5   0        124.96        122.85         1.00 o                         
   2   5   0        254.96        241.91         1.66 o                         
   3   5   0         56.31         52.02         0.69 o                         
   4   5   0         35.99         24.68         0.56 o                         
   5   5   0         42.70         35.44         0.90 o                         
   6   5   0        153.22        148.82         1.91 o                         
   7   5   0         34.25         34.86         1.14 o                         
   8   5   0        163.55        165.96         2.40 o                         
   9   5   0         94.41         98.53         2.00 o                         
  10   5   0         59.39         64.21         2.19 o                         
  11   5   0          3.79          4.05         1.19 o                         
   0   6   0        668.36        649.22         5.02 o                         
   1   6   0         11.78          9.80         0.44 o                         
   2   6   0          5.31          8.18         0.50 o                         
   3   6   0        106.58        103.53         1.66 o                         
   4   6   0        197.23        222.73         2.21 o                         
   5   6   0        229.89        239.18         2.42 o                         
   6   6   0         22.48         27.20         1.00 o                         
   7   6   0        121.76        122.71         1.90 o                         
   8   6   0         21.36         21.07         1.08 o                         
   9   6   0         23.43         21.58         1.16 o                         
  10   6   0         14.48         12.07         1.23 o                         
  11   6   0         63.61         57.36         3.03 o                         
   1   7   0        215.69        205.48         1.82 o                         
   2   7   0        159.88        150.23         1.52 o                         
   3   7   0        206.75        205.33         2.08 o                         
   4   7   0          1.85          2.44         0.42 o                         
   5   7   0         16.23         15.32         0.97 o                         
   6   7   0          3.85          4.87         0.57 o                         
   7   7   0          0.03          0.05         0.45 o                         
   8   7   0          2.49          1.67         0.61 o                         
   9   7   0        153.95        162.05         2.88 o                         
  10   7   0          6.33          4.66         0.90 o                         
   0   8   0       2240.60       2231.19        21.33 o                         
   1   8   0          1.62          1.80         0.39 o                         
   2   8   0        524.06        494.16         4.16 o                         
   3   8   0         29.51         26.56         0.95 o                         
   4   8   0        155.54        162.89         2.38 o                         
   5   8   0         19.52         19.82         1.07 o                         
   6   8   0         20.57         19.20         1.09 o                         
   7   8   0         44.06         40.42         1.51 o                         
   8   8   0          9.43         10.69         1.01 o                         
   9   8   0         37.10         35.01         1.91 o                         
  10   8   0          0.00         -0.18         0.86 o                         
   1   9   0        247.54        244.96         2.56 o                         
   2   9   0        562.57        537.65         4.49 o                         
   3   9   0         70.00         65.62         1.53 o                         
   4   9   0        130.61        129.95         2.24 o                         
   5   9   0         37.13         35.93         1.43 o                         
   6   9   0         75.53         78.84         1.90 o                         
   7   9   0          0.29         -0.53         0.53 o                         
   8   9   0         17.16         16.82         1.33 o                         
   9   9   0          0.68          1.94         0.90 o                         
   0  10   0         95.30         93.75         2.22 o                         
   1  10   0         30.08         31.42         1.14 o                         
   2  10   0        304.93        288.55         3.14 o                         
   3  10   0         25.47         29.00         1.26 o                         
   4  10   0         18.50         20.26         1.15 o                         
   5  10   0          4.96          5.86         0.76 o                         
   6  10   0          0.16          0.83         0.59 o                         
   7  10   0         69.51         79.56         2.38 o                         
   8  10   0          6.07          5.39         0.97 o                         
   9  10   0         11.95          9.94         1.64 o                         
   1  11   0         39.05         36.16         1.32 o                         
   2  11   0         34.05         35.89         1.44 o                         
   3  11   0         44.46         49.89         1.74 o                         
   4  11   0         89.37         81.56         2.02 o                         
   5  11   0          2.17          0.64         0.57 o                         
   6  11   0          7.43          9.97         0.96 o                         
   7  11   0         16.53         13.78         1.17 o                         
   8  11   0          1.91          3.10         1.54 o                         
   0  12   0         13.94         11.75         1.91 o                         
   1  12   0        100.63         97.21         2.11 o                         
   2  12   0        126.28        130.34         2.82 o                         
   3  12   0          3.93          2.98         0.68 o                         
   4  12   0         23.23         26.48         1.43 o                         
   5  12   0         57.30         64.24         2.68 o                         
   6  12   0          3.81          3.01         0.75 o                         
   1  13   0         44.50         53.06         2.02 o                         
   2  13   0          3.37          3.39         0.75 o                         
   3  13   0          0.00         -0.63         0.63 o                         
   4  13   0         53.57         61.94         2.17 o                         
   5  13   0          0.02          0.82         0.76 o                         
   0  14   0          5.08          6.81         1.45 o                         
   1  14   0          1.10          1.03         0.77 o                         
   2  14   0         52.86         54.19         2.46 o                         
 -12   1   1          2.46          2.08         1.21 o                         
 -11   1   1        155.24        161.02         3.51 o                         
 -10   1   1         67.97         72.38         2.05 o                         
  -9   1   1        325.70        330.88         3.79 o                         
  -8   1   1        140.93        139.01         2.01 o                         
  -7   1   1        170.47        182.49         1.87 o                         
  -6   1   1        271.24        276.94         1.99 o                         
  -5   1   1        591.53        623.67         3.50 o                         
  -4   1   1         92.20        111.67         0.97 o                         
  -3   1   1         19.16         28.60         0.43 o                         
  -2   1   1       1077.48       1048.90         4.67 o                         
  -1   1   1        106.42        114.14         0.73 o                         
   0   1   1         95.68        105.73         0.70 o                         
   1   1   1       1512.19       1520.47         6.98 o                         
   2   1   1      27925.36      28170.69       318.16 o                         
   3   1   1       3927.87       4049.64        17.76 o                         
   4   1   1        328.24        382.92         2.34 o                         
   5   1   1         12.13         14.17         0.44 o                         
   6   1   1        255.27        270.67         2.23 o                         
   7   1   1        166.83        163.46         1.86 o                         
   8   1   1        171.26        173.63         2.32 o                         
   9   1   1         24.39         21.69         1.40 o                         
  10   1   1         19.36         16.97         1.39 o                         
  11   1   1          1.12          0.60         1.03 o                         
  12   1   1          5.18          4.05         1.35 o                         
 -12   2   1          8.56          9.47         1.82 o                         
 -11   2   1          0.47         -0.64         0.87 o                         
 -10   2   1         23.23         21.10         1.73 o                         
  -9   2   1         71.24         74.55         1.77 o                         
  -8   2   1         66.47         70.29         1.44 o                         
  -7   2   1        483.17        491.78         3.51 o                         
  -6   2   1        261.46        249.25         2.41 o                         
  -5   2   1          0.28          0.87         0.17 o                         
  -4   2   1        735.76        758.45         3.81 o                         
  -3   2   1       3113.90       3137.60        13.38 o                         
  -2   2   1         41.21         45.94         0.53 o                         
  -1   2   1         24.34         17.09         0.26 o                         
   0   2   1        619.86        611.44         3.07 o                         
   1   2   1        103.00         83.95         0.73 o                         
   2   2   1       1755.23       1843.76         8.01 o                         
   3   2   1        376.53        323.77         1.99 o                         
   4   2   1         29.66         22.62         0.56 o                         
   5   2   1       1064.27       1057.60         5.79 o                         
   6   2   1         85.67         98.60         1.27 o                         
   7   2   1        501.26        502.44         3.75 o                         
   8   2   1        344.02        373.16         3.91 o                         
   9   2   1         91.59         82.03         2.29 o                         
  10   2   1          1.33          1.49         0.79 o                         
  11   2   1         21.97         20.30         1.73 o                         
  12   2   1          7.98          7.47         1.69 o                         
 -12   3   1          0.61          0.28         1.13 o                         
 -11   3   1          4.80          5.49         1.02 o                         
 -10   3   1          6.35          6.49         0.84 o                         
  -9   3   1        108.67        103.68         2.74 o                         
  -8   3   1         45.46         41.32         1.28 o                         
  -7   3   1          0.07          0.40         0.33 o                         
  -6   3   1          0.05          0.04         0.25 o                         
  -5   3   1       2160.11       2227.66        11.51 o                         
  -4   3   1       1102.14       1182.85         6.17 o                         
  -3   3   1          0.00          0.00         0.12 o                         
  -2   3   1       2308.46       2437.84        11.87 o                         
  -1   3   1       1367.07       1304.27         6.27 o                         
   0   3   1          2.20          3.01         0.21 o                         
   1   3   1       1368.08       1420.47         7.73 o                         
   2   3   1       2008.07       2019.56         8.81 o                         
   3   3   1        142.51        157.22         1.15 o                         
   4   3   1        170.74        189.69         1.52 o                         
   5   3   1          4.77          4.99         0.35 o                         
   6   3   1         13.06         18.06         0.68 o                         
   7   3   1         60.51         66.42         1.35 o                         
   8   3   1          0.00         -0.23         0.39 o                         
   9   3   1          0.34          1.23         0.71 o                         
  10   3   1          2.17          0.54         0.77 o                         
  11   3   1         24.83         23.76         1.71 o                         
  12   3   1         42.85         34.67         3.17 o                         
 -12   4   1          0.31         -0.98         0.98 o                         
 -11   4   1          1.30          1.04         0.91 o                         
 -10   4   1         21.20         22.40         1.29 o                         
  -9   4   1          8.28          9.49         0.79 o                         
  -8   4   1        235.27        247.84         3.08 o                         
  -7   4   1        155.45        161.09         2.02 o                         
  -6   4   1         18.70         18.40         0.75 o                         
  -5   4   1        417.85        415.46         3.24 o                         
  -4   4   1         63.12         54.97         0.80 o                         
  -3   4   1          4.18          4.99         0.30 o                         
  -2   4   1        991.63       1043.39         5.22 o                         
  -1   4   1        983.20        918.16         4.69 o                         
   0   4   1       2141.53       2180.38        10.24 o                         
   1   4   1        469.27        454.34         2.65 o                         
   2   4   1        440.02        462.10         2.51 o                         
   3   4   1         40.78         39.38         0.54 o                         
   4   4   1        718.55        695.08         3.91 o                         
   5   4   1        121.50        115.15         1.30 o                         
   6   4   1          8.82          7.63         0.56 o                         
   7   4   1          0.67          0.37         0.39 o                         
   8   4   1          2.04          1.35         0.46 o                         
   9   4   1         29.59         27.84         1.58 o                         
  10   4   1          5.83          6.64         1.04 o                         
  11   4   1          3.30          2.35         1.04 o                         
 -11   5   1          3.35          2.13         0.91 o                         
 -10   5   1         13.24         10.43         1.06 o                         
  -9   5   1        107.42        114.19         2.09 o                         
  -8   5   1          5.96          3.78         0.56 o                         
  -7   5   1          3.91          2.72         0.43 o                         
  -6   5   1         16.46         16.88         0.77 o                         
  -5   5   1          5.32         10.60         0.64 o                         
  -4   5   1        878.05        959.40         5.57 o                         
  -3   5   1       1091.27       1224.79         6.69 o                         
  -2   5   1        227.78        263.64         1.77 o                         
  -1   5   1         42.74         46.15         0.66 o                         
   0   5   1        549.46        576.57         4.65 o                         
   1   5   1         45.19         46.11         0.59 o                         
   2   5   1        388.33        424.31         2.44 o                         
   3   5   1         68.34         59.67         0.74 o                         
   4   5   1         31.65         29.39         0.70 o                         
   5   5   1          1.17          0.47         0.29 o                         
   6   5   1         85.92         97.58         1.53 o                         
   7   5   1          6.47          7.29         0.61 o                         
   8   5   1          1.69          1.75         0.54 o                         
   9   5   1          0.41         -0.11         0.55 o                         
  10   5   1          3.95          2.39         0.96 o                         
  11   5   1         14.52         15.07         1.52 o                         
 -11   6   1         39.00         32.92         2.21 o                         
 -10   6   1         66.38         64.94         2.11 o                         
  -9   6   1          2.11          2.43         0.65 o                         
  -8   6   1          9.54         12.22         1.02 o                         
  -7   6   1         32.50         27.73         1.06 o                         
  -6   6   1         40.45         35.62         1.07 o                         
  -5   6   1         97.48         96.15         1.47 o                         
  -4   6   1        358.11        359.30         2.77 o                         
  -3   6   1        313.43        304.91         2.37 o                         
  -2   6   1       1164.87       1252.52         6.56 o                         
  -1   6   1        520.39        514.05         3.15 o                         
   0   6   1       1039.00       1061.06         5.61 o                         
   1   6   1          1.73          1.50         0.20 o                         
   2   6   1        222.79        209.10         1.60 o                         
   3   6   1        193.63        197.99         1.63 o                         
   4   6   1        891.67        915.56         5.91 o                         
   5   6   1         31.59         35.68         0.97 o                         
   6   6   1        198.56        201.35         2.36 o                         
   7   6   1        169.83        176.71         2.32 o                         
   8   6   1         92.47         98.21         2.18 o                         
   9   6   1          5.18          4.10         0.82 o                         
  10   6   1          1.36          0.30         0.83 o                         
  11   6   1          7.66          5.85         1.70 o                         
 -11   7   1         53.26         56.22         2.54 o                         
 -10   7   1         31.65         29.04         1.51 o                         
  -9   7   1        120.83        120.97         2.46 o                         
  -8   7   1          0.11         -0.02         0.49 o                         
  -7   7   1        124.58        116.55         2.04 o                         
  -6   7   1          7.01          7.96         0.68 o                         
  -5   7   1        691.82        680.53         5.31 o                         
  -4   7   1          0.01          0.24         0.30 o                         
  -3   7   1        352.64        376.17         3.07 o                         
  -2   7   1         15.90         23.26         0.65 o                         
  -1   7   1         66.88         61.40         0.93 o                         
   0   7   1          4.48          3.70         0.29 o                         
   1   7   1          4.05          3.88         0.27 o                         
   2   7   1       2696.96       2680.28        13.26 o                         
   3   7   1         46.72         44.16         0.85 o                         
   4   7   1        105.07         94.95         1.46 o                         
   5   7   1         16.59         14.87         0.78 o                         
   6   7   1        249.42        262.70         3.12 o                         
   7   7   1          6.82          7.48         0.71 o                         
   8   7   1          3.78          2.32         0.70 o                         
   9   7   1          1.26          0.22         0.69 o                         
  10   7   1          9.94          9.09         1.34 o                         
 -10   8   1          5.91          3.81         0.97 o                         
  -9   8   1          6.30          8.63         0.95 o                         
  -8   8   1         13.12         12.97         1.00 o                         
  -7   8   1         13.35         10.72         0.87 o                         
  -6   8   1        400.49        406.64         4.03 o                         
  -5   8   1         40.35         40.77         1.29 o                         
  -4   8   1          5.51          4.36         0.52 o                         
  -3   8   1         34.19         30.55         1.01 o                         
  -2   8   1          0.90          0.17         0.31 o                         
  -1   8   1         14.49         16.52         0.75 o                         
   0   8   1        428.43        413.10         3.28 o                         
   1   8   1        314.66        304.16         2.69 o                         
   2   8   1        359.93        337.05         2.94 o                         
   3   8   1        120.59        115.81         1.92 o                         
   4   8   1        776.64        769.68         6.27 o                         
   5   8   1        117.04        119.69         2.37 o                         
   6   8   1         79.32         79.17         1.84 o                         
   7   8   1          6.78          7.46         0.82 o                         
   8   8   1          2.02          1.01         0.80 o                         
   9   8   1          1.65          1.86         0.93 o                         
  10   8   1          1.99         -0.20         0.91 o                         
  -9   9   1          2.86          0.68         0.85 o                         
  -8   9   1          1.88          0.32         0.63 o                         
  -7   9   1         63.02         61.05         1.87 o                         
  -6   9   1         39.58         40.05         1.63 o                         
  -5   9   1         11.39         12.03         1.01 o                         
  -4   9   1        103.11        110.61         2.06 o                         
  -3   9   1        119.71        114.83         2.01 o                         
  -2   9   1         10.95         10.06         0.69 o                         
  -1   9   1          5.38          4.89         0.54 o                         
   0   9   1       1390.63       1359.01        12.15 o                         
   1   9   1         44.12         44.92         1.07 o                         
   2   9   1       1276.89       1280.41         8.06 o                         
   3   9   1          1.93          1.66         0.48 o                         
   4   9   1        138.55        132.91         2.26 o                         
   5   9   1         15.87         15.46         1.00 o                         
   6   9   1         41.80         38.51         1.56 o                         
   7   9   1          4.35          4.23         0.78 o                         
   8   9   1         64.44         76.35         2.49 o                         
   9   9   1          4.89          3.40         1.78 o                         
  -9  10   1          0.66          0.59         0.92 o                         
  -8  10   1         41.78         42.55         2.15 o                         
  -7  10   1         36.25         31.59         1.56 o                         
  -6  10   1         42.96         40.89         1.69 o                         
  -5  10   1          4.08          4.10         0.68 o                         
  -4  10   1         21.53         26.61         1.28 o                         
  -3  10   1        103.52        100.91         2.02 o                         
  -2  10   1         46.61         47.63         1.65 o                         
  -1  10   1          2.20          1.42         0.43 o                         
   0  10   1        491.00        493.43         4.33 o                         
   1  10   1        103.44        101.50         2.43 o                         
   2  10   1          5.10          4.29         0.58 o                         
   3  10   1         41.22         40.87         1.47 o                         
   4  10   1        124.88        113.37         2.19 o                         
   5  10   1          7.38          8.38         1.08 o                         
   6  10   1         64.87         64.00         1.84 o                         
   7  10   1          0.16          0.30         0.66 o                         
   8  10   1         10.72         12.94         1.31 o                         
  -8  11   1         50.91         49.36         2.16 o                         
  -7  11   1          6.33          5.81         0.91 o                         
  -6  11   1         51.78         53.33         1.97 o                         
  -5  11   1         71.71         72.60         1.97 o                         
  -4  11   1          0.74          1.05         0.56 o                         
  -3  11   1          0.98          0.15         0.60 o                         
  -2  11   1          2.10          2.42         0.55 o                         
  -1  11   1          0.39          0.63         0.42 o                         
   0  11   1        161.56        161.71         2.49 o                         
   1  11   1          3.49          2.53         0.56 o                         
   2  11   1         33.54         33.84         1.40 o                         
   3  11   1         33.27         29.49         1.34 o                         
   4  11   1         15.00         15.11         1.31 o                         
   5  11   1         23.23         21.24         1.26 o                         
   6  11   1          1.18          0.84         0.64 o                         
   7  11   1          2.03          2.13         0.85 o                         
  -7  12   1          2.67          3.06         1.37 o                         
  -6  12   1          9.32         16.19         1.26 o                         
  -5  12   1         38.61         40.30         1.77 o                         
  -4  12   1          0.43          0.22         0.56 o                         
  -3  12   1          5.96          5.21         0.77 o                         
  -2  12   1          6.85          6.88         0.81 o                         
  -1  12   1          3.29          2.10         0.57 o                         
   0  12   1          5.69          6.87         0.78 o                         
   1  12   1         16.23         16.26         1.13 o                         
   2  12   1         35.27         34.10         1.60 o                         
   3  12   1          3.22          3.70         0.74 o                         
   4  12   1          6.45          8.24         0.92 o                         
   5  12   1         33.05         31.76         1.51 o                         
   6  12   1          2.31          2.24         0.77 o                         
  -5  13   1          0.15          0.09         0.84 o                         
  -4  13   1          2.64          2.91         0.74 o                         
  -3  13   1         44.04         50.32         1.91 o                         
  -2  13   1         29.14         30.93         1.62 o                         
  -1  13   1          1.80          1.82         0.70 o                         
   0  13   1         78.36         86.87         2.09 o                         
   1  13   1         29.95         32.24         1.64 o                         
   2  13   1          8.66          8.46         0.97 o                         
   3  13   1          0.66         -0.15         0.63 o                         
   4  13   1         54.57         51.60         1.95 o                         
   5  13   1         29.22         35.10         3.04 o                         
  -2  14   1         37.23         42.34         2.22 o                         
  -1  14   1         34.27         40.51         2.31 o                         
   0  14   1          0.44          1.18         0.75 o                         
   1  14   1         14.72         13.88         1.22 o                         
   2  14   1          5.66          4.07         1.29 o                         
 -12   0   2          1.98          1.80         1.49 o                         
 -11   0   2        275.18        275.80         6.72 o                         
 -10   0   2        134.36        143.11         4.15 o                         
  -9   0   2        409.59        439.05         9.04 o                         
  -8   0   2         25.65         22.54         1.43 o                         
  -7   0   2        138.87        139.74         1.97 o                         
  -6   0   2        630.44        618.10         4.98 o                         
  -5   0   2       1645.95       1760.60        11.53 o                         
  -4   0   2       1550.71       1546.21        10.14 o                         
  -3   0   2       5244.18       5117.16        32.99 o                         
  -2   0   2       4822.19       4835.63        54.06 o                         
  -1   0   2        942.80        914.91         6.87 o                         
   0   0   2        235.16        247.20         2.13 o                         
   1   0   2          4.70          6.96         0.56 o                         
   2   0   2       4371.16       4996.85        32.08 o                         
   3   0   2         97.84         84.59         1.23 o                         
   4   0   2       3944.72       4297.41        25.99 o                         
   5   0   2        620.28        664.77         5.57 o                         
   6   0   2          8.30         12.16         0.76 o                         
   7   0   2         54.92         55.52         1.65 o                         
   8   0   2        921.55        977.83        10.91 o                         
   9   0   2         53.92         58.10         3.99 o                         
  10   0   2         11.10         14.49         3.00 o                         
  11   0   2          7.09          8.04         2.09 o                         
 -12   1   2          2.45          1.63         0.98 o                         
 -11   1   2        119.19        125.23         3.02 o                         
 -10   1   2         69.47         68.30         2.18 o                         
  -9   1   2          0.03          0.08         0.53 o                         
  -8   1   2        119.89        118.28         2.00 o                         
  -7   1   2         11.11         10.83         0.54 o                         
  -6   1   2        130.50        109.80         1.15 o                         
  -5   1   2        918.13        942.54         4.91 o                         
  -4   1   2        281.59        246.98         1.64 o                         
  -3   1   2          0.61          0.09         0.09 o                         
  -2   1   2         69.03         64.80         0.60 o                         
  -1   1   2         30.44         36.62         0.37 o                         
   0   1   2        461.77        464.07         2.43 o                         
   1   1   2         18.86         22.30         0.33 o                         
   2   1   2       4058.74       4032.35        16.98 o                         
   3   1   2        604.03        567.21         3.03 o                         
   4   1   2        828.18        871.08         5.21 o                         
   5   1   2          0.12          0.05         0.17 o                         
   6   1   2         86.29         80.64         1.20 o                         
   7   1   2         16.34         16.39         0.73 o                         
   8   1   2          3.61          3.88         0.63 o                         
   9   1   2         32.23         29.87         1.40 o                         
  10   1   2         56.43         56.96         2.32 o                         
  11   1   2          1.22          0.78         1.04 o                         
 -12   2   2          2.60          1.50         1.03 o                         
 -11   2   2        114.15        111.75         3.24 o                         
 -10   2   2         62.24         72.02         2.04 o                         
  -9   2   2         84.04         85.41         1.88 o                         
  -8   2   2          0.43          0.99         0.39 o                         
  -7   2   2         55.62         55.82         1.11 o                         
  -6   2   2         67.04         65.08         1.01 o                         
  -5   2   2          5.80          3.74         0.25 o                         
  -4   2   2         66.88         65.04         0.82 o                         
  -3   2   2         35.66         49.52         0.63 o                         
  -2   2   2       1669.15       1665.11         8.84 o                         
  -1   2   2        378.30        355.15         1.84 o                         
   0   2   2       1327.89       1322.87         6.62 o                         
   1   2   2        518.44        502.97         2.76 o                         
   2   2   2       2981.54       3198.91        13.62 o                         
   3   2   2         82.76         78.79         0.91 o                         
   4   2   2         96.86        128.25         1.13 o                         
   5   2   2        309.60        328.52         2.28 o                         
   6   2   2          0.17          0.58         0.29 o                         
   7   2   2        102.64         99.02         1.62 o                         
   8   2   2        234.32        247.47         3.32 o                         
   9   2   2         49.21         51.76         2.07 o                         
  10   2   2         23.60         24.30         1.58 o                         
  11   2   2          7.95          7.74         1.15 o                         
 -12   3   2          6.80          6.66         1.35 o                         
 -11   3   2         60.22         66.44         3.44 o                         
 -10   3   2        106.52        110.25         2.46 o                         
  -9   3   2          7.76          5.85         0.75 o                         
  -8   3   2         74.84         71.62         1.42 o                         
  -7   3   2         21.24         16.34         0.77 o                         
  -6   3   2        148.03        132.08         1.65 o                         
  -5   3   2       1638.16       1608.89         7.92 o                         
  -4   3   2         10.03         11.74         0.45 o                         
  -3   3   2        382.70        398.60         2.60 o                         
  -2   3   2        216.86        220.72         1.38 o                         
  -1   3   2        179.71        182.04         1.32 o                         
   0   3   2        187.45        175.97         1.34 o                         
   1   3   2         85.32         86.08         0.91 o                         
   2   3   2       1485.63       1567.36         7.05 o                         
   3   3   2          4.45          2.68         0.22 o                         
   4   3   2       1975.43       2059.73         9.69 o                         
   5   3   2         61.86         62.71         0.96 o                         
   6   3   2         42.22         42.29         0.93 o                         
   7   3   2         23.14         25.76         0.97 o                         
   8   3   2          0.39          0.54         0.53 o                         
   9   3   2         23.05         18.37         1.38 o                         
  10   3   2         51.03         51.27         2.28 o                         
  11   3   2          0.12          0.65         0.91 o                         
 -12   4   2          1.63         -0.25         1.16 o                         
 -11   4   2         21.65         17.97         1.37 o                         
 -10   4   2          2.10          2.40         0.77 o                         
  -9   4   2          0.31          0.60         0.49 o                         
  -8   4   2         10.82         11.78         0.84 o                         
  -7   4   2         32.34         32.78         1.05 o                         
  -6   4   2         32.98         32.25         1.09 o                         
  -5   4   2        724.46        744.71         4.61 o                         
  -4   4   2         28.54         29.79         0.63 o                         
  -3   4   2       1367.92       1529.08         7.36 o                         
  -2   4   2        473.74        564.43         3.83 o                         
  -1   4   2       1647.75       1773.85         8.21 o                         
   0   4   2        257.84        305.48         2.03 o                         
   1   4   2        224.96        229.34         1.95 o                         
   2   4   2         59.28         53.16         0.75 o                         
   3   4   2         89.25         92.54         0.93 o                         
   4   4   2        458.72        447.27         2.68 o                         
   5   4   2          0.82          0.35         0.24 o                         
   6   4   2          8.76          9.59         0.55 o                         
   7   4   2         43.82         40.46         1.42 o                         
   8   4   2         13.01         14.54         1.09 o                         
   9   4   2          1.77          1.77         0.77 o                         
  10   4   2          6.58          5.60         1.04 o                         
  11   4   2         12.42          9.24         1.63 o                         
 -11   5   2        167.39        175.63         3.42 o                         
 -10   5   2          0.79          0.04         0.65 o                         
  -9   5   2         16.35         17.33         1.03 o                         
  -8   5   2         67.19         71.94         1.50 o                         
  -7   5   2        116.54        106.09         1.68 o                         
  -6   5   2         81.13         75.06         1.32 o                         
  -5   5   2         97.54         98.20         1.33 o                         
  -4   5   2        148.54        134.65         1.46 o                         
  -3   5   2        248.02        265.36         2.06 o                         
  -2   5   2          7.49          3.79         0.23 o                         
  -1   5   2       1910.07       1924.06         8.97 o                         
   0   5   2       2552.23       2677.08        13.98 o                         
   1   5   2         34.89         40.00         0.64 o                         
   2   5   2        539.67        542.81         3.35 o                         
   3   5   2        458.62        453.62         2.69 o                         
   4   5   2         76.64         76.26         1.05 o                         
   5   5   2          3.96          4.58         0.43 o                         
   6   5   2         37.92         38.78         1.06 o                         
   7   5   2        261.01        266.58         3.23 o                         
   8   5   2         83.79         86.97         2.09 o                         
   9   5   2         17.72         19.29         1.44 o                         
  10   5   2         11.70          9.22         1.20 o                         
  11   5   2          5.66          5.78         1.15 o                         
 -11   6   2         92.04         89.04         2.85 o                         
 -10   6   2          7.08          6.29         0.88 o                         
  -9   6   2         41.27         46.51         1.65 o                         
  -8   6   2          0.00         -0.44         0.44 o                         
  -7   6   2        211.10        188.03         2.57 o                         
  -6   6   2          0.74          0.03         0.32 o                         
  -5   6   2         32.88         21.43         0.92 o                         
  -4   6   2         46.83         52.20         0.93 o                         
  -3   6   2        332.16        297.07         2.37 o                         
  -2   6   2        471.47        532.56         3.32 o                         
  -1   6   2       1318.88       1480.47         7.54 o                         
   0   6   2         27.21         24.14         0.66 o                         
   1   6   2          5.43          3.59         0.27 o                         
   2   6   2        401.95        404.62         2.56 o                         
   3   6   2          4.38          3.53         0.28 o                         
   4   6   2        702.55        688.20         4.49 o                         
   5   6   2         39.74         40.36         1.04 o                         
   6   6   2         93.94         95.63         1.63 o                         
   7   6   2         10.19          8.01         1.07 o                         
   8   6   2        112.80        119.72         2.50 o                         
   9   6   2         39.21         38.28         1.76 o                         
  10   6   2          0.76          0.94         1.48 o                         
 -11   7   2        131.17        132.46         4.20 o                         
 -10   7   2          1.92          1.14         0.76 o                         
  -9   7   2        265.83        274.37         3.91 o                         
  -8   7   2         35.47         34.90         1.64 o                         
  -7   7   2         61.24         56.96         1.82 o                         
  -6   7   2        246.84        243.30         2.87 o                         
  -5   7   2          5.35          8.38         0.64 o                         
  -4   7   2        118.54        113.01         1.62 o                         
  -3   7   2         45.38         39.48         0.92 o                         
  -2   7   2         16.85         16.05         0.64 o                         
  -1   7   2        517.10        514.00         3.31 o                         
   0   7   2        169.54        183.81         1.64 o                         
   1   7   2         17.84         17.50         0.52 o                         
   2   7   2         36.14         36.21         0.71 o                         
   3   7   2         75.34         73.15         1.18 o                         
   4   7   2        321.11        319.90         2.93 o                         
   5   7   2        398.75        406.86         3.55 o                         
   6   7   2         96.74        105.93         1.77 o                         
   7   7   2         43.90         42.00         1.82 o                         
   8   7   2        179.27        178.55         3.36 o                         
   9   7   2          3.16          2.51         0.88 o                         
  10   7   2          5.06          2.03         1.04 o                         
 -10   8   2          8.95         11.17         1.12 o                         
  -9   8   2         72.52         70.01         1.98 o                         
  -8   8   2         13.06         13.94         1.05 o                         
  -7   8   2        315.54        279.76         3.35 o                         
  -6   8   2          1.18          1.01         0.47 o                         
  -5   8   2        250.58        229.58         2.77 o                         
  -4   8   2          0.60          0.60         0.36 o                         
  -3   8   2        116.34        121.19         1.83 o                         
  -2   8   2          1.72          2.39         0.37 o                         
  -1   8   2         49.33         44.19         0.98 o                         
   0   8   2          4.62          4.05         0.42 o                         
   1   8   2          5.84          4.92         0.42 o                         
   2   8   2         80.44         79.17         1.70 o                         
   3   8   2        315.55        316.19         3.38 o                         
   4   8   2       1659.25       1660.93        11.31 o                         
   5   8   2          0.19          0.70         0.47 o                         
   6   8   2         56.91         57.42         2.10 o                         
   7   8   2         27.87         26.94         1.59 o                         
   8   8   2         69.34         69.33         2.56 o                         
   9   8   2         20.18         18.00         1.67 o                         
  -9   9   2         45.04         41.33         1.86 o                         
  -8   9   2          0.91          0.50         0.65 o                         
  -7   9   2         18.27         16.72         1.15 o                         
  -6   9   2         18.93         17.89         1.19 o                         
  -5   9   2         90.13         83.48         1.87 o                         
  -4   9   2        209.85        195.67         2.80 o                         
  -3   9   2        244.99        235.91         2.76 o                         
  -2   9   2        133.19        133.41         1.96 o                         
  -1   9   2         16.21         16.71         0.83 o                         
   0   9   2         18.73         21.63         0.85 o                         
   1   9   2         82.23         80.84         1.37 o                         
   2   9   2        934.07        928.67         6.59 o                         
   3   9   2        358.89        368.54         4.25 o                         
   4   9   2          3.35          2.51         0.57 o                         
   5   9   2         30.63         33.42         1.39 o                         
   6   9   2         32.71         31.22         1.42 o                         
   7   9   2          4.30          4.36         0.86 o                         
   8   9   2          0.01          0.06         1.13 o                         
   9   9   2          5.43          6.18         1.29 o                         
  -9  10   2          4.76          6.52         1.18 o                         
  -8  10   2          6.80          7.35         0.95 o                         
  -7  10   2         34.26         26.62         1.42 o                         
  -6  10   2         10.88          9.63         0.93 o                         
  -5  10   2         75.10         70.84         1.84 o                         
  -4  10   2         45.78         47.59         1.62 o                         
  -3  10   2        244.72        237.40         3.17 o                         
  -2  10   2         18.33         18.94         1.11 o                         
  -1  10   2        218.70        209.29         2.62 o                         
   0  10   2         47.67         52.14         1.32 o                         
   1  10   2          9.90          9.57         0.78 o                         
   2  10   2        327.25        327.29         3.63 o                         
   3  10   2        303.97        315.36         3.64 o                         
   4  10   2        225.96        222.09         3.04 o                         
   5  10   2         85.89         86.95         2.24 o                         
   6  10   2          1.35          0.39         0.69 o                         
   7  10   2          0.45          0.03         0.69 o                         
   8  10   2          1.72          2.60         1.04 o                         
  -8  11   2          5.79          4.61         0.97 o                         
  -7  11   2          2.49          2.66         0.78 o                         
  -6  11   2         62.76         67.46         2.06 o                         
  -5  11   2         32.83         21.27         1.29 o                         
  -4  11   2          0.04         -0.12         0.51 o                         
  -3  11   2          1.39         -0.44         0.48 o                         
  -2  11   2         19.11         16.24         0.98 o                         
  -1  11   2         26.51         30.09         1.88 o                         
   0  11   2         47.30         48.07         1.52 o                         
   1  11   2         72.84         69.10         1.64 o                         
   2  11   2        189.62        186.56         2.79 o                         
   3  11   2         25.77         26.36         1.30 o                         
   4  11   2        173.52        172.20         2.78 o                         
   5  11   2         53.81         55.17         1.77 o                         
   6  11   2          3.13          1.24         0.82 o                         
   7  11   2         13.55         13.49         1.36 o                         
  -7  12   2          0.00          1.11         1.06 o                         
  -6  12   2         63.55         60.66         2.23 o                         
  -5  12   2         53.79         56.61         2.06 o                         
  -4  12   2          2.96          2.74         0.79 o                         
  -3  12   2         54.13         59.33         1.92 o                         
  -2  12   2        135.83        140.80         2.43 o                         
  -1  12   2         48.59         57.19         1.73 o                         
   0  12   2         41.45         51.56         1.63 o                         
   1  12   2          0.59          1.49         0.61 o                         
   2  12   2          3.93          4.14         0.77 o                         
   3  12   2         61.48         66.79         1.87 o                         
   4  12   2          2.13          2.31         0.69 o                         
   5  12   2         41.11         36.42         1.69 o                         
   6  12   2          1.33          1.44         1.23 o                         
  -5  13   2          6.16          8.09         1.10 o                         
  -4  13   2         14.26         17.60         1.27 o                         
  -3  13   2         98.56        111.97         2.73 o                         
  -2  13   2         17.14         18.26         1.31 o                         
  -1  13   2          0.24          0.51         0.60 o                         
   0  13   2         20.77         24.63         1.50 o                         
   1  13   2          1.25          1.28         0.66 o                         
   2  13   2          0.26         -0.15         0.63 o                         
   3  13   2          2.64          3.14         0.79 o                         
   4  13   2          0.66          0.88         0.69 o                         
  -2  14   2          8.79          9.16         1.75 o                         
  -1  14   2         22.33         21.86         1.59 o                         
   0  14   2         79.84         93.22         2.80 o                         
   1  14   2         32.04         32.28         2.26 o                         
 -12   1   3          2.70          2.07         1.23 o                         
 -11   1   3         71.17         72.73         3.00 o                         
 -10   1   3         22.55         18.52         1.34 o                         
  -9   1   3        204.33        199.72         3.02 o                         
  -8   1   3          0.08          0.38         0.40 o                         
  -7   1   3        123.04        130.17         1.44 o                         
  -6   1   3        145.96        161.00         1.52 o                         
  -5   1   3        494.39        513.21         3.00 o                         
  -4   1   3        691.97        687.18         3.60 o                         
  -3   1   3       8220.49       8671.85        57.29 o                         
  -2   1   3        346.63        328.32         1.84 o                         
  -1   1   3       8914.65       8881.31        53.00 o                         
   0   1   3        551.84        555.17         2.81 o                         
   1   1   3         66.65         76.33         0.66 o                         
   2   1   3        772.95        824.22         4.16 o                         
   3   1   3        209.59        238.53         1.68 o                         
   4   1   3       1441.15       1618.48         7.84 o                         
   5   1   3        762.59        817.15         4.89 o                         
   6   1   3       1026.98       1112.75         7.90 o                         
   7   1   3          5.30          6.64         0.73 o                         
   8   1   3          8.86          8.81         0.86 o                         
   9   1   3         15.41         14.15         1.21 o                         
  10   1   3         77.85         79.03         3.86 o                         
  11   1   3         33.79         31.51         2.44 o                         
 -12   2   3          4.05          3.59         1.19 o                         
 -11   2   3        181.67        188.57         4.61 o                         
 -10   2   3          2.58          3.18         0.75 o                         
  -9   2   3        722.52        744.55         6.82 o                         
  -8   2   3        309.27        304.04         2.97 o                         
  -7   2   3          6.19          7.33         0.53 o                         
  -6   2   3        761.93        740.69         4.25 o                         
  -5   2   3         21.34         16.46         0.52 o                         
  -4   2   3         85.77         71.04         0.95 o                         
  -3   2   3        653.24        722.12         3.92 o                         
  -2   2   3          3.86         10.23         0.31 o                         
  -1   2   3        257.19        286.22         1.70 o                         
   0   2   3        410.51        410.87         2.43 o                         
   1   2   3          0.00          1.48         0.16 o                         
   2   2   3       2899.29       2794.34        12.08 o                         
   3   2   3        283.54        311.17         1.95 o                         
   4   2   3       2870.30       2953.80        15.04 o                         
   5   2   3        530.09        557.01         3.53 o                         
   6   2   3        376.57        409.77         3.68 o                         
   7   2   3        386.85        380.63         3.68 o                         
   8   2   3         68.56         63.56         1.69 o                         
   9   2   3          0.21          0.04         0.65 o                         
  10   2   3         15.74         15.38         1.44 o                         
  11   2   3          0.53          0.09         0.87 o                         
 -12   3   3          0.01          0.09         1.06 o                         
 -11   3   3          6.74          5.98         1.14 o                         
 -10   3   3         34.79         29.55         1.87 o                         
  -9   3   3        106.76        105.18         2.02 o                         
  -8   3   3         31.26         31.64         1.12 o                         
  -7   3   3         97.97        111.77         1.63 o                         
  -6   3   3        396.42        393.00         2.98 o                         
  -5   3   3        126.65        132.50         1.29 o                         
  -4   3   3        112.19        115.79         1.07 o                         
  -3   3   3        535.95        530.77         2.90 o                         
  -2   3   3       1803.72       1963.89         8.72 o                         
  -1   3   3        648.71        773.15         4.12 o                         
   0   3   3        129.38        160.45         1.32 o                         
   1   3   3        241.61        263.14         1.85 o                         
   2   3   3        256.84        293.81         2.03 o                         
   3   3   3        142.80        142.26         1.21 o                         
   4   3   3        490.23        507.84         2.98 o                         
   5   3   3        149.65        158.46         1.69 o                         
   6   3   3        256.41        276.78         2.81 o                         
   7   3   3         82.30         79.32         2.13 o                         
   8   3   3          9.74          7.20         0.93 o                         
   9   3   3         37.23         34.98         1.85 o                         
  10   3   3          8.91         10.42         1.29 o                         
  11   3   3          6.61          7.54         1.38 o                         
 -12   4   3          1.96          2.90         1.27 o                         
 -11   4   3        163.34        176.52         3.85 o                         
 -10   4   3         20.92         21.40         1.38 o                         
  -9   4   3          8.77         10.00         0.93 o                         
  -8   4   3          6.54          8.77         0.68 o                         
  -7   4   3          2.47          1.58         0.40 o                         
  -6   4   3        185.12        174.95         2.02 o                         
  -5   4   3         45.29         38.77         0.80 o                         
  -4   4   3          1.27          1.17         0.24 o                         
  -3   4   3        393.58        397.89         2.39 o                         
  -2   4   3        334.46        315.86         1.95 o                         
  -1   4   3        526.83        513.56         3.06 o                         
   0   4   3         21.87         14.99         0.47 o                         
   1   4   3         50.69         36.50         0.64 o                         
   2   4   3        127.42        115.21         1.15 o                         
   3   4   3        695.92        707.61         3.77 o                         
   4   4   3          0.62          2.91         0.27 o                         
   5   4   3         29.22         26.14         0.79 o                         
   6   4   3         20.35         24.93         0.93 o                         
   7   4   3        360.48        355.89         4.16 o                         
   8   4   3         12.98          9.73         0.95 o                         
   9   4   3         23.27         18.97         1.72 o                         
  10   4   3          1.02          0.16         0.78 o                         
  11   4   3          2.24          2.81         1.13 o                         
 -11   5   3          6.36          6.41         1.28 o                         
 -10   5   3          0.36          0.61         0.72 o                         
  -9   5   3        193.43        196.10         2.64 o                         
  -8   5   3         16.88         17.18         0.92 o                         
  -7   5   3          0.05         -0.07         0.38 o                         
  -6   5   3          5.49          4.70         0.47 o                         
  -5   5   3         72.14         67.36         1.12 o                         
  -4   5   3          7.02          5.84         0.39 o                         
  -3   5   3        238.26        248.65         1.90 o                         
  -2   5   3        260.32        272.48         1.90 o                         
  -1   5   3        331.21        402.33         2.96 o                         
   0   5   3        679.74        801.76         4.53 o                         
   1   5   3       1125.45       1272.90         6.69 o                         
   2   5   3          0.10          0.24         0.19 o                         
   3   5   3          2.20          2.57         0.26 o                         
   4   5   3          9.54         10.00         0.50 o                         
   5   5   3         16.31         20.43         0.77 o                         
   6   5   3        191.70        202.16         2.65 o                         
   7   5   3         26.07         25.54         1.87 o                         
   8   5   3         79.95         82.29         2.12 o                         
   9   5   3          0.50          1.73         0.78 o                         
  10   5   3          0.79         -0.27         0.94 o                         
 -11   6   3          0.57          0.91         1.21 o                         
 -10   6   3         78.59         82.13         2.45 o                         
  -9   6   3        480.94        502.80         5.77 o                         
  -8   6   3         86.65         86.12         1.80 o                         
  -7   6   3        165.45        161.97         2.33 o                         
  -6   6   3          5.41          4.78         0.62 o                         
  -5   6   3         91.91         73.27         1.39 o                         
  -4   6   3          7.19          9.26         0.56 o                         
  -3   6   3        489.93        476.68         3.57 o                         
  -2   6   3         99.35         94.56         1.10 o                         
  -1   6   3        255.46        277.35         2.40 o                         
   0   6   3         52.47         46.47         0.85 o                         
   1   6   3          7.96          7.53         0.40 o                         
   2   6   3         47.75         45.12         0.86 o                         
   3   6   3        174.39        176.81         1.91 o                         
   4   6   3        418.80        407.86         3.16 o                         
   5   6   3         46.70         52.95         1.18 o                         
   6   6   3        388.24        408.70         4.11 o                         
   7   6   3          4.84          3.40         0.70 o                         
   8   6   3          7.62          7.66         0.92 o                         
   9   6   3         23.45         23.72         1.52 o                         
  10   6   3         17.73         14.27         1.48 o                         
 -11   7   3          6.00          8.26         1.60 o                         
 -10   7   3         15.98         12.58         1.35 o                         
  -9   7   3        244.72        243.58         3.30 o                         
  -8   7   3         61.85         62.61         1.67 o                         
  -7   7   3        157.74        169.79         2.66 o                         
  -6   7   3         58.75         58.78         1.35 o                         
  -5   7   3        458.00        395.40         3.75 o                         
  -4   7   3          9.44         11.09         0.63 o                         
  -3   7   3        194.55        152.35         1.82 o                         
  -2   7   3         48.72         52.67         1.03 o                         
  -1   7   3        179.57        171.23         1.62 o                         
   0   7   3          1.96          2.32         0.33 o                         
   1   7   3         98.51        113.29         1.44 o                         
   2   7   3          0.02          0.44         0.27 o                         
   3   7   3         28.17         30.59         1.04 o                         
   4   7   3         26.16         26.45         1.15 o                         
   5   7   3         49.38         45.53         1.24 o                         
   6   7   3        448.31        441.61         5.56 o                         
   7   7   3          6.35          8.19         0.89 o                         
   8   7   3         43.78         49.64         1.91 o                         
   9   7   3          6.96          5.68         1.04 o                         
  10   7   3         90.73         95.15         7.80 o                         
 -10   8   3         12.88         13.41         1.60 o                         
  -9   8   3         16.62         13.13         1.04 o                         
  -8   8   3         13.44         10.88         0.93 o                         
  -7   8   3        177.64        170.02         2.60 o                         
  -6   8   3         33.69         31.67         1.27 o                         
  -5   8   3        295.55        266.45         3.04 o                         
  -4   8   3          0.82         -0.25         0.32 o                         
  -3   8   3         34.13         33.34         0.97 o                         
  -2   8   3         33.23         26.64         0.86 o                         
  -1   8   3          6.86          4.56         0.40 o                         
   0   8   3         66.91         72.52         1.24 o                         
   1   8   3         84.07         89.41         1.42 o                         
   2   8   3        346.81        340.79         2.96 o                         
   3   8   3         51.40         55.08         1.34 o                         
   4   8   3         34.44         35.64         1.19 o                         
   5   8   3        161.61        165.34         2.64 o                         
   6   8   3        191.40        191.08         3.26 o                         
   7   8   3         47.14         52.07         2.25 o                         
   8   8   3         11.82          9.96         1.28 o                         
   9   8   3          0.38         -0.81         0.91 o                         
  -9   9   3         88.68         95.85         3.37 o                         
  -8   9   3          4.84          2.40         0.74 o                         
  -7   9   3         63.94         70.52         2.47 o                         
  -6   9   3         13.87         14.31         1.00 o                         
  -5   9   3        423.24        377.21         4.20 o                         
  -4   9   3         12.84         12.52         0.88 o                         
  -3   9   3         37.60         25.40         1.07 o                         
  -2   9   3         40.51         44.26         1.35 o                         
  -1   9   3         73.28         65.34         1.37 o                         
   0   9   3         17.64         19.56         0.82 o                         
   1   9   3         59.31         56.08         1.18 o                         
   2   9   3         19.17         18.61         1.01 o                         
   3   9   3          0.11         -0.15         0.40 o                         
   4   9   3         41.60         46.15         1.44 o                         
   5   9   3         83.42         80.29         2.37 o                         
   6   9   3        112.27        104.83         2.53 o                         
   7   9   3         51.18         57.85         2.42 o                         
   8   9   3         17.98         20.47         2.11 o                         
  -9  10   3         37.98         37.80         2.24 o                         
  -8  10   3          0.14          1.00         0.72 o                         
  -7  10   3          8.95          8.42         0.93 o                         
  -6  10   3          4.07          1.75         0.68 o                         
  -5  10   3         51.18         47.23         1.73 o                         
  -4  10   3         38.77         37.41         1.54 o                         
  -3  10   3         66.09         55.38         1.60 o                         
  -2  10   3         77.43         75.91         1.60 o                         
  -1  10   3         68.31         66.51         1.63 o                         
   0  10   3        148.71        146.31         2.12 o                         
   1  10   3         77.52         68.08         1.46 o                         
   2  10   3          3.56          4.48         0.63 o                         
   3  10   3        242.40        236.51         3.08 o                         
   4  10   3        190.81        194.51         2.86 o                         
   5  10   3        169.44        180.47         3.29 o                         
   6  10   3         54.53         52.21         2.06 o                         
   7  10   3         25.65         20.52         1.97 o                         
   8  10   3          0.09          0.30         2.10 o                         
  -8  11   3          6.78          6.02         1.52 o                         
  -7  11   3          0.94          1.53         0.73 o                         
  -6  11   3          4.91          2.93         0.77 o                         
  -5  11   3          0.52          0.20         0.58 o                         
  -4  11   3         10.41          6.72         0.82 o                         
  -3  11   3          7.09          5.26         0.74 o                         
  -2  11   3         56.95         58.48         1.94 o                         
  -1  11   3        159.50        158.43         2.41 o                         
   0  11   3         69.98         67.76         1.65 o                         
   1  11   3         23.84         30.75         1.35 o                         
   2  11   3          7.13          9.01         0.83 o                         
   3  11   3          1.62          3.89         0.71 o                         
   4  11   3         24.74         25.60         1.50 o                         
   5  11   3        106.73        109.71         3.49 o                         
   6  11   3          8.35          9.41         1.09 o                         
  -6  12   3          6.64          7.96         1.01 o                         
  -5  12   3         13.93         13.15         1.16 o                         
  -4  12   3          5.51          6.43         0.84 o                         
  -3  12   3          5.90          6.21         0.83 o                         
  -2  12   3          0.17         -0.09         0.51 o                         
  -1  12   3         43.99         50.90         1.64 o                         
   0  12   3          0.60          0.35         0.51 o                         
   1  12   3          0.09          0.28         0.54 o                         
   2  12   3         96.75        118.51         2.52 o                         
   3  12   3         58.52         50.82         1.81 o                         
   4  12   3         14.26         14.53         1.41 o                         
   5  12   3         22.45         16.13         1.38 o                         
  -5  13   3         17.79         18.31         2.01 o                         
  -4  13   3          7.84          3.44         0.80 o                         
  -3  13   3         36.90         40.74         1.79 o                         
  -2  13   3         41.17         39.51         1.78 o                         
  -1  13   3          2.43          3.09         0.78 o                         
   0  13   3         27.33         29.79         1.58 o                         
   1  13   3        149.32        163.62         3.09 o                         
   2  13   3         20.12         21.40         1.39 o                         
   3  13   3         83.12         94.80         3.15 o                         
   4  13   3          0.00          1.80         2.40 o                         
   0  14   3         71.79         68.13         6.90 o                         
 -12   0   4         98.70        113.98         5.52 o                         
 -11   0   4         60.07         54.73         6.60 o                         
 -10   0   4          3.69          2.25         1.95 o                         
  -9   0   4          0.01         -0.13         0.94 o                         
  -8   0   4         78.82         77.51         2.10 o                         
  -7   0   4        730.14        703.86         6.35 o                         
  -6   0   4         82.89         82.80         1.61 o                         
  -5   0   4         21.71         23.70         1.10 o                         
  -4   0   4        731.66        691.30         5.16 o                         
  -3   0   4       2558.18       2857.14        21.32 o                         
  -2   0   4          4.46          5.50         1.29 o                         
  -1   0   4      14404.25      15341.10       122.36 o                         
   0   0   4       1016.99       1123.54         7.36 o                         
   1   0   4        814.92        793.62         5.81 o                         
   2   0   4        164.76        167.49         2.31 o                         
   3   0   4          4.48          2.48         0.50 o                         
   4   0   4        337.07        351.62         4.72 o                         
   5   0   4        467.88        460.91         5.71 o                         
   6   0   4         58.16         53.80         1.79 o                         
   7   0   4        822.22        873.58        12.72 o                         
   8   0   4         55.87         56.61         4.22 o                         
   9   0   4          0.89          0.08         0.95 o                         
  10   0   4          6.68          4.21         1.19 o                         
  11   0   4          3.68          2.49         1.79 o                         
 -12   1   4          1.08          0.05         1.21 o                         
 -11   1   4          9.49          9.17         1.82 o                         
 -10   1   4          4.93          4.68         1.12 o                         
  -9   1   4         54.15         51.47         2.01 o                         
  -8   1   4        131.90        132.72         1.94 o                         
  -7   1   4        810.99        785.85         4.86 o                         
  -6   1   4        207.24        197.61         1.79 o                         
  -5   1   4          2.33          2.87         0.26 o                         
  -4   1   4         58.82         46.91         0.68 o                         
  -3   1   4          6.02          6.58         0.31 o                         
  -2   1   4         50.84         52.44         0.65 o                         
  -1   1   4        375.70        409.62         2.25 o                         
   0   1   4          0.12          0.32         0.11 o                         
   1   1   4          0.05         -0.07         0.12 o                         
   2   1   4        755.79        719.49         4.25 o                         
   3   1   4         28.47         33.79         0.71 o                         
   4   1   4        388.80        372.09         3.01 o                         
   5   1   4          0.51          2.21         0.36 o                         
   6   1   4        385.84        389.61         3.65 o                         
   7   1   4        122.96        136.02         2.29 o                         
   8   1   4         46.39         54.83         1.80 o                         
   9   1   4         37.45         34.11         1.55 o                         
  10   1   4          1.90          3.12         1.04 o                         
  11   1   4          0.27          0.45         1.24 o                         
 -12   2   4          4.87          3.75         1.43 o                         
 -11   2   4          4.65          4.23         1.19 o                         
 -10   2   4          2.71          1.72         0.81 o                         
  -9   2   4         74.10         68.78         2.74 o                         
  -8   2   4        373.50        357.28         3.49 o                         
  -7   2   4        719.85        707.05         5.07 o                         
  -6   2   4        353.14        367.14         2.64 o                         
  -5   2   4          0.02          0.10         0.19 o                         
  -4   2   4          1.40          0.38         0.16 o                         
  -3   2   4        985.98        987.32         5.02 o                         
  -2   2   4        471.21        478.86         2.62 o                         
  -1   2   4        693.87        752.89         3.89 o                         
   0   2   4         87.32         87.54         0.81 o                         
   1   2   4        294.70        344.68         2.37 o                         
   2   2   4        496.05        521.41         2.86 o                         
   3   2   4        203.74        226.54         1.74 o                         
   4   2   4         57.47         70.36         1.04 o                         
   5   2   4         28.50         31.41         0.92 o                         
   6   2   4         30.35         30.30         1.20 o                         
   7   2   4        534.87        546.81         4.81 o                         
   8   2   4        107.84        108.44         2.64 o                         
   9   2   4         54.44         48.59         2.18 o                         
  10   2   4          2.26          2.47         1.12 o                         
  11   2   4          0.21          0.94         1.30 o                         
 -12   3   4         12.35         10.99         1.67 o                         
 -11   3   4          0.00          0.69         1.02 o                         
 -10   3   4          7.52          6.22         1.04 o                         
  -9   3   4        212.91        208.92         3.14 o                         
  -8   3   4        375.92        371.90         3.72 o                         
  -7   3   4        754.82        733.01         5.21 o                         
  -6   3   4        193.54        185.32         1.96 o                         
  -5   3   4          0.42          1.00         0.23 o                         
  -4   3   4         19.37         18.89         0.55 o                         
  -3   3   4        541.78        496.74         2.83 o                         
  -2   3   4         96.38         92.04         0.91 o                         
  -1   3   4         43.64         39.55         0.59 o                         
   0   3   4         83.95         88.47         0.99 o                         
   1   3   4         95.52         89.84         1.02 o                         
   2   3   4        986.62        984.76         5.08 o                         
   3   3   4         31.33         21.27         0.51 o                         
   4   3   4        186.73        180.10         2.26 o                         
   5   3   4         16.73         21.96         0.93 o                         
   6   3   4        336.84        352.13         4.05 o                         
   7   3   4         86.34         95.17         1.82 o                         
   8   3   4         36.91         38.90         1.89 o                         
   9   3   4         70.10         60.11         3.10 o                         
  10   3   4         15.89         21.64         1.69 o                         
 -12   4   4         49.42         50.39         3.47 o                         
 -11   4   4         20.76         17.64         1.69 o                         
 -10   4   4          4.60          3.57         0.97 o                         
  -9   4   4         78.95         87.68         2.09 o                         
  -8   4   4        295.71        299.61         3.47 o                         
  -7   4   4        903.19        897.31         6.14 o                         
  -6   4   4         25.23         28.51         0.96 o                         
  -5   4   4          0.06          0.50         0.26 o                         
  -4   4   4          1.17          0.51         0.21 o                         
  -3   4   4          8.26          8.00         0.35 o                         
  -2   4   4        423.06        425.90         2.59 o                         
  -1   4   4        635.79        615.36         3.98 o                         
   0   4   4        198.72        210.26         1.77 o                         
   1   4   4       2163.82       2325.50        11.38 o                         
   2   4   4        428.06        476.13         3.10 o                         
   3   4   4        791.81        879.57         4.59 o                         
   4   4   4          0.00          0.36         0.28 o                         
   5   4   4          0.01          0.26         0.34 o                         
   6   4   4          0.02          0.11         0.40 o                         
   7   4   4        179.02        186.98         3.01 o                         
   8   4   4        136.19        143.12         2.82 o                         
   9   4   4        185.78        187.19         3.73 o                         
  10   4   4         11.09          6.14         1.22 o                         
 -11   5   4         49.24         49.72         3.78 o                         
 -10   5   4          7.96          8.97         1.13 o                         
  -9   5   4          5.62          6.89         0.84 o                         
  -8   5   4         24.20         25.31         1.14 o                         
  -7   5   4        209.67        213.03         2.51 o                         
  -6   5   4         55.90         51.13         1.12 o                         
  -5   5   4        129.17        133.22         1.61 o                         
  -4   5   4         57.14         51.03         0.89 o                         
  -3   5   4       1802.45       1795.80         8.74 o                         
  -2   5   4        226.10        230.60         1.70 o                         
  -1   5   4        905.62        923.39         5.15 o                         
   0   5   4         22.22         23.15         0.67 o                         
   1   5   4          2.70          4.38         0.37 o                         
   2   5   4        208.57        210.75         1.87 o                         
   3   5   4        335.75        334.72         2.57 o                         
   4   5   4         45.76         42.00         1.00 o                         
   5   5   4          1.91          0.58         0.40 o                         
   6   5   4        123.75        122.57         2.31 o                         
   7   5   4         85.26         85.16         2.06 o                         
   8   5   4         88.30         96.39         2.35 o                         
   9   5   4         16.18         15.74         1.40 o                         
  10   5   4         37.58         34.92         2.05 o                         
 -11   6   4         15.86         13.88         1.81 o                         
 -10   6   4          2.46          0.82         0.91 o                         
  -9   6   4          0.09         -0.21         0.62 o                         
  -8   6   4         27.99         26.02         1.31 o                         
  -7   6   4        694.09        689.85         5.61 o                         
  -6   6   4        417.39        418.32         3.89 o                         
  -5   6   4         10.43         11.46         0.68 o                         
  -4   6   4        281.56        275.78         2.62 o                         
  -3   6   4         40.39         32.58         0.97 o                         
  -2   6   4          0.02          0.01         0.17 o                         
  -1   6   4         91.05         73.26         1.18 o                         
   0   6   4        100.04         92.67         1.35 o                         
   1   6   4         22.57         28.77         0.79 o                         
   2   6   4         35.18         30.97         0.82 o                         
   3   6   4        180.58        202.71         2.04 o                         
   4   6   4         11.00         11.12         0.67 o                         
   5   6   4         57.13         62.85         2.45 o                         
   6   6   4         12.51         12.83         1.02 o                         
   7   6   4         35.24         37.39         1.63 o                         
   8   6   4        117.10        124.64         2.71 o                         
   9   6   4         46.06         38.56         2.21 o                         
  10   6   4         31.38         27.52         2.71 o                         
 -10   7   4         44.66         46.36         2.23 o                         
  -9   7   4        102.78        101.43         2.70 o                         
  -8   7   4         15.20         14.13         1.50 o                         
  -7   7   4        125.00        117.41         2.32 o                         
  -6   7   4        116.63        114.80         1.96 o                         
  -5   7   4        121.18        108.39         1.81 o                         
  -4   7   4         33.25         38.64         1.07 o                         
  -3   7   4         39.67         48.92         1.06 o                         
  -2   7   4        342.94        342.38         3.23 o                         
  -1   7   4         77.95         68.56         1.21 o                         
   0   7   4          6.74          9.84         0.57 o                         
   1   7   4         25.26         36.37         1.00 o                         
   2   7   4        183.49        180.82         2.06 o                         
   3   7   4        263.32        281.89         2.91 o                         
   4   7   4         10.70         12.32         0.92 o                         
   5   7   4         56.31         49.72         1.54 o                         
   6   7   4         82.90         80.15         2.14 o                         
   7   7   4         37.06         36.45         1.80 o                         
   8   7   4        149.80        154.79         3.33 o                         
   9   7   4        112.52        126.04         3.25 o                         
 -10   8   4          3.82          3.76         1.01 o                         
  -9   8   4         11.26          8.07         1.15 o                         
  -8   8   4         21.41         21.35         1.37 o                         
  -7   8   4         22.48         17.70         1.07 o                         
  -6   8   4         82.91         83.33         1.76 o                         
  -5   8   4         20.49         26.87         1.14 o                         
  -4   8   4          0.46          0.40         0.37 o                         
  -3   8   4        632.93        552.99         4.32 o                         
  -2   8   4          0.10          0.60         0.31 o                         
  -1   8   4        177.13        133.24         1.91 o                         
   0   8   4          1.02          0.97         0.35 o                         
   1   8   4        126.38        130.96         1.81 o                         
   2   8   4        164.28        165.55         2.06 o                         
   3   8   4          1.98          2.16         0.46 o                         
   4   8   4         19.97         17.18         1.12 o                         
   5   8   4          0.23         -0.39         0.55 o                         
   6   8   4         21.72         21.96         1.72 o                         
   7   8   4          0.01          0.27         0.75 o                         
   8   8   4         59.83         59.37         2.53 o                         
   9   8   4          4.92          1.80         2.40 o                         
  -9   9   4          3.31          4.12         1.10 o                         
  -8   9   4         11.91         12.31         1.26 o                         
  -7   9   4        104.65        109.63         3.71 o                         
  -6   9   4          1.19          1.53         0.61 o                         
  -5   9   4          0.08          1.61         0.55 o                         
  -4   9   4          4.57          4.26         0.64 o                         
  -3   9   4        128.49        123.83         1.98 o                         
  -2   9   4        152.83        129.81         2.00 o                         
  -1   9   4        497.74        459.64         4.49 o                         
   0   9   4         41.49         37.92         1.50 o                         
   1   9   4         61.48         58.94         1.40 o                         
   2   9   4          2.20          1.01         0.48 o                         
   3   9   4         93.67         89.23         2.05 o                         
   4   9   4          0.15         -0.46         0.52 o                         
   5   9   4         39.82         45.26         1.79 o                         
   6   9   4         32.45         33.29         1.94 o                         
   7   9   4         26.14         25.99         1.79 o                         
   8   9   4          1.19          0.53         0.97 o                         
  -8  10   4        102.11        114.76         2.82 o                         
  -7  10   4         10.19         10.46         1.07 o                         
  -6  10   4          0.03          0.35         0.59 o                         
  -5  10   4          4.83          3.13         0.69 o                         
  -4  10   4         77.10         81.88         1.94 o                         
  -3  10   4        231.00        198.79         2.80 o                         
  -2  10   4          0.07          0.38         0.42 o                         
  -1  10   4          2.04          6.66         0.62 o                         
   0  10   4          8.01          8.13         0.95 o                         
   1  10   4          7.34          7.84         0.76 o                         
   2  10   4         10.50         10.23         0.94 o                         
   3  10   4          2.02          2.18         0.66 o                         
   4  10   4          0.45          0.34         0.58 o                         
   5  10   4         46.04         51.50         2.37 o                         
   6  10   4         43.00         45.84         2.20 o                         
   7  10   4         14.50          9.24         1.30 o                         
  -7  11   4         28.19         28.40         1.70 o                         
  -6  11   4         17.81         20.04         1.42 o                         
  -5  11   4          7.01          5.43         0.84 o                         
  -4  11   4          0.17          0.46         0.54 o                         
  -3  11   4          0.24         -0.01         0.52 o                         
  -2  11   4          5.76          2.96         0.57 o                         
  -1  11   4          1.74          0.63         0.46 o                         
   0  11   4         70.85         68.40         1.59 o                         
   1  11   4         17.31         18.26         1.39 o                         
   2  11   4         30.30         29.40         1.66 o                         
   3  11   4          0.45         -0.47         0.73 o                         
   4  11   4         91.72        101.28         2.47 o                         
   5  11   4        195.64        205.60         4.11 o                         
   6  11   4         43.82         42.10         3.98 o                         
  -6  12   4         46.39         51.34         2.80 o                         
  -5  12   4          0.54          1.28         0.68 o                         
  -4  12   4          3.24          2.47         0.67 o                         
  -3  12   4         25.93         25.72         1.39 o                         
  -2  12   4         25.81         22.93         1.29 o                         
  -1  12   4          0.00         -0.46         0.46 o                         
   0  12   4         16.82         16.43         1.09 o                         
   1  12   4          4.90          3.94         0.73 o                         
   2  12   4         44.26         49.70         1.75 o                         
   3  12   4         40.87         46.47         2.03 o                         
   4  12   4          1.13          1.73         0.76 o                         
   5  12   4          0.15         -1.07         1.66 o                         
  -4  13   4          0.00         -0.10         0.85 o                         
  -3  13   4          5.00          2.17         0.74 o                         
  -2  13   4         18.39         19.76         1.60 o                         
  -1  13   4         19.25         19.28         1.21 o                         
   0  13   4          3.26          4.72         0.86 o                         
   1  13   4         98.21        110.20         2.53 o                         
   2  13   4         27.34         27.50         1.61 o                         
   3  13   4         16.79         20.78         2.42 o                         
 -12   1   5          2.71          2.41         1.14 o                         
 -11   1   5         69.57         70.79         3.07 o                         
 -10   1   5          2.20          1.59         0.93 o                         
  -9   1   5          2.41          1.37         0.79 o                         
  -8   1   5         49.01         48.00         2.14 o                         
  -7   1   5        148.22        143.11         1.89 o                         
  -6   1   5         38.67         30.74         0.99 o                         
  -5   1   5          0.00          0.57         0.36 o                         
  -4   1   5        681.12        660.42         3.97 o                         
  -3   1   5        916.18        895.02         5.25 o                         
  -2   1   5        299.85        309.58         2.21 o                         
  -1   1   5       2074.72       2213.71        10.23 o                         
   0   1   5          5.58          4.36         0.32 o                         
   1   1   5         31.63         32.83         0.54 o                         
   2   1   5       1127.09       1176.50         6.61 o                         
   3   1   5         73.69         65.83         1.13 o                         
   4   1   5          4.41          4.14         0.42 o                         
   5   1   5         15.29         19.29         0.83 o                         
   6   1   5         30.66         29.15         1.22 o                         
   7   1   5        234.29        245.27         3.88 o                         
   8   1   5          0.02          0.33         0.60 o                         
   9   1   5         27.24         24.97         1.40 o                         
  10   1   5          0.51          0.59         0.86 o                         
 -12   2   5         45.65         42.70         3.29 o                         
 -11   2   5         10.86         11.01         1.61 o                         
 -10   2   5         41.79         38.58         2.44 o                         
  -9   2   5         94.61         94.79         2.16 o                         
  -8   2   5         42.21         39.19         1.48 o                         
  -7   2   5         35.76         33.40         1.26 o                         
  -6   2   5       1114.78       1097.30         6.96 o                         
  -5   2   5        525.54        506.34         3.55 o                         
  -4   2   5         53.06         52.72         0.78 o                         
  -3   2   5         17.14         15.85         0.49 o                         
  -2   2   5         47.52         56.50         0.68 o                         
  -1   2   5        876.90        896.76         4.49 o                         
   0   2   5         39.31         32.77         0.54 o                         
   1   2   5        184.06        190.33         1.45 o                         
   2   2   5         22.35         26.62         0.80 o                         
   3   2   5        203.63        216.65         2.28 o                         
   4   2   5         37.05         41.72         0.95 o                         
   5   2   5        316.21        320.19         3.25 o                         
   6   2   5          8.62          8.66         0.80 o                         
   7   2   5         17.63         18.97         1.12 o                         
   8   2   5        132.79        132.80         2.54 o                         
   9   2   5        135.79        144.90         3.69 o                         
  10   2   5         49.82         47.46         2.61 o                         
 -12   3   5         11.37          6.32         1.72 o                         
 -11   3   5         15.96         12.91         1.64 o                         
 -10   3   5         31.68         35.49         2.27 o                         
  -9   3   5        103.08        104.26         2.74 o                         
  -8   3   5          1.48          1.50         0.58 o                         
  -7   3   5        322.85        306.65         3.72 o                         
  -6   3   5       1850.15       1772.05        10.54 o                         
  -5   3   5        486.01        463.77         3.24 o                         
  -4   3   5        127.17        111.71         1.24 o                         
  -3   3   5        319.19        310.68         2.09 o                         
  -2   3   5         41.36         40.02         0.62 o                         
  -1   3   5         21.73         18.19         0.49 o                         
   0   3   5          9.07          9.76         0.43 o                         
   1   3   5       1072.73       1053.06         5.45 o                         
   2   3   5        256.83        269.63         1.83 o                         
   3   3   5        167.47        187.25         1.87 o                         
   4   3   5         77.22         82.70         1.37 o                         
   5   3   5        282.04        312.67         3.21 o                         
   6   3   5        120.63        122.13         2.04 o                         
   7   3   5          1.43          1.17         0.52 o                         
   8   3   5         12.69         12.31         1.23 o                         
   9   3   5        105.67         96.33         2.79 o                         
  10   3   5         32.61         28.29         1.86 o                         
 -11   4   5          1.57          1.88         0.99 o                         
 -10   4   5         26.75         24.56         1.78 o                         
  -9   4   5          5.48          3.56         0.71 o                         
  -8   4   5         51.38         53.23         1.63 o                         
  -7   4   5          1.16          1.36         0.62 o                         
  -6   4   5        270.38        256.32         2.62 o                         
  -5   4   5         44.31         44.30         1.01 o                         
  -4   4   5          4.01          4.50         0.35 o                         
  -3   4   5        834.92        803.59         4.51 o                         
  -2   4   5        107.70         91.67         0.99 o                         
  -1   4   5        565.75        573.99         3.59 o                         
   0   4   5        631.29        597.24         3.74 o                         
   1   4   5        141.02        140.14         1.41 o                         
   2   4   5         94.52        103.15         1.25 o                         
   3   4   5        147.29        137.97         1.58 o                         
   4   4   5         10.55         10.68         0.67 o                         
   5   4   5        139.59        146.01         2.11 o                         
   6   4   5         69.73         74.13         1.64 o                         
   7   4   5          7.28          7.36         1.06 o                         
   8   4   5          8.26          6.55         1.14 o                         
   9   4   5         43.93         40.33         2.47 o                         
  10   4   5          5.78          3.67         1.13 o                         
 -11   5   5          0.57          1.37         1.12 o                         
 -10   5   5         37.52         36.54         1.89 o                         
  -9   5   5         18.67         17.51         1.31 o                         
  -8   5   5          3.51          3.33         0.66 o                         
  -7   5   5         89.26         85.14         1.92 o                         
  -6   5   5        499.52        491.44         4.24 o                         
  -5   5   5       1515.94       1467.31         8.89 o                         
  -4   5   5        746.45        718.09         4.72 o                         
  -3   5   5          0.42          0.32         0.21 o                         
  -2   5   5         93.27         96.95         1.04 o                         
  -1   5   5         87.23         85.47         1.12 o                         
   0   5   5          6.28          5.73         0.39 o                         
   1   5   5         57.39         63.90         1.03 o                         
   2   5   5         55.28         50.83         0.92 o                         
   3   5   5        229.14        244.39         2.26 o                         
   4   5   5         16.74         16.20         0.80 o                         
   5   5   5         89.90         93.80         1.82 o                         
   6   5   5          5.21          5.77         0.70 o                         
   7   5   5          1.54          2.43         1.05 o                         
   8   5   5         59.64         60.70         2.13 o                         
   9   5   5        131.94        129.59         3.29 o                         
 -11   6   5          1.80          0.94         1.16 o                         
 -10   6   5         42.24         47.43         2.21 o                         
  -9   6   5         10.33          9.79         1.15 o                         
  -8   6   5         38.65         38.53         1.78 o                         
  -7   6   5        239.29        229.44         3.63 o                         
  -6   6   5         39.83         40.95         1.33 o                         
  -5   6   5        587.59        573.92         4.71 o                         
  -4   6   5        235.88        219.89         2.28 o                         
  -3   6   5        698.93        674.89         4.80 o                         
  -2   6   5        200.07        202.77         1.87 o                         
  -1   6   5        436.01        424.90         3.42 o                         
   0   6   5         96.28         86.52         1.42 o                         
   1   6   5          0.66         -0.15         0.25 o                         
   2   6   5         70.16         69.02         1.20 o                         
   3   6   5         22.34         30.61         1.12 o                         
   4   6   5          0.12         -0.22         0.36 o                         
   5   6   5          0.18         -0.04         0.42 o                         
   6   6   5         74.85         80.60         2.02 o                         
   7   6   5         11.78          7.42         0.90 o                         
   8   6   5         29.95         24.98         1.52 o                         
   9   6   5          4.49          2.90         0.98 o                         
 -10   7   5          7.94          5.06         1.08 o                         
  -9   7   5          0.00          0.16         0.70 o                         
  -8   7   5         14.90         13.91         1.23 o                         
  -7   7   5         11.02          9.88         1.25 o                         
  -6   7   5         68.44         62.68         1.61 o                         
  -5   7   5        335.78        319.80         4.74 o                         
  -4   7   5        267.01        262.36         2.92 o                         
  -3   7   5         15.83         12.97         0.71 o                         
  -2   7   5        110.90        102.53         1.52 o                         
  -1   7   5        153.35        122.37         1.70 o                         
   0   7   5         15.98         13.67         0.72 o                         
   1   7   5        474.22        430.34         3.67 o                         
   2   7   5        102.23         98.65         1.63 o                         
   3   7   5          0.44          0.20         0.45 o                         
   4   7   5        144.84        143.13         2.35 o                         
   5   7   5          0.05          0.69         0.56 o                         
   6   7   5         43.95         45.69         1.91 o                         
   7   7   5         22.70         26.60         1.71 o                         
   8   7   5         16.84         13.86         1.39 o                         
   9   7   5         17.87         19.81         4.20 o                         
 -10   8   5         46.15         53.89         3.07 o                         
  -9   8   5          2.67          2.96         0.95 o                         
  -8   8   5          4.49          4.52         0.96 o                         
  -7   8   5        164.81        167.11         4.87 o                         
  -6   8   5         12.14         10.59         0.89 o                         
  -5   8   5          0.14          0.21         0.44 o                         
  -4   8   5         65.17         60.82         1.33 o                         
  -3   8   5         65.75         56.79         1.23 o                         
  -2   8   5         53.40         58.14         1.20 o                         
  -1   8   5        193.68        188.50         2.40 o                         
   0   8   5         29.96         27.87         0.99 o                         
   1   8   5        686.55        631.68         4.60 o                         
   2   8   5        140.88        140.58         2.03 o                         
   3   8   5          0.09          0.54         0.49 o                         
   4   8   5         13.16         13.36         1.00 o                         
   5   8   5          2.63          3.27         0.74 o                         
   6   8   5          4.97          5.10         0.93 o                         
   7   8   5          3.35          4.63         1.00 o                         
   8   8   5          0.24          0.19         0.99 o                         
  -9   9   5         15.54         14.36         1.46 o                         
  -8   9   5          1.27          0.25         0.72 o                         
  -7   9   5         10.97         13.64         1.26 o                         
  -6   9   5          3.89          3.33         0.67 o                         
  -5   9   5         13.17         12.70         0.94 o                         
  -4   9   5        137.03        131.04         2.16 o                         
  -3   9   5         74.02         60.55         1.46 o                         
  -2   9   5          5.33          5.32         0.62 o                         
  -1   9   5        573.15        514.22         4.92 o                         
   0   9   5         29.34         26.43         1.21 o                         
   1   9   5        192.08        174.52         2.44 o                         
   2   9   5          9.05          9.83         0.90 o                         
   3   9   5         31.25         30.57         2.01 o                         
   4   9   5          8.23         10.23         1.40 o                         
   5   9   5         19.49         21.49         1.73 o                         
   6   9   5         13.54         13.23         1.33 o                         
   7   9   5         14.06         14.78         1.54 o                         
  -8  10   5         33.17         40.92         3.23 o                         
  -7  10   5         30.42         29.91         2.23 o                         
  -6  10   5         24.02         23.64         1.79 o                         
  -5  10   5        124.11        116.38         2.56 o                         
  -4  10   5         30.37         34.35         1.92 o                         
  -3  10   5         34.55         28.48         1.22 o                         
  -2  10   5          5.60          5.43         0.62 o                         
  -1  10   5         89.84         89.72         2.01 o                         
   0  10   5          3.50          4.39         0.69 o                         
   1  10   5        100.22         86.55         2.54 o                         
   2  10   5          6.10          4.53         0.93 o                         
   3  10   5         63.68         65.32         3.40 o                         
   4  10   5         14.87         15.11         1.64 o                         
   5  10   5          2.97          1.70         0.88 o                         
   6  10   5         10.18          9.45         1.27 o                         
  -7  11   5         26.04         29.04         2.42 o                         
  -6  11   5        156.47        167.02         3.38 o                         
  -5  11   5         18.71         19.59         1.38 o                         
  -4  11   5         21.59         18.79         1.29 o                         
  -3  11   5         26.01         22.63         1.24 o                         
  -2  11   5          0.81          0.74         0.57 o                         
  -1  11   5         51.29         50.02         1.50 o                         
   0  11   5         14.49         13.49         1.03 o                         
   1  11   5          1.82          2.49         0.85 o                         
   2  11   5          1.86          0.25         1.33 o                         
   3  11   5          2.56          1.58         0.90 o                         
   4  11   5        122.69        128.02         3.92 o                         
   5  11   5         31.95         35.27         1.90 o                         
  -5  12   5         17.92         21.08         2.08 o                         
  -4  12   5          1.74          1.40         0.74 o                         
  -3  12   5         67.84         68.89         2.13 o                         
  -2  12   5          2.93          3.61         0.92 o                         
  -1  12   5          4.69          4.04         0.67 o                         
   0  12   5          8.18          8.98         1.38 o                         
   1  12   5         36.84         40.24         2.20 o                         
   2  12   5          7.26          6.00         1.32 o                         
   3  12   5          3.19          3.12         1.06 o                         
   4  12   5          0.02          0.51         1.43 o                         
  -3  13   5         38.76         37.95         2.47 o                         
  -2  13   5          2.17          3.36         0.79 o                         
  -1  13   5          1.12          1.24         0.73 o                         
   0  13   5          5.38          5.17         1.16 o                         
   1  13   5         13.92         15.14         2.47 o                         
 -12   0   6         46.12         45.90         4.35 o                         
 -11   0   6         17.24         15.98         2.43 o                         
 -10   0   6         16.77         16.41         2.33 o                         
  -9   0   6          1.61         -0.08         1.15 o                         
  -8   0   6        334.49        304.68         5.87 o                         
  -7   0   6          1.74          1.21         0.61 o                         
  -6   0   6         27.02         26.59         2.12 o                         
  -5   0   6        613.73        606.19         7.17 o                         
  -4   0   6       2529.84       2540.78        19.62 o                         
  -3   0   6        974.85        947.16         8.40 o                         
  -2   0   6        256.59        246.35         3.99 o                         
  -1   0   6         52.44         41.21         1.29 o                         
   0   0   6         39.70         45.20         1.03 o                         
   1   0   6       3254.00       3334.58        24.82 o                         
   2   0   6         11.03         12.71         0.87 o                         
   3   0   6        110.82        105.65         2.73 o                         
   4   0   6        176.31        164.03         2.91 o                         
   5   0   6        116.38        113.48         2.49 o                         
   6   0   6         12.52         12.00         1.24 o                         
   7   0   6         12.07          9.24         1.27 o                         
   8   0   6          4.64          5.26         1.99 o                         
   9   0   6          6.59          5.62         1.27 o                         
  10   0   6         10.31          9.25         1.90 o                         
 -12   1   6          7.65          7.30         1.94 o                         
 -11   1   6         29.85         26.18         2.14 o                         
 -10   1   6        133.07        139.91         3.93 o                         
  -9   1   6          7.88          6.35         1.72 o                         
  -8   1   6         52.06         44.63         1.68 o                         
  -7   1   6         39.09         36.10         1.36 o                         
  -6   1   6         30.69         30.46         1.18 o                         
  -5   1   6         71.69         61.00         1.25 o                         
  -4   1   6        401.10        390.87         3.51 o                         
  -3   1   6          0.45          0.62         0.27 o                         
  -2   1   6         70.54         67.97         1.10 o                         
  -1   1   6        167.33        142.43         1.37 o                         
   0   1   6         32.60         26.04         0.69 o                         
   1   1   6       1393.14       1367.70         7.55 o                         
   2   1   6         17.87         16.52         0.88 o                         
   3   1   6          6.87          7.58         0.52 o                         
   4   1   6         24.37         24.64         0.95 o                         
   5   1   6         21.55         29.24         1.07 o                         
   6   1   6         18.78         16.95         0.97 o                         
   7   1   6         22.79         22.50         1.23 o                         
   8   1   6          3.55          2.48         0.72 o                         
   9   1   6          7.87          7.64         0.97 o                         
  10   1   6          2.27          1.19         1.78 o                         
 -12   2   6          3.39          3.30         2.40 o                         
 -11   2   6          0.83          1.16         1.12 o                         
 -10   2   6          3.22          4.55         1.21 o                         
  -9   2   6         49.36         52.69         1.75 o                         
  -8   2   6        251.94        239.66         3.42 o                         
  -7   2   6         96.73         93.22         1.85 o                         
  -6   2   6          0.59          0.48         0.39 o                         
  -5   2   6         81.67         80.63         1.35 o                         
  -4   2   6         23.74         16.81         0.71 o                         
  -3   2   6        110.81        120.20         1.53 o                         
  -2   2   6        162.65        152.86         1.56 o                         
  -1   2   6          0.64          1.18         0.21 o                         
   0   2   6          5.21          4.88         0.30 o                         
   1   2   6        911.43        928.54         5.52 o                         
   2   2   6         19.86         22.35         0.82 o                         
   3   2   6          1.69          1.31         0.33 o                         
   4   2   6         31.80         31.82         1.08 o                         
   5   2   6         62.05         63.86         1.71 o                         
   6   2   6         20.66         19.54         1.03 o                         
   7   2   6         59.73         62.64         2.24 o                         
   8   2   6          4.01          2.12         0.71 o                         
   9   2   6         20.33         22.88         1.67 o                         
 -11   3   6         61.84         61.35         3.28 o                         
 -10   3   6        107.50        110.48         3.13 o                         
  -9   3   6         18.40         20.63         1.26 o                         
  -8   3   6        150.47        139.95         2.96 o                         
  -7   3   6        121.09        113.61         2.25 o                         
  -6   3   6          5.63          3.85         0.53 o                         
  -5   3   6        326.66        305.01         3.35 o                         
  -4   3   6        261.55        255.85         2.47 o                         
  -3   3   6          5.10          3.49         0.34 o                         
  -2   3   6         72.45         65.81         1.01 o                         
  -1   3   6          4.24          3.29         0.29 o                         
   0   3   6        356.77        332.39         2.38 o                         
   1   3   6        997.27        960.31         5.42 o                         
   2   3   6         82.71         81.61         1.30 o                         
   3   3   6         22.97         24.21         0.90 o                         
   4   3   6        162.45        157.16         2.18 o                         
   5   3   6         11.78         12.74         0.90 o                         
   6   3   6        108.87        106.11         2.09 o                         
   7   3   6         61.74         56.51         2.08 o                         
   8   3   6          6.90          5.70         1.00 o                         
   9   3   6         23.08         19.68         1.74 o                         
 -11   4   6          0.34          0.66         1.08 o                         
 -10   4   6          0.01         -0.52         0.64 o                         
  -9   4   6         40.53         44.63         1.85 o                         
  -8   4   6        115.29        117.28         2.62 o                         
  -7   4   6         96.63         91.00         2.06 o                         
  -6   4   6          0.06         -0.20         0.41 o                         
  -5   4   6        884.06        843.74         6.56 o                         
  -4   4   6       2275.24       2119.71        12.96 o                         
  -3   4   6        657.00        625.84         4.18 o                         
  -2   4   6        607.42        563.79         3.96 o                         
  -1   4   6         57.18         65.79         0.87 o                         
   0   4   6         17.88         19.30         0.69 o                         
   1   4   6          0.03          0.39         0.30 o                         
   2   4   6         31.54         33.72         0.91 o                         
   3   4   6         18.85         21.71         0.95 o                         
   4   4   6         13.79         11.91         0.75 o                         
   5   4   6          4.34          4.41         0.62 o                         
   6   4   6         23.51         23.74         1.33 o                         
   7   4   6         37.49         45.35         1.74 o                         
   8   4   6         10.25          6.47         1.03 o                         
   9   4   6         55.85         55.04         2.50 o                         
 -11   5   6          5.19          2.23         1.25 o                         
 -10   5   6         70.25         78.10         2.49 o                         
  -9   5   6          0.75          1.89         0.77 o                         
  -8   5   6          0.24          0.18         0.61 o                         
  -7   5   6         26.87         25.00         2.06 o                         
  -6   5   6         82.47         78.18         2.11 o                         
  -5   5   6         71.71         68.93         1.53 o                         
  -4   5   6        201.44        192.85         2.45 o                         
  -3   5   6        194.25        190.71         2.57 o                         
  -2   5   6        119.54        117.04         1.67 o                         
  -1   5   6        176.64        168.37         1.81 o                         
   0   5   6        328.12        323.59         2.72 o                         
   1   5   6         50.61         46.70         1.05 o                         
   2   5   6        236.82        227.96         2.31 o                         
   3   5   6         98.46         89.89         1.95 o                         
   4   5   6         24.69         28.12         1.16 o                         
   5   5   6        134.18        156.97         2.58 o                         
   6   5   6         55.36         58.08         1.69 o                         
   7   5   6          0.42         -0.21         0.60 o                         
   8   5   6          0.18         -0.03         0.87 o                         
   9   5   6          1.61          2.01         1.01 o                         
 -10   6   6          3.83          6.02         1.07 o                         
  -9   6   6          6.49          6.82         1.02 o                         
  -8   6   6          1.17          1.96         0.74 o                         
  -7   6   6         14.82         15.69         1.19 o                         
  -6   6   6          7.94          9.21         0.92 o                         
  -5   6   6         16.36         13.09         0.97 o                         
  -4   6   6        184.84        183.65         2.54 o                         
  -3   6   6        525.18        506.89         4.53 o                         
  -2   6   6        643.09        627.74         5.43 o                         
  -1   6   6          0.23          0.93         0.33 o                         
   0   6   6         93.99         93.13         1.58 o                         
   1   6   6         10.08          6.66         0.61 o                         
   2   6   6         18.05         16.36         0.92 o                         
   3   6   6        101.39         97.64         2.48 o                         
   4   6   6         22.19         20.62         1.02 o                         
   5   6   6         65.16         69.29         1.70 o                         
   6   6   6         43.03         45.15         1.76 o                         
   7   6   6          0.05         -0.17         0.67 o                         
   8   6   6          4.64          4.31         1.00 o                         
 -10   7   6         28.29         27.89         1.84 o                         
  -9   7   6          2.99          1.35         0.81 o                         
  -8   7   6         39.59         41.53         2.25 o                         
  -7   7   6          4.34          5.11         0.90 o                         
  -6   7   6         16.74         15.06         1.14 o                         
  -5   7   6          0.35         -0.03         0.49 o                         
  -4   7   6        107.03        100.83         2.21 o                         
  -3   7   6         25.61         25.12         1.08 o                         
  -2   7   6        221.96        217.20         2.83 o                         
  -1   7   6          0.00         -0.32         0.32 o                         
   0   7   6         70.45         67.82         1.40 o                         
   1   7   6         27.74         33.21         1.26 o                         
   2   7   6          0.07         -0.08         0.41 o                         
   3   7   6         52.78         53.16         1.79 o                         
   4   7   6         59.28         53.70         1.92 o                         
   5   7   6        191.98        204.46         3.45 o                         
   6   7   6          0.03          0.38         0.65 o                         
   7   7   6         20.87         20.61         1.50 o                         
   8   7   6          0.04         -0.31         0.79 o                         
  -9   8   6          3.77          4.09         1.06 o                         
  -8   8   6         38.57         34.61         1.89 o                         
  -7   8   6          8.68          8.37         1.04 o                         
  -6   8   6         67.25         72.14         2.14 o                         
  -5   8   6         40.11         41.60         1.65 o                         
  -4   8   6          9.36          7.12         0.76 o                         
  -3   8   6          6.03          6.10         0.65 o                         
  -2   8   6          3.33          2.13         0.54 o                         
  -1   8   6          2.76          0.88         0.45 o                         
   0   8   6         72.45         65.46         1.38 o                         
   1   8   6        189.78        163.45         2.36 o                         
   2   8   6         46.41         44.83         1.58 o                         
   3   8   6        198.18        183.92         3.26 o                         
   4   8   6          6.54          7.03         1.11 o                         
   5   8   6          9.36         11.13         1.04 o                         
   6   8   6          9.67         10.85         1.21 o                         
   7   8   6         22.10         22.78         1.80 o                         
  -8   9   6         19.55         16.87         1.45 o                         
  -7   9   6         22.58         19.81         1.77 o                         
  -6   9   6          4.01          3.52         0.79 o                         
  -5   9   6          4.86          3.10         0.74 o                         
  -4   9   6          0.99          1.14         0.57 o                         
  -3   9   6        193.09        197.57         2.77 o                         
  -2   9   6         12.66         10.94         1.50 o                         
  -1   9   6          8.14          6.38         0.73 o                         
   0   9   6         82.76         81.54         1.96 o                         
   1   9   6        221.09        222.83         3.23 o                         
   2   9   6         30.79         31.85         1.69 o                         
   3   9   6         94.69         85.82         2.98 o                         
   4   9   6          7.41          6.28         1.69 o                         
   5   9   6          1.80          2.15         0.80 o                         
   6   9   6          0.05         -0.36         0.77 o                         
  -7  10   6         27.47         26.25         2.12 o                         
  -6  10   6          1.25          0.68         0.88 o                         
  -5  10   6          0.66         -0.39         0.74 o                         
  -4  10   6        159.89        174.64         4.21 o                         
  -3  10   6         24.84         24.11         1.32 o                         
  -2  10   6         80.80         74.88         1.83 o                         
  -1  10   6         10.64          6.47         0.85 o                         
   0  10   6         22.61         20.59         1.25 o                         
   1  10   6         55.32         49.41         2.20 o                         
   2  10   6         51.51         50.23         2.19 o                         
   3  10   6          0.67          0.43         0.93 o                         
   4  10   6         19.09         21.94         1.99 o                         
   5  10   6          0.02         -0.60         1.05 o                         
  -6  11   6        146.02        168.69         4.35 o                         
  -5  11   6         19.54         18.88         1.68 o                         
  -4  11   6         10.86         13.14         1.42 o                         
  -3  11   6         30.43         29.78         1.62 o                         
  -2  11   6          1.37          1.69         0.67 o                         
  -1  11   6        183.64        188.52         4.58 o                         
   0  11   6         73.02         68.29         2.04 o                         
   1  11   6          7.95          5.79         1.34 o                         
   2  11   6          0.38          0.44         0.95 o                         
   3  11   6          5.55          5.47         1.54 o                         
   4  11   6          9.03         12.14         1.77 o                         
  -4  12   6        239.72        279.12         4.98 o                         
  -3  12   6        229.66        241.97         4.08 o                         
  -2  12   6         60.48         64.91         2.10 o                         
  -1  12   6         33.44         42.79         1.97 o                         
   0  12   6          0.02         -0.79         0.93 o                         
   1  12   6          0.31          1.36         1.06 o                         
   2  12   6         89.32         94.59         3.37 o                         
 -11   1   7         16.95         13.78         1.79 o                         
 -10   1   7         50.24         53.39         2.89 o                         
  -9   1   7         33.83         37.05         2.09 o                         
  -8   1   7         50.87         62.51         1.69 o                         
  -7   1   7          3.17          2.63         0.55 o                         
  -6   1   7         36.10         16.87         1.13 o                         
  -5   1   7         93.56         96.73         1.57 o                         
  -4   1   7          6.07          7.02         0.52 o                         
  -3   1   7         67.02         65.28         1.21 o                         
  -2   1   7        344.02        353.33         3.01 o                         
  -1   1   7        187.48        187.07         2.02 o                         
   0   1   7        176.59        186.74         2.11 o                         
   1   1   7          9.70          7.64         0.55 o                         
   2   1   7         65.81         69.07         1.27 o                         
   3   1   7        354.98        359.13         3.28 o                         
   4   1   7        590.57        620.46         4.88 o                         
   5   1   7        185.99        194.54         2.55 o                         
   6   1   7         70.08         72.52         1.82 o                         
   7   1   7         12.67         12.44         1.05 o                         
   8   1   7          6.48          5.64         0.90 o                         
   9   1   7         95.81         92.91         3.00 o                         
 -11   2   7         15.82         14.71         1.75 o                         
 -10   2   7         75.16         77.25         3.23 o                         
  -9   2   7          0.19          1.21         0.65 o                         
  -8   2   7        420.92        410.18         4.85 o                         
  -7   2   7         19.12         20.15         1.10 o                         
  -6   2   7         89.85         69.25         1.53 o                         
  -5   2   7         50.88         52.59         1.17 o                         
  -4   2   7          0.73         -0.07         0.31 o                         
  -3   2   7         61.67         54.52         1.10 o                         
  -2   2   7        333.48        324.09         3.01 o                         
  -1   2   7         97.47         88.90         1.40 o                         
   0   2   7         98.23        101.60         1.45 o                         
   1   2   7        284.61        257.84         2.49 o                         
   2   2   7         49.05         49.99         1.12 o                         
   3   2   7        551.00        553.92         4.37 o                         
   4   2   7         78.95         76.50         1.49 o                         
   5   2   7          0.00         -0.10         0.43 o                         
   6   2   7         67.78         63.55         1.64 o                         
   7   2   7         73.98         89.09         2.14 o                         
   8   2   7          7.06          5.87         0.88 o                         
   9   2   7          0.58          0.90         0.92 o                         
 -11   3   7         40.86         38.53         2.66 o                         
 -10   3   7          4.12          2.84         1.19 o                         
  -9   3   7         78.75         77.27         3.06 o                         
  -8   3   7         81.04         94.47         3.11 o                         
  -7   3   7        125.68        130.85         2.29 o                         
  -6   3   7         20.98         14.73         0.91 o                         
  -5   3   7         37.14         36.11         1.23 o                         
  -4   3   7         60.89         60.79         1.61 o                         
  -3   3   7        685.78        669.03         4.78 o                         
  -2   3   7       2042.88       1924.04        10.93 o                         
  -1   3   7        893.13        864.14         6.57 o                         
   0   3   7         89.28         84.48         1.34 o                         
   1   3   7         91.60         94.09         1.43 o                         
   2   3   7        214.35        214.77         2.32 o                         
   3   3   7          0.55          0.74         0.37 o                         
   4   3   7         81.25         76.91         1.53 o                         
   5   3   7         66.77         65.67         1.59 o                         
   6   3   7          0.18          0.05         0.51 o                         
   7   3   7          0.27         -0.03         0.58 o                         
   8   3   7         11.96         10.14         1.20 o                         
   9   3   7         52.24         48.89         2.78 o                         
 -11   4   7          2.79          5.40         3.30 o                         
 -10   4   7          0.35          0.34         0.70 o                         
  -9   4   7          6.77          5.76         0.87 o                         
  -8   4   7         28.41         25.67         1.45 o                         
  -7   4   7         54.26         53.98         1.76 o                         
  -6   4   7         32.17         33.90         1.34 o                         
  -5   4   7         30.20         29.32         1.40 o                         
  -4   4   7       1133.45       1067.24         7.44 o                         
  -3   4   7         26.91         27.20         0.96 o                         
  -2   4   7          0.00         -0.11         0.30 o                         
  -1   4   7         47.07         44.11         0.96 o                         
   0   4   7         10.18         10.32         0.66 o                         
   1   4   7         35.73         33.88         1.00 o                         
   2   4   7         79.86         74.97         1.35 o                         
   3   4   7         13.00         11.51         0.69 o                         
   4   4   7          0.75          0.25         0.43 o                         
   5   4   7          0.08         -0.20         0.45 o                         
   6   4   7         50.68         51.99         1.70 o                         
   7   4   7          1.04          0.17         0.61 o                         
   8   4   7          1.88          1.92         0.92 o                         
 -10   5   7         43.80         46.88         2.26 o                         
  -9   5   7         12.55         12.16         1.43 o                         
  -8   5   7         73.69         76.99         2.29 o                         
  -7   5   7          0.00          0.13         0.63 o                         
  -6   5   7          8.62          7.63         0.84 o                         
  -5   5   7          0.57          0.47         0.48 o                         
  -4   5   7         94.44         91.41         1.82 o                         
  -3   5   7        564.73        546.44         5.51 o                         
  -2   5   7       2033.52       1957.86        11.25 o                         
  -1   5   7        347.52        349.41         3.13 o                         
   0   5   7        486.25        469.77         4.29 o                         
   1   5   7          0.00          0.06         0.36 o                         
   2   5   7         63.34         60.81         1.24 o                         
   3   5   7          1.31          1.39         0.44 o                         
   4   5   7         27.74         30.51         1.45 o                         
   5   5   7         17.64         19.47         1.81 o                         
   6   5   7          0.83          0.17         0.63 o                         
   7   5   7         11.30         13.31         1.34 o                         
   8   5   7          0.11          0.99         1.09 o                         
 -10   6   7         17.93         18.57         1.68 o                         
  -9   6   7         24.38         24.91         1.66 o                         
  -8   6   7        100.67        106.02         2.93 o                         
  -7   6   7          0.07          0.12         0.62 o                         
  -6   6   7        176.80        181.03         3.34 o                         
  -5   6   7         81.85         82.03         1.97 o                         
  -4   6   7        532.84        513.58         5.21 o                         
  -3   6   7         43.10         46.48         1.43 o                         
  -2   6   7          2.26          1.68         0.49 o                         
  -1   6   7         28.76         32.91         1.25 o                         
   0   6   7         30.81         29.47         1.54 o                         
   1   6   7         74.12         75.81         1.73 o                         
   2   6   7         13.93         14.12         1.00 o                         
   3   6   7        269.26        257.95         3.82 o                         
   4   6   7          2.77          3.05         0.74 o                         
   5   6   7         15.77         19.93         1.15 o                         
   6   6   7          0.20         -0.31         0.63 o                         
   7   6   7         46.33         46.57         2.06 o                         
   8   6   7         39.70         40.54         3.35 o                         
  -9   7   7         88.05         92.80         2.75 o                         
  -8   7   7         12.73         17.04         1.41 o                         
  -7   7   7         24.98         23.49         1.51 o                         
  -6   7   7          2.56          3.31         0.74 o                         
  -5   7   7          1.05          0.88         0.51 o                         
  -4   7   7         41.15         43.48         1.61 o                         
  -3   7   7          3.26          2.00         0.53 o                         
  -2   7   7          6.78          9.26         0.89 o                         
  -1   7   7         34.17         32.77         1.34 o                         
   0   7   7         96.57        101.19         2.06 o                         
   1   7   7         35.33         33.93         1.44 o                         
   2   7   7         27.41         24.93         1.29 o                         
   3   7   7         89.59         77.13         2.11 o                         
   4   7   7         12.72         12.59         1.17 o                         
   5   7   7         42.43         41.57         1.83 o                         
   6   7   7          7.91          7.71         1.11 o                         
   7   7   7         17.52         15.61         1.45 o                         
  -9   8   7         11.32          9.96         1.71 o                         
  -8   8   7          4.25          6.23         1.04 o                         
  -7   8   7         22.11         20.50         2.21 o                         
  -6   8   7          1.35          0.62         0.65 o                         
  -5   8   7         64.16         57.17         1.96 o                         
  -4   8   7         15.65         17.66         1.11 o                         
  -3   8   7         49.45         46.26         1.53 o                         
  -2   8   7         79.84         79.00         2.14 o                         
  -1   8   7         28.29         27.75         1.37 o                         
   0   8   7          6.91          7.41         0.87 o                         
   1   8   7         68.97         72.96         1.88 o                         
   2   8   7         20.52         24.63         1.44 o                         
   3   8   7          3.95          1.19         0.70 o                         
   4   8   7          5.11          3.74         1.01 o                         
   5   8   7         49.84         50.03         2.01 o                         
   6   8   7          0.00         -0.14         0.76 o                         
  -8   9   7         75.67         90.37         3.30 o                         
  -7   9   7          2.49          2.16         1.27 o                         
  -6   9   7         17.48         19.45         1.42 o                         
  -5   9   7         79.97         78.84         2.25 o                         
  -4   9   7        112.81        118.35         2.61 o                         
  -3   9   7         52.93         57.51         1.66 o                         
  -2   9   7          9.12          8.10         0.96 o                         
  -1   9   7         17.43         20.71         1.24 o                         
   0   9   7          0.00          0.66         0.55 o                         
   1   9   7          6.09          5.38         1.02 o                         
   2   9   7         55.07         46.73         2.19 o                         
   3   9   7         35.24         28.60         2.14 o                         
   4   9   7          1.65          3.60         1.23 o                         
   5   9   7          1.07          1.06         1.12 o                         
  -7  10   7          0.75          2.10         3.90 o                         
  -6  10   7         80.55         84.76         2.89 o                         
  -5  10   7          1.34         -0.67         0.77 o                         
  -4  10   7         20.80         21.95         2.23 o                         
  -3  10   7          0.81          1.22         0.65 o                         
  -2  10   7          0.20         -0.42         0.77 o                         
  -1  10   7         90.05         85.10         2.64 o                         
   0  10   7          0.37         -0.28         0.70 o                         
   1  10   7         79.70         78.36         3.47 o                         
   2  10   7        104.32        106.02         3.96 o                         
   3  10   7         15.49         15.61         2.04 o                         
   4  10   7          3.06          2.26         1.23 o                         
  -5  11   7          5.17          3.00         1.00 o                         
  -4  11   7         20.96         20.82         3.04 o                         
  -3  11   7          1.35          2.25         1.19 o                         
  -2  11   7        138.80        157.59         3.71 o                         
  -1  11   7         57.80         52.01         2.59 o                         
   0  11   7         56.36         61.21         4.11 o                         
   1  11   7          2.19          2.00         1.58 o                         
   2  11   7          2.04          1.48         1.58 o                         
   3  11   7          2.52          3.23         1.95 o                         
  -2  12   7          9.18          9.12         1.38 o                         
  -1  12   7         34.94         46.37         2.72 o                         
   0  12   7         44.34         57.63         3.56 o                         
 -11   0   8         38.65         41.49         4.32 o                         
 -10   0   8         20.38         25.01         3.07 o                         
  -9   0   8          0.08          0.03         1.22 o                         
  -8   0   8        152.45        159.09         4.50 o                         
  -7   0   8          8.30          7.79         0.99 o                         
  -6   0   8        518.78        443.89         5.65 o                         
  -5   0   8        241.14        257.12         4.60 o                         
  -4   0   8          6.22         23.97         1.32 o                         
  -3   0   8         23.20         21.49         1.25 o                         
  -2   0   8        193.57        184.97         2.99 o                         
  -1   0   8        695.29        671.46         7.98 o                         
   0   0   8         12.49         12.77         1.14 o                         
   1   0   8         47.06         47.89         1.91 o                         
   2   0   8          9.68          7.93         1.30 o                         
   3   0   8         94.96         91.68         2.32 o                         
   4   0   8         12.07         13.36         1.22 o                         
   5   0   8          5.67          3.28         0.81 o                         
   6   0   8        154.39        163.24         4.00 o                         
   7   0   8          2.29          0.83         0.97 o                         
   8   0   8          0.25          0.16         1.08 o                         
 -11   1   8          0.23          0.13         2.25 o                         
 -10   1   8         14.92         15.92         1.83 o                         
  -9   1   8         88.05         87.13         2.94 o                         
  -8   1   8         25.70         26.38         1.40 o                         
  -7   1   8         14.11         14.35         0.98 o                         
  -6   1   8         73.08         69.59         1.49 o                         
  -5   1   8          7.20          6.07         0.89 o                         
  -4   1   8         50.08         40.42         1.15 o                         
  -3   1   8         38.18         38.31         1.19 o                         
  -2   1   8        266.57        256.50         2.59 o                         
  -1   1   8         21.93         21.36         1.11 o                         
   0   1   8          0.51          0.94         0.40 o                         
   1   1   8         24.76         23.67         1.07 o                         
   2   1   8        104.59        102.81         1.82 o                         
   3   1   8          0.04         -0.15         0.37 o                         
   4   1   8          0.30          0.13         0.42 o                         
   5   1   8         64.26         67.50         1.78 o                         
   6   1   8         12.62         10.82         1.00 o                         
   7   1   8          1.00          2.06         0.77 o                         
   8   1   8          1.59          1.45         0.76 o                         
 -11   2   8         30.92         29.71         4.50 o                         
 -10   2   8        166.35        181.54         4.73 o                         
  -9   2   8         49.75         51.47         2.29 o                         
  -8   2   8          3.86          2.36         0.91 o                         
  -7   2   8         31.23         31.15         1.47 o                         
  -6   2   8        101.08         86.66         1.97 o                         
  -5   2   8         35.04         40.07         1.32 o                         
  -4   2   8          3.40          0.20         0.33 o                         
  -3   2   8          4.90          5.85         0.53 o                         
  -2   2   8          3.59          2.71         0.41 o                         
  -1   2   8        175.05        175.53         2.44 o                         
   0   2   8        781.59        751.99         6.51 o                         
   1   2   8        288.92        294.86         3.36 o                         
   2   2   8        202.98        202.28         2.72 o                         
   3   2   8          2.41          2.32         0.49 o                         
   4   2   8         31.66         28.34         1.15 o                         
   5   2   8          4.27          3.29         0.74 o                         
   6   2   8         67.58         62.43         1.82 o                         
   7   2   8          0.49          0.17         0.65 o                         
   8   2   8          1.65          0.85         0.78 o                         
 -10   3   8         10.69         11.54         1.67 o                         
  -9   3   8        186.14        199.01         3.52 o                         
  -8   3   8         22.40         23.37         1.43 o                         
  -7   3   8          3.49          3.33         0.66 o                         
  -6   3   8        113.65        113.51         2.14 o                         
  -5   3   8          2.69          2.52         0.52 o                         
  -4   3   8         28.08         30.22         1.06 o                         
  -3   3   8          6.96          5.85         0.51 o                         
  -2   3   8          8.20          6.51         0.55 o                         
  -1   3   8        258.21        246.38         2.50 o                         
   0   3   8         29.06         26.45         1.12 o                         
   1   3   8         53.25         52.62         1.40 o                         
   2   3   8        169.97        170.71         2.34 o                         
   3   3   8         34.15         35.05         1.57 o                         
   4   3   8          6.60          6.43         0.69 o                         
   5   3   8         46.87         46.75         1.59 o                         
   6   3   8         16.40         15.28         1.04 o                         
   7   3   8          0.00         -0.68         0.68 o                         
   8   3   8          0.26          0.47         0.84 o                         
 -10   4   8        190.51        212.56         4.09 o                         
  -9   4   8        108.05        122.61         3.01 o                         
  -8   4   8          1.13          1.62         0.74 o                         
  -7   4   8         16.75         16.24         1.14 o                         
  -6   4   8        113.59        117.22         2.23 o                         
  -5   4   8         12.41         12.17         0.88 o                         
  -4   4   8         14.31         12.97         0.81 o                         
  -3   4   8         17.31         15.26         0.97 o                         
  -2   4   8        244.37        231.95         2.51 o                         
  -1   4   8         72.45         71.63         1.53 o                         
   0   4   8       2643.87       2634.43        16.65 o                         
   1   4   8        193.32        202.46         2.71 o                         
   2   4   8        444.92        439.64         4.12 o                         
   3   4   8         28.94         29.57         1.11 o                         
   4   4   8         65.02         65.94         1.62 o                         
   5   4   8          2.24          1.44         0.58 o                         
   6   4   8         25.88         21.24         1.30 o                         
   7   4   8          0.02          0.05         0.68 o                         
 -10   5   8         34.64         34.28         2.10 o                         
  -9   5   8         11.50         11.49         1.24 o                         
  -8   5   8         12.56         17.43         1.31 o                         
  -7   5   8          7.62          5.14         0.97 o                         
  -6   5   8         24.67         19.32         1.24 o                         
  -5   5   8          0.46          0.94         0.55 o                         
  -4   5   8        552.44        551.39         5.59 o                         
  -3   5   8          1.39          2.17         0.57 o                         
  -2   5   8        464.80        455.23         4.31 o                         
  -1   5   8        136.47        126.26         2.11 o                         
   0   5   8          2.38          3.24         0.55 o                         
   1   5   8         51.43         51.37         1.42 o                         
   2   5   8          0.07          0.65         0.45 o                         
   3   5   8         46.85         49.60         1.64 o                         
   4   5   8         65.33         70.04         1.77 o                         
   5   5   8         62.46         63.11         1.85 o                         
   6   5   8          8.50          9.44         0.99 o                         
   7   5   8          5.84          7.72         1.11 o                         
  -9   6   8          3.50          3.74         0.99 o                         
  -8   6   8        223.49        241.34         4.18 o                         
  -7   6   8         94.57         94.62         2.40 o                         
  -6   6   8         59.46         63.02         2.28 o                         
  -5   6   8         42.11         40.49         1.84 o                         
  -4   6   8         10.78         13.08         1.04 o                         
  -3   6   8          0.74          0.69         0.51 o                         
  -2   6   8         33.37         30.48         1.25 o                         
  -1   6   8         75.11         78.07         2.04 o                         
   0   6   8        569.97        562.69         6.68 o                         
   1   6   8         69.93         69.81         2.24 o                         
   2   6   8         68.00         66.63         2.02 o                         
   3   6   8         20.05         18.04         1.30 o                         
   4   6   8          2.37          0.55         0.60 o                         
   5   6   8         45.26         40.26         1.67 o                         
   6   6   8         26.74         26.34         1.97 o                         
   7   6   8         11.03         10.29         1.67 o                         
  -9   7   8          0.07         -0.51         0.93 o                         
  -8   7   8          1.66          1.74         0.83 o                         
  -7   7   8          0.27         -0.64         0.69 o                         
  -6   7   8         94.64        104.26         2.61 o                         
  -5   7   8        146.38        155.33         2.89 o                         
  -4   7   8         73.94         78.92         2.19 o                         
  -3   7   8         44.22         43.55         1.55 o                         
  -2   7   8          1.51          1.82         0.54 o                         
  -1   7   8          9.70          8.29         1.02 o                         
   0   7   8        188.34        187.28         4.32 o                         
   1   7   8         29.59         28.77         1.73 o                         
   2   7   8         20.21         19.39         1.51 o                         
   3   7   8          1.40          2.55         0.84 o                         
   4   7   8         26.33         24.66         1.97 o                         
   5   7   8         59.24         58.69         3.09 o                         
   6   7   8         29.45         30.18         1.76 o                         
  -8   8   8         48.12         52.75         2.42 o                         
  -7   8   8         19.73         19.30         1.74 o                         
  -6   8   8         27.50         34.11         1.80 o                         
  -5   8   8         19.45         21.31         2.17 o                         
  -4   8   8         68.99         78.02         1.89 o                         
  -3   8   8          0.32          0.18         0.51 o                         
  -2   8   8         96.04         99.97         2.79 o                         
  -1   8   8          2.15          1.92         0.77 o                         
   0   8   8         48.74         49.73         2.70 o                         
   1   8   8         66.86         71.49         2.31 o                         
   2   8   8          0.06         -0.58         0.69 o                         
   3   8   8          1.84          0.24         0.79 o                         
   4   8   8         28.92         22.36         1.96 o                         
   5   8   8         34.46         28.73         2.23 o                         
  -7   9   8          1.99          0.16         0.90 o                         
  -6   9   8          1.07          0.23         0.76 o                         
  -5   9   8         58.16         55.96         2.09 o                         
  -4   9   8         17.32         16.67         1.19 o                         
  -3   9   8         36.55         33.41         1.57 o                         
  -2   9   8        132.87        124.74         3.43 o                         
  -1   9   8          1.96          0.29         0.69 o                         
   0   9   8          6.16          4.93         1.47 o                         
   1   9   8          2.74          2.45         1.09 o                         
   2   9   8          0.85          0.74         0.93 o                         
   3   9   8         34.23         30.57         2.59 o                         
   4   9   8         29.68         34.34         4.78 o                         
  -6  10   8          1.48         -0.60         2.40 o                         
  -5  10   8         61.08         63.66         2.60 o                         
  -4  10   8         84.84         97.52         2.77 o                         
  -3  10   8          1.91         -0.01         0.60 o                         
  -2  10   8         20.43         23.38         2.82 o                         
  -1  10   8          1.09          0.87         0.93 o                         
   0  10   8          6.93          7.07         1.54 o                         
   1  10   8         37.68         36.36         3.59 o                         
   2  10   8         10.79         12.51         2.85 o                         
   3  10   8         23.96         20.82         3.45 o                         
  -3  11   8          1.87          0.93         0.80 o                         
  -2  11   8         46.67         56.42         2.90 o                         
  -1  11   8         36.74         36.70         2.44 o                         
   0  11   8         37.63         44.49         5.40 o                         
 -10   1   9          3.43          2.07         1.22 o                         
  -9   1   9        162.14        172.94         4.02 o                         
  -8   1   9          0.16          0.36         0.71 o                         
  -7   1   9          0.26          0.08         0.53 o                         
  -6   1   9          0.23          0.32         0.49 o                         
  -5   1   9        175.37        169.62         2.33 o                         
  -4   1   9        586.03        494.81         4.28 o                         
  -3   1   9         85.36         71.92         1.43 o                         
  -2   1   9         40.02         26.48         1.18 o                         
  -1   1   9         16.22         14.40         0.88 o                         
   0   1   9        372.37        377.14         4.25 o                         
   1   1   9         35.21         36.29         1.56 o                         
   2   1   9          0.08          0.08         0.47 o                         
   3   1   9         58.72         62.36         1.74 o                         
   4   1   9         98.60         92.73         2.10 o                         
   5   1   9          0.01         -0.22         0.64 o                         
   6   1   9          8.64          5.45         0.98 o                         
   7   1   9         20.74         20.77         1.39 o                         
 -10   2   9         16.99         20.46         3.05 o                         
  -9   2   9          8.98          4.04         1.21 o                         
  -8   2   9         81.87         90.64         2.80 o                         
  -7   2   9        149.64        159.70         2.79 o                         
  -6   2   9         22.90         20.64         1.33 o                         
  -5   2   9         63.34         66.64         1.54 o                         
  -4   2   9          8.56          8.67         0.68 o                         
  -3   2   9          7.89          6.69         0.61 o                         
  -2   2   9        177.90        157.12         2.39 o                         
  -1   2   9         17.55         14.20         0.81 o                         
   0   2   9        432.23        430.05         4.43 o                         
   1   2   9         62.25         60.59         1.59 o                         
   2   2   9        239.11        246.35         3.26 o                         
   3   2   9         27.97         23.83         1.27 o                         
   4   2   9        223.36        215.01         3.41 o                         
   5   2   9         14.36         12.71         1.14 o                         
   6   2   9         29.74         28.47         1.90 o                         
   7   2   9         39.49         36.26         1.76 o                         
 -10   3   9         58.55         69.18         4.46 o                         
  -9   3   9        117.11        129.50         3.00 o                         
  -8   3   9        298.06        321.13         4.52 o                         
  -7   3   9        186.03        209.11         3.21 o                         
  -6   3   9         63.42         62.82         1.76 o                         
  -5   3   9          2.24          1.45         0.50 o                         
  -4   3   9         35.35         35.23         1.22 o                         
  -3   3   9          1.25          0.29         0.38 o                         
  -2   3   9        146.00        134.46         2.24 o                         
  -1   3   9         21.33         21.25         1.18 o                         
   0   3   9         14.86         13.90         0.92 o                         
   1   3   9         16.13         17.32         1.11 o                         
   2   3   9        342.93        349.00         4.02 o                         
   3   3   9          4.61          5.74         0.71 o                         
   4   3   9        193.90        196.14         3.29 o                         
   5   3   9         56.03         52.22         2.01 o                         
   6   3   9         91.78        100.51         2.40 o                         
   7   3   9         10.52         13.61         1.88 o                         
  -9   4   9          1.05          1.83         0.91 o                         
  -8   4   9          0.20         -0.48         0.79 o                         
  -7   4   9         13.40         12.08         1.15 o                         
  -6   4   9        134.73        142.46         3.01 o                         
  -5   4   9         10.41          7.97         0.85 o                         
  -4   4   9         13.05         15.24         0.95 o                         
  -3   4   9         28.94         28.73         1.36 o                         
  -2   4   9          3.74          4.48         0.58 o                         
  -1   4   9        220.21        213.00         2.83 o                         
   0   4   9         23.23         25.00         1.22 o                         
   1   4   9         84.41         82.27         2.16 o                         
   2   4   9         43.37         41.37         1.53 o                         
   3   4   9         17.39         20.04         1.50 o                         
   4   4   9        174.44        188.14         3.23 o                         
   5   4   9         12.01         10.75         1.15 o                         
   6   4   9          3.15          3.10         0.90 o                         
  -9   5   9         43.36         45.67         2.27 o                         
  -8   5   9        118.87        129.14         3.70 o                         
  -7   5   9        149.70        167.89         3.51 o                         
  -6   5   9         11.89         14.35         1.16 o                         
  -5   5   9         18.18         18.28         1.23 o                         
  -4   5   9        178.93        179.26         2.99 o                         
  -3   5   9         53.46         56.78         1.92 o                         
  -2   5   9         13.14         12.71         0.98 o                         
  -1   5   9          2.10          2.64         0.58 o                         
   0   5   9        105.23         97.73         2.26 o                         
   1   5   9          9.51          8.92         0.90 o                         
   2   5   9        653.27        668.76         6.58 o                         
   3   5   9         25.65         25.94         2.19 o                         
   4   5   9         30.01         30.20         1.64 o                         
   5   5   9          4.91          3.61         0.95 o                         
   6   5   9         28.82         30.59         1.78 o                         
  -8   6   9         62.99         65.52         3.31 o                         
  -7   6   9         97.30         96.54         2.77 o                         
  -6   6   9        176.56        182.91         3.55 o                         
  -5   6   9         13.95         12.91         1.08 o                         
  -4   6   9          4.95          4.50         0.76 o                         
  -3   6   9          4.70          7.13         0.89 o                         
  -2   6   9          0.00          0.19         0.57 o                         
  -1   6   9         97.37         95.90         3.02 o                         
   0   6   9        195.69        191.72         3.10 o                         
   1   6   9          3.97          3.42         0.93 o                         
   2   6   9        182.19        194.19         3.55 o                         
   3   6   9          0.13          0.58         0.64 o                         
   4   6   9          6.08          9.43         1.15 o                         
   5   6   9          0.87          0.01         0.85 o                         
  -8   7   9          0.11          0.10         0.82 o                         
  -7   7   9          8.76          9.02         1.12 o                         
  -6   7   9        140.09        143.42         3.26 o                         
  -5   7   9         41.80         41.62         2.54 o                         
  -4   7   9          6.34          3.86         0.93 o                         
  -3   7   9          4.77          2.96         0.73 o                         
  -2   7   9          5.17          8.35         1.05 o                         
  -1   7   9          2.70          2.09         0.91 o                         
   0   7   9          0.09          0.34         0.69 o                         
   1   7   9          0.21         -0.25         0.73 o                         
   2   7   9         92.60         94.07         3.20 o                         
   3   7   9         56.41         59.48         2.97 o                         
   4   7   9          0.99          2.32         1.08 o                         
   5   7   9         13.75         13.32         1.69 o                         
  -7   8   9          1.34          1.38         1.05 o                         
  -6   8   9          2.31          0.77         0.78 o                         
  -5   8   9          0.08         -0.18         0.65 o                         
  -4   8   9          0.05         -0.38         0.59 o                         
  -3   8   9        103.10        101.75         2.53 o                         
  -2   8   9         90.67         99.14         3.30 o                         
  -1   8   9          0.19          0.88         1.00 o                         
   0   8   9         24.73         21.58         1.83 o                         
   1   8   9         44.47         43.17         2.46 o                         
   2   8   9         89.97         96.21         3.25 o                         
   3   8   9          1.94          4.54         1.23 o                         
   4   8   9          1.80          0.80         1.47 o                         
  -6   9   9          6.43          8.84         2.02 o                         
  -5   9   9         15.15         13.20         1.26 o                         
  -4   9   9         20.20         25.37         1.60 o                         
  -3   9   9         22.16         26.02         1.78 o                         
  -2   9   9         69.35         83.20         2.75 o                         
  -1   9   9         11.91          9.06         1.36 o                         
   0   9   9          7.05          6.16         1.27 o                         
   1   9   9          2.40          0.93         1.05 o                         
   2   9   9          1.06          0.79         1.19 o                         
  -3  10   9          1.49          0.40         1.03 o                         
  -2  10   9          2.86          1.84         2.13 o                         
  -1  10   9          0.97         -0.83         1.06 o                         
   0  10   9         21.51         14.71         2.55 o                         
  -9   0  10        141.46        174.19         6.54 o                         
  -8   0  10         35.72         33.39         2.35 o                         
  -7   0  10          4.71          5.68         1.29 o                         
  -6   0  10        116.55        125.35         3.08 o                         
  -5   0  10         61.39         63.09         2.20 o                         
  -4   0  10         23.95         25.06         1.71 o                         
  -3   0  10          3.75          3.96         1.41 o                         
  -2   0  10         95.31         75.91         2.56 o                         
  -1   0  10        422.96        404.80         6.18 o                         
   0   0  10         18.27         20.94         1.73 o                         
   1   0  10          0.16          0.06         0.73 o                         
   2   0  10         10.95          8.44         1.38 o                         
   3   0  10        121.67        136.74         3.73 o                         
   4   0  10         26.06         24.50         1.94 o                         
   5   0  10         19.21         18.24         2.11 o                         
   6   0  10         43.50         31.51         2.69 o                         
  -9   1  10         12.05         14.65         1.59 o                         
  -8   1  10          1.04          0.63         0.71 o                         
  -7   1  10          2.14          0.47         0.58 o                         
  -6   1  10         88.52         96.50         2.06 o                         
  -5   1  10         72.82         79.82         1.73 o                         
  -4   1  10          1.76          1.49         0.53 o                         
  -3   1  10         62.76         64.89         1.67 o                         
  -2   1  10         24.23         23.58         1.18 o                         
  -1   1  10          4.70          3.46         0.62 o                         
   0   1  10         30.60         30.87         1.40 o                         
   1   1  10          1.25          0.38         0.53 o                         
   2   1  10         80.79         80.80         1.99 o                         
   3   1  10          4.98          4.63         0.75 o                         
   4   1  10        106.52        107.02         2.38 o                         
   5   1  10         22.31         18.44         1.47 o                         
   6   1  10          6.23          3.48         0.96 o                         
  -9   2  10         97.05        107.38         3.02 o                         
  -8   2  10          0.00         -0.24         0.79 o                         
  -7   2  10         48.47         53.40         1.96 o                         
  -6   2  10         23.60         28.73         1.37 o                         
  -5   2  10          6.31          8.26         0.78 o                         
  -4   2  10          0.02         -0.35         0.43 o                         
  -3   2  10         21.64         23.85         1.22 o                         
  -2   2  10         67.40         73.98         1.77 o                         
  -1   2  10         61.29         58.53         1.63 o                         
   0   2  10         18.66         17.64         1.28 o                         
   1   2  10         24.44         23.08         1.28 o                         
   2   2  10         25.61         25.25         1.69 o                         
   3   2  10         30.04         32.33         1.53 o                         
   4   2  10         52.47         48.24         1.99 o                         
   5   2  10          0.00         -0.07         0.66 o                         
   6   2  10         44.15         44.68         3.26 o                         
  -9   3  10         21.77         21.72         1.78 o                         
  -8   3  10         11.17         10.52         1.17 o                         
  -7   3  10         38.34         45.21         1.84 o                         
  -6   3  10        129.96        135.16         2.74 o                         
  -5   3  10          0.13          0.39         0.56 o                         
  -4   3  10         10.59          9.64         0.85 o                         
  -3   3  10         54.25         56.45         1.64 o                         
  -2   3  10         36.79         32.69         1.38 o                         
  -1   3  10          9.00          9.47         0.83 o                         
   0   3  10         13.25         12.02         0.99 o                         
   1   3  10          0.18          0.15         0.52 o                         
   2   3  10         21.95         21.92         1.26 o                         
   3   3  10         20.14         17.85         1.21 o                         
   4   3  10        123.89        129.86         3.17 o                         
   5   3  10         36.61         34.76         1.79 o                         
  -8   4  10          4.60          3.85         1.02 o                         
  -7   4  10        129.63        141.48         3.15 o                         
  -6   4  10        319.54        344.28         4.67 o                         
  -5   4  10        212.69        233.42         5.86 o                         
  -4   4  10         11.89          9.32         0.95 o                         
  -3   4  10         27.13         28.76         1.55 o                         
  -2   4  10        366.06        361.70         4.06 o                         
  -1   4  10         52.91         53.36         1.62 o                         
   0   4  10         34.23         31.66         1.38 o                         
   1   4  10         19.08         18.79         1.16 o                         
   2   4  10        116.18        117.68         2.41 o                         
   3   4  10          0.09         -0.14         0.60 o                         
   4   4  10        151.29        159.09         3.39 o                         
   5   4  10          0.00          0.20         0.74 o                         
  -8   5  10         17.53         12.60         1.59 o                         
  -7   5  10        137.16        134.04         3.27 o                         
  -6   5  10          3.00          1.42         0.77 o                         
  -5   5  10        249.29        248.28         3.83 o                         
  -4   5  10         57.36         57.67         2.11 o                         
  -3   5  10          0.56         -0.14         0.65 o                         
  -2   5  10         10.90         11.32         1.20 o                         
  -1   5  10         85.64         84.49         2.21 o                         
   0   5  10          1.22         -0.21         0.59 o                         
   1   5  10          1.28          1.80         0.71 o                         
   2   5  10        280.04        287.54         4.34 o                         
   3   5  10          6.73          6.83         1.06 o                         
   4   5  10         95.36        108.77         3.07 o                         
   5   5  10          0.07          0.30         1.80 o                         
  -7   6  10         24.44         26.63         1.81 o                         
  -6   6  10         53.16         53.38         2.32 o                         
  -5   6  10        111.64        117.61         2.75 o                         
  -4   6  10          0.92          0.92         0.72 o                         
  -3   6  10          1.54          1.11         0.72 o                         
  -2   6  10          1.53          1.27         0.75 o                         
  -1   6  10         24.70         23.99         1.92 o                         
   0   6  10          1.51          1.11         0.67 o                         
   1   6  10          0.19         -0.23         0.62 o                         
   2   6  10         18.59         19.58         1.49 o                         
   3   6  10          6.98          4.95         0.97 o                         
   4   6  10        152.85        147.69         5.46 o                         
  -6   7  10         17.26         17.37         1.70 o                         
  -5   7  10         23.31         20.40         1.90 o                         
  -4   7  10         17.91         18.82         1.71 o                         
  -3   7  10          4.43          3.32         1.02 o                         
  -2   7  10          7.72          6.48         0.97 o                         
  -1   7  10         11.54         11.53         1.58 o                         
   0   7  10         54.74         56.20         2.99 o                         
   1   7  10         15.16         14.29         1.46 o                         
   2   7  10        190.11        199.68         4.84 o                         
   3   7  10          0.32         -0.40         1.01 o                         
  -5   8  10          9.39         10.44         1.51 o                         
  -4   8  10         20.04         19.67         1.47 o                         
  -3   8  10         24.37         26.79         2.50 o                         
  -2   8  10        115.31        122.70         3.84 o                         
  -1   8  10          1.69          0.98         0.99 o                         
   0   8  10         24.62         27.99         2.19 o                         
   1   8  10         16.03         17.40         2.07 o                         
   2   8  10          0.02         -0.41         1.15 o                         
  -3   9  10          7.35          6.61         1.25 o                         
  -2   9  10          6.76          5.69         1.99 o                         
  -1   9  10          0.01         -0.02         0.93 o                         
   0   9  10          8.96         10.79         3.30 o                         
  -8   1  11          8.23          7.35         1.13 o                         
  -7   1  11          0.00          0.41         0.70 o                         
  -6   1  11         43.43         42.11         1.69 o                         
  -5   1  11          7.89          7.21         0.86 o                         
  -4   1  11         23.95         24.64         1.36 o                         
  -3   1  11         30.20         28.99         1.39 o                         
  -2   1  11        203.22        205.02         3.13 o                         
  -1   1  11         18.73         18.90         1.18 o                         
   0   1  11         65.49         62.21         1.99 o                         
   1   1  11         36.78         34.90         1.80 o                         
   2   1  11          0.05         -0.33         0.55 o                         
   3   1  11         10.44         13.12         1.12 o                         
   4   1  11         13.78         13.24         1.25 o                         
  -8   2  11          2.79          4.15         1.05 o                         
  -7   2  11         33.60         38.53         1.77 o                         
  -6   2  11         20.64         19.32         1.38 o                         
  -5   2  11          2.42          1.99         0.74 o                         
  -4   2  11          7.07          9.55         0.92 o                         
  -3   2  11         93.76         89.14         2.28 o                         
  -2   2  11         15.89         12.62         0.99 o                         
  -1   2  11          9.34         11.08         0.97 o                         
   0   2  11         38.54         40.09         1.74 o                         
   1   2  11         72.36         71.13         2.50 o                         
   2   2  11         18.79         17.50         1.47 o                         
   3   2  11          1.15         -0.25         0.68 o                         
   4   2  11         81.48         89.04         2.55 o                         
  -8   3  11          0.07         -0.57         0.98 o                         
  -7   3  11          4.06          4.52         0.89 o                         
  -6   3  11          7.91          7.64         0.98 o                         
  -5   3  11        279.80        309.96         4.72 o                         
  -4   3  11         82.87         90.03         2.33 o                         
  -3   3  11        192.23        216.66         3.24 o                         
  -2   3  11         73.72         80.41         2.01 o                         
  -1   3  11         17.16         18.21         1.33 o                         
   0   3  11         81.09         86.79         1.88 o                         
   1   3  11         46.29         45.29         1.82 o                         
   2   3  11         60.75         60.08         2.36 o                         
   3   3  11          2.56          2.00         0.79 o                         
   4   3  11         22.41         18.15         2.15 o                         
  -7   4  11          0.45          1.97         0.89 o                         
  -6   4  11          4.73          4.14         1.03 o                         
  -5   4  11        167.57        175.02         4.03 o                         
  -4   4  11         34.07         37.10         2.19 o                         
  -3   4  11          4.87          5.44         1.01 o                         
  -2   4  11          0.19         -0.46         0.62 o                         
  -1   4  11          0.82          0.95         0.66 o                         
   0   4  11         21.72         20.48         1.25 o                         
   1   4  11         35.93         38.92         1.74 o                         
   2   4  11         36.88         38.96         1.82 o                         
   3   4  11         25.35         30.94         2.04 o                         
  -6   5  11          4.33          3.30         1.01 o                         
  -5   5  11        191.04        208.54         4.32 o                         
  -4   5  11        151.91        156.53         3.64 o                         
  -3   5  11        291.91        315.08         5.37 o                         
  -2   5  11          5.48          4.70         1.06 o                         
  -1   5  11         28.26         30.64         1.71 o                         
   0   5  11          3.69          3.66         0.80 o                         
   1   5  11         24.85         22.95         1.57 o                         
   2   5  11         11.61         11.55         1.33 o                         
   3   5  11          0.14         -0.39         1.22 o                         
  -6   6  11          6.92          6.60         3.00 o                         
  -5   6  11        102.08        106.86         3.16 o                         
  -4   6  11         15.74         13.63         1.46 o                         
  -3   6  11          0.95          1.23         0.83 o                         
  -2   6  11         23.42         27.34         1.82 o                         
  -1   6  11          0.11         -0.56         0.75 o                         
   0   6  11          2.04          0.72         0.63 o                         
   1   6  11          0.00          0.05         0.67 o                         
   2   6  11          5.00          9.60         1.35 o                         
  -4   7  11          2.52          0.51         2.40 o                         
  -3   7  11         47.55         46.05         2.35 o                         
  -2   7  11         16.45         20.41         1.61 o                         
  -1   7  11          0.02         -0.52         0.76 o                         
   0   7  11         82.12         86.42         4.64 o                         
  -6   0  12          3.72          5.67         1.54 o                         
  -5   0  12         10.49         20.80         1.90 o                         
  -4   0  12         41.26         40.80         4.46 o                         
  -3   0  12          5.61          6.55         1.30 o                         
  -2   0  12         60.61         61.80         3.34 o                         
  -1   0  12         49.30         45.13         2.60 o                         
   0   0  12          0.19         -0.51         0.85 o                         
   1   0  12         54.86         54.34         4.20 o                         
   2   0  12         83.92         89.43         3.43 o                         
  -6   1  12          8.33          8.09         1.08 o                         
  -5   1  12         13.57         13.55         1.24 o                         
  -4   1  12          5.08          4.94         0.81 o                         
  -3   1  12         49.41         49.23         1.93 o                         
  -2   1  12          3.40          2.61         0.70 o                         
  -1   1  12          1.17          1.08         0.65 o                         
   0   1  12         14.15         13.00         1.10 o                         
   1   1  12          2.34          0.24         0.69 o                         
   2   1  12          0.10         -0.12         0.70 o                         
  -6   2  12          0.34         -0.15         0.98 o                         
  -5   2  12         39.28         41.58         1.96 o                         
  -4   2  12          7.54          7.32         1.03 o                         
  -3   2  12        108.67        118.97         2.55 o                         
  -2   2  12         23.09         21.02         1.31 o                         
  -1   2  12         78.94         87.47         3.62 o                         
   0   2  12          6.81          6.80         0.90 o                         
   1   2  12         48.76         47.34         2.05 o                         
   2   2  12          1.15         -0.42         0.73 o                         
  -6   3  12          4.22          3.39         1.54 o                         
  -5   3  12          3.38          2.16         0.92 o                         
  -4   3  12          6.53          3.82         1.06 o                         
  -3   3  12         20.97         19.81         1.42 o                         
  -2   3  12         63.47         61.96         2.15 o                         
  -1   3  12          8.75          9.07         0.97 o                         
   0   3  12          8.59          8.04         0.97 o                         
   1   3  12          0.03         -0.36         0.64 o                         
   2   3  12          0.73          0.16         1.19 o                         
  -5   4  12         21.23         16.06         2.76 o                         
  -4   4  12          1.66          0.72         0.90 o                         
  -3   4  12        367.05        397.61         7.08 o                         
  -2   4  12          8.02          8.49         1.29 o                         
  -1   4  12        193.19        213.37         3.95 o                         
   0   4  12          0.45          0.62         0.73 o                         
   1   4  12          0.26          0.60         1.58 o                         
  -4   5  12         43.34         42.02         6.30 o                         
  -3   5  12         22.84         25.27         2.86 o                         
  -2   5  12         80.57         83.62         3.33 o                         
  -1   5  12         23.28         18.83         2.95 o                         
   0   5  12         30.98         28.08         3.10 o                         
                                                                                
